# Supplementary material for: Eudiplozoon nipponicum (Monogenea, Diplozoidae) and its adaptation to haematophagy as revealed by transcriptome and secretome profiling
Source: BMC Genomics. 2021 Apr 15;22:274. doi: 10.1186/s12864-021-07589-z (PMC8050918; doi:10.1186/s12864-021-07589-z)
Supplement: Supplementary file 2 — Additional file 2: Table S2. Spreadsheet representing and summarising all results from the annotation of the E. nipponicum transcriptome (outputs of BLAST analyses), including outputs of KASS and InterPro functional analyses, GO terms, and TPM values. [file 12864_2021_7589_MOESM2_ESM.xlsx]

## Sheet: Annotation
Transcript ID	Annotation: databasename_entryID, entryname	DDBJ annotation: entry ID	DDBJ annotation: entry name and organism	DDBJ annotation: identity [%]	DDBJ annotation: bit score	DDBJ annotation: E-value	MEROPS annotation: entry ID	MEROPS annotation: entry name	MEROPS annotation: organism	MEROPS annotation: catalytic type	MEROPS annotation: identity [%]	MEROPS annotation: bit score	MEROPS annotation: E-value	PDB annotation: entry ID	PDB annotation: entry name	PDB annotation: identity [%]	PDB annotation: bit score	PDB annotation: E-value	UniRef100 annotation: entry ID	UniRef100 annotation: entry name	UniRef100 annotation: organism	UniRef100 annotation: identity [%]	UniRef100 annotation: bit score	UniRef100 annotation: E-value	TrEMBL - Platyhelminthes annotation: entry ID	TrEMBL - Platyhelmithes annotation: entry name	TrEMBL - Platyhelminthes annotation: organism	TrEMBL - Platyhelminthes annotation: identity [%]	TrEMBL - Platyhelminthes annotation: bit score	TrEMBL - Platyhelminthes annotation: E-value	SwissProt annotation: entry ID	SwissProt annotation: entry name	SwissProt annotation: organism	SwissProt annotation: identity [%]	SwissProt annotation: bit score	SwissProt annotation: E-value	nrNCBI annotation: entry ID	nrNCBI annotation: entry name	nrNCBI annotation: organism	nrNCBI annotation: identity [%]	nrNCBI annotation: bit score	nrNCBI annotation: organism	KAAS annotation: K number	KAAS annotation: entry name	KAAS annotation: EC number	GO terms	TPM for Roche 454 reads	TPM for Illumina reads	Average of 454/Roche and Illumina TPM values
E_nip_trans_00001_m.1	TrEMBL_A3QRH6 NADH dehydrogenase subunit 5																		A3QRH6	NADH dehydrogenase subunit 5	Microcotyle sebastis	51.786	58.5	1.60e-08	A3QRH6	NADH dehydrogenase subunit 5	Microcotyle sebastis	51.786	58.5	7.45e-11							YP_001054739	NADH dehydrogenase subunit 5	Microcotyle sebastis	51.786	58.5	2.36e-08					0	0	0
E_nip_trans_00002_m.4																																															0	3.7	1.85
E_nip_trans_00005_m.10																																															0	1489.5	744.75
E_nip_trans_00008_m.18	DDBJ_JN592039 Pseudochauhanea macrorchis mitochondrion, complete genome	JN592039	Pseudochauhanea macrorchis mitochondrion, complete genome	81.250	87.9	8.69e-14																																									0	2409.85	1204.92
E_nip_trans_00013_m.21																																															0	0.42	0.21
E_nip_trans_00019_m.27																																															0	0	0
E_nip_trans_00057_m.75																																															0	1575.43	787.715
E_nip_trans_00078_m.93																																															878.44	573.69	726.065
E_nip_trans_00086_m.111																																															0	2018.48	1009.24
E_nip_trans_00093_m.114	TrEMBL_G4VFX0 Putative tropinone reductase						C85.004	Otud1 protein	Brugia pahangi	Cysteine	34.337	83.6	1.22e-17	1SPX	short-chain reductase family member (5L265)	39.744	101	7.29e-26	G4VFX0	Putative tropinone reductase	Schistosoma mansoni	51.592	161	1.41e-46	G4VFX0	Putative tropinone reductase	Schistosoma mansoni	51.592	161	6.54e-49	Q9STY8	11-beta-hydroxysteroid dehydrogenase-like 2	Arabidopsis thaliana	37.736	97.8	5.37e-24	XP_018651437	putative tropinone reductase	Schistosoma mansoni	51.592	161	2.07e-46					0	17.62	8.81
E_nip_trans_00102_m.133																																															0	0	0
E_nip_trans_00104_m.139	DDBJ_KP793605 Eudiplozoon nipponicum cathepsin L1 mRNA, complete cds	KP793605	Eudiplozoon nipponicum cathepsin L1 mRNA, complete cds	100.000	1369	0.0	I29.UPW	family I29 unassigned peptidase inhibitors	Paracyclopina nana	Inhibitor	50.612	250	5.00e-81	1CS8	HUMAN PROCATHEPSIN L	48.133	232	5.85e-75	A0A0K1L8K1	Cathepsin L1	Eudiplozoon nipponicum	100.000	519	0.0	A0A0K1L8K1	Cathepsin L1	Eudiplozoon nipponicum	100.000	519	0.0	Q9GKL8	Cathepsin L1	Chlorocebus aethiops	48.560	234	1.87e-75	AKU38389	cathepsin L1	Eudiplozoon nipponicum	100.000	519	0.0				GO:0006508 GO:0008234	179.84	0	89.92
E_nip_trans_00105_m.146	DDBJ_KP793605 Eudiplozoon nipponicum cathepsin L1 mRNA, complete cds	KP793605	Eudiplozoon nipponicum cathepsin L1 mRNA, complete cds	100.000	394	8.31e-106	C01.152	SmCL3 peptidase	Protopolystoma xenopodis	Cysteine	67.143	107	4.43e-29	8PCH	CATHEPSIN H	57.971	84.3	4.26e-21	A0A0K1L8K1	Cathepsin L1	Eudiplozoon nipponicum	100.000	151	1.24e-43	A0A0K1L8K1	Cathepsin L1	Eudiplozoon nipponicum	100.000	151	5.78e-46	P09648	Cathepsin L1 (Fragments)	Gallus gallus	60.000	92.0	8.26e-24	AKU38389	cathepsin L1	Eudiplozoon nipponicum	100.000	151	1.83e-43				GO:0006508 GO:0008234	0	208.32	104.16
E_nip_trans_00106_m.150	DDBJ_KP793605 Eudiplozoon nipponicum cathepsin L1 mRNA, complete cds	KP793605	Eudiplozoon nipponicum cathepsin L1 mRNA, complete cds	99.291	254	8.83e-64	C01.UPA	subfamily C1A unassigned peptidases	Metaseiulus occidentalis	Cysteine	40.000	45.4	5.07e-06						A0A0K1L8K1	Cathepsin L1	Eudiplozoon nipponicum	92.500	82.0	1.42e-17	A0A0K1L8K1	Cathepsin L1	Eudiplozoon nipponicum	92.500	82.0	6.62e-20							AKU38389	cathepsin L1	Eudiplozoon nipponicum	92.500	82.0	2.10e-17					0	1.53	0.765
E_nip_trans_00109_m.155	TrEMBL_A0A1S8X7X8 CS domain protein						M24.UPB	subfamily M24B unassigned peptidases	Trichuris trichiura	Metallo	42.029	100	8.72e-23	2KMW	Uncharacterized protein At3g03773	40.909	84.3	9.56e-20	A0A1D2NDR6	Protein wos2	Orchesella cincta	46.061	84.3	1.09e-16	A0A1S8X7X8	CS domain protein	Opisthorchis viverrini	49.593	119	1.78e-32	Q11118	Protein wos2	Schizosaccharomyces pombe (strain 972 / ATCC 24843)	32.955	92.4	3.40e-22	ODN03391	Protein wos2	Orchesella cincta	46.061	84.3	1.61e-16	K15730	cytosolic prostaglandin-E synthase	5.3.99.3		33.33	686.53	359.93
E_nip_trans_00122_m.166	TrEMBL_G4VML2 Putative groes chaperonin						M20.017	Dug1 peptidase	Rozella allomycis	Metallo	44.000	84.0	3.20e-18	4PJ1	10 kDa heat shock protein, mitochondrial	69.000	134	1.09e-40	G4VML2	Putative groes chaperonin	Schistosoma mansoni	81.373	176	3.53e-55	G4VML2	Putative groes chaperonin	Schistosoma mansoni	81.373	176	1.64e-57	Q5DC69	10 kDa heat shock protein, mitochondrial	Schistosoma japonicum	80.392	174	1.40e-56	XP_018653498	putative groes chaperonin	Schistosoma mansoni	81.373	176	5.21e-55	K04078	chaperonin GroES		GO:0005524 GO:0006457 GO:0005737	802.71	371.91	587.31
E_nip_trans_00126_m.170	TrEMBL_A0A183VWK1 Uncharacterized protein						S01.318	marapsin-2	Tupaia chinensis	Serine	41.975	63.2	1.13e-10	6EK0	60S ribosomal protein L27	52.239	152	3.30e-47	A0A183VWK1	Uncharacterized protein	Trichobilharzia regenti	68.182	197	1.76e-62	A0A183VWK1	Uncharacterized protein	Trichobilharzia regenti	68.182	197	8.20e-65	Q9XSU7	60S ribosomal protein L27	Canis lupus familiaris	52.985	153	2.05e-47	XP_009168946	hypothetical protein T2605623	Opisthorchis viverrini	65.942	197	2.67e-62	K02901	large subunit ribosomal protein L27e		GO:0003735 GO:0005622 GO:0005840 GO:0006412	7891.51	345.47	4118.49
E_nip_trans_00130_m.181	DDBJ_AY157169 Diclidophora denticulata 28S large subunit ribosomal RNA gene, partial sequence	AY157169	Diclidophora denticulata 28S large subunit ribosomal RNA gene, partial sequence	94.118	259	2.90e-65													A0A0R3TDA5	Uncharacterized protein	Hymenolepis nana	73.770	87.0	6.55e-21	A0A0R3TDA5	Uncharacterized protein	Hymenolepis nana	73.770	87.0	3.05e-23							CDS30779	expressed protein	Hymenolepis microstoma	83.333	85.9	2.61e-20					0	407.3	203.65
E_nip_trans_00133_m.197																																															0	2.85	1.425
E_nip_trans_00145_m.214	UniRef100_R7UWG3 2-oxoisovalerate dehydrogenase subunit alpha	FX815249	Bdellocephala annandalei mRNA, contig: contig 11007	97.436	65.8	1.54e-06	M48.UPC	subfamily M48C unassigned peptidases	Talaromyces emersonii	Metallo	31.183	51.2	1.14e-06	2BFF	2-OXOISOVALERATE DEHYDROGENASE ALPHA SUBUNIT	55.140	130	1.89e-36	R7UWG3	2-oxoisovalerate dehydrogenase subunit alpha	Capitella teleta	62.264	149	4.51e-41	A0A2H1C4R5	2-oxoisovalerate dehydrogenase subunit alpha	Fasciola hepatica	55.833	140	3.99e-42	P11960	2-oxoisovalerate dehydrogenase subunit alpha, mitochondrial (Fragment)	Rattus norvegicus	55.556	137	2.45e-38	ELU07721	hypothetical protein CAPTEDRAFT 223397	Capitella teleta	62.264	149	6.64e-41				GO:0008152 GO:0016624	0	0	0
E_nip_trans_00149_m.217	TrEMBL_A0A1S8WP26 40S ribosomal protein S12													6G5I	40S ribosomal protein S12	50.847	118	2.10e-34	A0A1S8WP26	40S ribosomal protein S12	Opisthorchis viverrini	69.048	191	1.16e-60	A0A1S8WP26	40S ribosomal protein S12	Opisthorchis viverrini	69.048	191	5.37e-63	P47840	40S ribosomal protein S12	Xenopus laevis	51.261	119	9.97e-35	OON16154	ribosomal protein L7Ae	Opisthorchis viverrini	69.048	191	1.70e-60	K02951	small subunit ribosomal protein S12e		GO:0003735 GO:0005622 GO:0005840 GO:0006412	0	258.23	129.115
E_nip_trans_00154_m.224																																															0	1925.16	962.58
E_nip_trans_00160_m.229	nrNCBI_XP 007378532 40S ribosomal protein S27													4V6W	40S ribosomal protein S27	57.143	97.8	2.09e-27	G4TBY1	40S ribosomal protein S27	Serendipita indica (strain DSM 11827)	65.060	113	4.07e-31	W6UW11	40S ribosomal protein S27	Echinococcus granulosus	64.706	111	1.73e-32	Q7RVN2	40S ribosomal protein S27	Neurospora crassa (strain ATCC 24698 / 74-OR23-1A / CBS 708.71 / DSM 1257 / FGSC 987)	60.976	103	1.99e-29	XP_007378532	40S ribosomal protein S27	Punctularia strigosozonata	66.265	114	3.66e-31	K02978	small subunit ribosomal protein S27e		GO:0003735 GO:0005622 GO:0005840 GO:0006412	1500.58	752.38	1126.48
E_nip_trans_00161_m.231	TrEMBL_A0A1S8WSP1 Ribosomal L39 protein						T01.019	similar to proteasome subunit beta type 6	Rattus norvegicus	Threonine	59.524	49.3	3.40e-07	4V7E	60S ribosomal protein L39E	71.429	77.8	2.28e-20	A0A1S8WSP1	Ribosomal L39 protein	Opisthorchis viverrini	78.431	82.8	8.08e-20	A0A1S8WSP1	Ribosomal L39 protein	Opisthorchis viverrini	78.431	82.8	3.76e-22	Q90YS9	60S ribosomal protein L39	Ictalurus punctatus	74.510	76.3	1.57e-19	OON17425	ribosomal L3protein	Opisthorchis viverrini	78.431	82.8	1.19e-19				GO:0003735 GO:0005622 GO:0005840 GO:0006412	0	507.78	253.89
E_nip_trans_00172_m.256																																															0	1101.96	550.98
E_nip_trans_00192_m.297																																															0	3107.68	1553.84
E_nip_trans_00195_m.305																																															41896.8	3980.82	22938.8
E_nip_trans_00196_m.307																																															0	767.23	383.615
E_nip_trans_00207_m.322	DDBJ_GW921318 NB247-H05 Neobenedenia melleni eggs, oncomiracidia, immature worms and adults cDNA library Neobenedenia melleni cDNA 5', mRNA sequence	GW921318	Neobenedenia melleni eggs, oncomiracidia, immature worms and adults cDNA library Neobenedenia melleni cDNA 5', mRNA sequence	77.660	106	1.13e-18																																									24369.3	409.08	12389.2
E_nip_trans_00208_m.327																																															0	27.94	13.97
E_nip_trans_00209_m.332																																															0	39.56	19.78
E_nip_trans_00210_m.334	nrNCBI_XP 013380007 RNA polymerase II-associated protein 3						S01.286	Tysnd1 peptidase	Pediculus humanus	Serine	44.156	57.8	4.51e-09	6FDT	RNA polymerase II-associated protein 3	44.928	64.7	1.58e-13	A0A183Q4S2	Uncharacterized protein	Schistosoma mattheei	38.983	80.1	2.41e-15	A0A183Q4S2	Uncharacterized protein	Schistosoma mattheei	38.983	80.1	1.12e-17	Q5ZKQ3	RNA polymerase II-associated protein 3	Gallus gallus	46.667	71.6	1.60e-14	XP_013380007	RNA polymerase II-associated protein 3	Lingula anatina	55.072	81.6	1.42e-15				GO:0005515	0	0	0
E_nip_trans_00217_m.345																																															0	1.37	0.685
E_nip_trans_00221_m.349																																															0	567.27	283.635
E_nip_trans_00224_m.359																																															0	144.69	72.345
E_nip_trans_00225_m.362																																															0	0	0
E_nip_trans_00232_m.377																																															1796.32	134.09	965.205
E_nip_trans_00233_m.382	TrEMBL_A0A0R3U5G6 Uncharacterized protein						S01.286	Tysnd1 peptidase	Pediculus humanus	Serine	33.333	59.7	2.40e-10	6FO1	RNA polymerase II-associated protein 3	40.217	56.6	6.36e-10	A0A0R3U5G6	Uncharacterized protein	Mesocestoides corti	62.222	115	3.32e-28	A0A0R3U5G6	Uncharacterized protein	Mesocestoides corti	62.222	115	1.54e-30	Q6NU95	RNA polymerase II-associated protein 3	Xenopus laevis	45.455	65.9	5.97e-13	CDS32355	RNA polymerase II associated protein 3	Hymenolepis microstoma	58.065	108	4.86e-26				GO:0005515	0	0.7	0.35
E_nip_trans_00237_m.390	DDBJ_JO494499 Celuca pugilator GIOX3SW03GHTP0.Cepulapr mRNA sequence	JO494499	Celuca pugilator GIOX3SW03GHTP0, Cepulapr mRNA sequence	97.059	113	2.48e-21																																									0	9.79	4.895
E_nip_trans_00244_m.394																																															0	28.38	14.19
E_nip_trans_00254_m.400	TrEMBL_A0A2H1CKM5 Uncharacterized protein						M03.UPA	subfamily M3A unassigned peptidases	Pseudogymnoascus pannorum	Metallo	31.313	49.3	1.88e-06	5WYK	U3 small nucleolar RNA-associated protein 18	39.394	67.4	1.28e-13	A0A2H1CKM5	Uncharacterized protein	Fasciola hepatica	43.434	82.8	2.15e-18	A0A2H1CKM5	Uncharacterized protein	Fasciola hepatica	43.434	82.8	1.00e-20	P40362	U3 small nucleolar RNA-associated protein 18	Saccharomyces cerevisiae (strain ATCC 204508 / S288c)	39.394	67.4	2.26e-13	PIS87974	hypothetical protein D9104645	Fasciola hepatica	43.434	82.8	3.17e-18				GO:0005515	0	1.68	0.84
E_nip_trans_00259_m.407																																															0	6088.24	3044.12
E_nip_trans_00261_m.413	TrEMBL_A0A1S8WXP8 Uncharacterized protein																		A0A1S8WXP8	Uncharacterized protein	Opisthorchis viverrini	35.404	112	4.50e-28	A0A1S8WXP8	Uncharacterized protein	Opisthorchis viverrini	35.404	112	2.09e-30							OON19299	hypothetical protein X8004836	Opisthorchis viverrini	35.404	112	6.62e-28					207.3	20.18	113.74
E_nip_trans_00264_m.417	UniRef100_A0A1I8BS52 Uncharacterized protein	JG614328	ECASC1NG T3 054 E10 06MAR2007 072 ECASC1NG cell culture from Eschscholzia californica Eschscholzia californica cDNA, mRNA sequence	78.947	89.8	1.04e-13								4V6W	60S ribosomal protein L23	82.014	236	1.55e-80	A0A1I8BS52	Uncharacterized protein	Meloidogyne hapla	84.173	248	1.08e-82	A0A183VU92	Uncharacterized protein	Trichobilharzia regenti	83.088	235	6.82e-80	P48158	60S ribosomal protein L23	Caenorhabditis elegans	81.295	240	6.15e-82	AIL48387	large subunit ribosomal protein 23, partial	Koerneria luziae	84.892	246	5.85e-82	K02894	large subunit ribosomal protein L23e		GO:0003735 GO:0005840 GO:0006412	1603.37	294.21	948.79
E_nip_trans_00272_m.423	DDBJ_MF579987 Eudiplozoon nipponicum isolate IUET-EFP1 small subunit ribosomal RNA gene, partial sequence	MF579987	Eudiplozoon nipponicum isolate IUET-EFP1 small subunit ribosomal RNA gene, partial sequence	100.000	477	9.98e-131													G7Y904	Uncharacterized protein (Fragment)	Clonorchis sinensis	78.846	92.0	1.30e-22	G7Y904	Uncharacterized protein (Fragment)	Clonorchis sinensis	78.846	92.0	6.05e-25							GAA49439	hypothetical protein CLF 103069, partial	Clonorchis sinensis	78.846	92.0	1.92e-22					0	42.08	21.04
E_nip_trans_00273_m.435	DDBJ_AJ287510 Eudiplozoon nipponicum 18S rRNA gene	AJ287510	Eudiplozoon nipponicum 18S rRNA gene	100.000	115	3.99e-22																																									0	0	0
E_nip_trans_00274_m.436	UniRef100_A0A146PGM4 Uncharacterized protein																		A0A146PGM4	Uncharacterized protein	Fundulus heteroclitus	45.783	69.3	3.88e-11	A0A0R3T2I4	Uncharacterized protein	Hymenolepis nana	24.812	50.8	6.89e-07	P18899	Stress protein DDR48	Saccharomyces cerevisiae (strain ATCC 204508 / S288c)	30.000	50.4	2.99e-06	CDO66060	conserved Plasmodium protein, unknown function	Plasmodium reichenowi	45.545	69.7	3.57e-10					9506.27	6.31	4756.29
E_nip_trans_00275_m.440																																															0	2783.07	1391.54
E_nip_trans_00282_m.455	DDBJ_FX844313 Bdellocephala annandalei mRNA, contig: contig 40071	FX844313	Bdellocephala annandalei mRNA, contig: contig 40071	100.000	71.3	1.46e-08																																									0	1601.56	800.78
E_nip_trans_00283_m.456	TrEMBL_Q9BII4 Ferritin						C15.UNW	family C15 non-peptidase homologues	Balaenoptera acutorostrata	Cysteine	29.012	51.6	4.71e-06	1LB3	FERRITIN LIGHT CHAIN 1	32.026	71.6	1.98e-14	Q9BII4	Ferritin	Paragonimus westermani	31.016	87.8	2.35e-17	Q9BII4	Ferritin	Paragonimus westermani	31.016	87.8	1.09e-19	P49945	Ferritin light chain 2	Mus musculus	31.373	72.4	1.72e-14	AAK35224	yolk ferritin	Paragonimus westermani	31.016	87.8	3.46e-17				GO:0006826 GO:0006879 GO:0008199	1767.49	3.58	885.535
E_nip_trans_00290_m.469																																															0	1.01	0.505
E_nip_trans_00292_m.472																																															0	0.57	0.285
E_nip_trans_00293_m.478	TrEMBL_Q4QQD7 Reverse transcriptase						M01.UNW	family M1 non-peptidase homologues	Schistosoma margrebowiei	Metallo	46.018	104	1.65e-25						Q4QQD7	Reverse transcriptase	Schistosoma mansoni	44.248	109	2.97e-26	Q4QQD7	Reverse transcriptase	Schistosoma mansoni	44.248	109	1.38e-28							CAJ00247	TPA: reverse transcriptase	Schistosoma mansoni	44.248	109	4.37e-26					0	18.29	9.145
E_nip_trans_00295_m.479	TrEMBL_A0A183LCE3 Uncharacterized protein						M01.UNW	family M1 non-peptidase homologues	Schistosoma margrebowiei	Metallo	33.945	57.8	6.19e-09						A0A183LCE3	Uncharacterized protein	Schistosoma margrebowiei	35.965	77.4	4.42e-14	A0A183LCE3	Uncharacterized protein	Schistosoma margrebowiei	35.965	77.4	2.05e-16																	0	27.31	13.655
E_nip_trans_00296_m.482	TrEMBL_A0A183AWL4 Uncharacterized protein						M01.UNW	family M1 non-peptidase homologues	Schistosoma margrebowiei	Metallo	43.697	100	3.31e-24						A0A183AWL4	Uncharacterized protein	Echinostoma caproni	39.496	105	6.72e-25	A0A183AWL4	Uncharacterized protein	Echinostoma caproni	39.496	105	3.12e-27							CAJ00247	TPA: reverse transcriptase	Schistosoma mansoni	41.176	103	7.04e-24					0	0.33	0.165
E_nip_trans_00297_m.483																																															0	0	0
E_nip_trans_00299_m.486	TrEMBL_A0A183VUN0 Uncharacterized protein																		A0A183VUN0	Uncharacterized protein	Trichobilharzia regenti	52.542	64.7	2.98e-11	A0A183VUN0	Uncharacterized protein	Trichobilharzia regenti	52.542	64.7	1.38e-13							CAJ00247	TPA: reverse transcriptase	Schistosoma mansoni	45.000	59.7	1.12e-08					0	58.34	29.17
E_nip_trans_00303_m.492	UniRef100_A0A1Q4UEY8 Uncharacterized protein						S72.UPW	family S72 unassigned peptidases	Takifugu rubripes	Serine	43.077	49.7	1.09e-06						A0A1Q4UEY8	Uncharacterized protein	Mycobacterium sp. ST-F2	39.130	55.1	5.75e-07	A0A1I8I8E7	Uncharacterized protein	Macrostomum lignano	38.462	52.4	3.49e-08							WP_027254933	hypothetical protein	Planktothrix agardhii	52.381	55.8	6.94e-07					0	0.99	0.495
E_nip_trans_00304_m.496	UniRef100_A0A060S2T7 Uncharacterized protein																		A0A060S2T7	Uncharacterized protein	Plasmodium reichenowi	46.914	58.2	6.34e-08													CDO66060	conserved Plasmodium protein, unknown function	Plasmodium reichenowi	46.914	58.2	9.34e-08					0	0	0
E_nip_trans_00308_m.502	nrNCBI_CDO66060 conserved Plasmodium protein, unknown function																		A0A146PGM4	Uncharacterized protein	Fundulus heteroclitus	46.795	63.5	1.43e-09	A0A0R3T2I4	Uncharacterized protein	Hymenolepis nana	26.446	50.8	2.02e-07							CDO66060	conserved Plasmodium protein, unknown function	Plasmodium reichenowi	43.564	64.7	2.80e-09					0	2.49	1.245
E_nip_trans_00309_m.505	UniRef100_A0A1J1L471 Uncharacterized protein						S72.UPW	family S72 unassigned peptidases	Takifugu rubripes	Serine	38.667	51.6	2.79e-07						A0A1J1L471	Uncharacterized protein	Planktothrix rubescens	52.703	63.2	1.96e-09	A0A1I8I8E7	Uncharacterized protein	Macrostomum lignano	36.000	55.8	2.62e-09							WP_026786138	hypothetical protein	Planktothrix rubescens	52.703	63.2	2.60e-09					0	0	0
E_nip_trans_00323_m.533	TrEMBL_A0A074YXU2 DEAD/DEAH box helicase						C48.UPW	family C48 unassigned peptidases	Papio anubis	Cysteine	38.859	251	1.38e-72	5ANR	PROBABLE ATP-DEPENDENT RNA HELICASE DDX6	64.800	525	0.0	A0A074YXU2	DEAD/DEAH box helicase	Opisthorchis viverrini	77.500	726	0.0	A0A074YXU2	DEAD/DEAH box helicase	Opisthorchis viverrini	77.500	726	0.0	Q0IHV9	Probable ATP-dependent RNA helicase ddx6	Xenopus tropicalis	63.990	570	0.0	XP_009176646	hypothetical protein T2611668	Opisthorchis viverrini	77.500	726	0.0	K12614	ATP-dependent RNA helicase DDX6/DHH1	3.6.4.13	GO:0003676 GO:0005524	4.48	42.27	23.375
E_nip_trans_00327_m.544																																															0	0.42	0.21
E_nip_trans_00329_m.550	nrNCBI_XP 012792717 Calnexin						C19.UPW	family C19 unassigned peptidases	Hymenolepis nana	Cysteine	52.941	228	2.86e-66	1JHN	calnexin	55.556	208	3.87e-64	A0A183VVV0	Uncharacterized protein	Trichobilharzia regenti	61.165	268	2.55e-86	A0A183VVV0	Uncharacterized protein	Trichobilharzia regenti	61.165	268	1.19e-88	P35565	Calnexin	Rattus norvegicus	49.275	224	1.68e-68	XP_012792717	Calnexin	Schistosoma haematobium	58.738	270	1.82e-84				GO:0005509 GO:0005515 GO:0005783 GO:0006457 GO:0051082	43.8	0.04	21.92
E_nip_trans_00331_m.555	UniRef100_A0A0M3QUF9 JhI-1																		A0A0M3QUF9	JhI-1	Drosophila busckii	55.556	61.6	8.70e-10	A0A183AHT5	Uncharacterized protein	Echinostoma caproni	44.681	55.5	7.76e-10	Q8MKW7	Ribonuclease Z, mitochondrial	Drosophila melanogaster	46.667	51.6	1.46e-08	XP_017835826	PREDICTED: ribonuclease Z, mitochondrial	Drosophila busckii	55.556	61.6	1.28e-09					0	0	0
E_nip_trans_00332_m.558																																															0	10.4	5.2
E_nip_trans_00333_m.564																																															0	14.01	7.005
E_nip_trans_00334_m.567	UniRef100_E3TF21 Tropomyosin						S12.UPW	family S12 unassigned peptidases	Nipponia nippon	Serine	46.193	137	1.03e-35	2TMA	TROPOMYOSIN	51.196	172	3.36e-52	E3TF21	Tropomyosin	Ictalurus punctatus	76.526	304	7.83e-102	A0A068YBH2	Tropomyosin	Echinococcus multilocularis	75.117	296	1.01e-100	Q95PU1	Tropomyosin	Echinococcus multilocularis	75.117	296	1.07e-100	NP_001187627	tropomyosin	Ictalurus punctatus	76.526	304	1.15e-101	K10373	tropomyosin 1			0	19.66	9.83
E_nip_trans_00336_m.577	DDBJ_FX844892 Bdellocephala annandalei mRNA, contig: contig 40650	FX844892	Bdellocephala annandalei mRNA, contig: contig 40650	97.222	62.1	3.25e-06																																									0	0	0
E_nip_trans_00338_m.584																																															0	2.15	1.075
E_nip_trans_00340_m.587																																															0	0	0
E_nip_trans_00342_m.594																																															0	13.76	6.88
E_nip_trans_00345_m.604	TrEMBL_A0A1I8J5E4 Uncharacterized protein																		A0A1I8J5E4	Uncharacterized protein	Macrostomum lignano	37.500	62.4	1.96e-08	A0A1I8J5E4	Uncharacterized protein	Macrostomum lignano	37.500	62.4	9.12e-11							PAA51192	hypothetical protein BOX1Mlig000968g5	Macrostomum lignano	37.333	61.6	4.33e-08				GO:0003676 GO:0008270	129.15	22.62	75.885
E_nip_trans_00347_m.611	TrEMBL_A0A1I8J5E4 Uncharacterized protein																		A0A1I8J5E4	Uncharacterized protein	Macrostomum lignano	40.278	65.9	1.24e-09	A0A1I8J5E4	Uncharacterized protein	Macrostomum lignano	40.278	65.9	5.75e-12							PAA82462	hypothetical protein BOX1Mlig000968g7	Macrostomum lignano	29.114	65.5	2.34e-09				GO:0003676 GO:0008270	0	7.4	3.7
E_nip_trans_00349_m.618	TrEMBL_A0A094ZWQ7 Tegument antigen													5FWZ	CALCIUM BINDING PROTEIN	31.325	62.0	1.61e-12	A0A094ZWQ7	Tegument antigen	Schistosoma haematobium	34.965	110	4.34e-28	A0A094ZWQ7	Tegument antigen	Schistosoma haematobium	34.965	110	2.02e-30	P14202	Tegument antigen	Schistosoma mansoni	34.899	95.5	3.40e-24	XP_012797371	Tegument antigen	Schistosoma haematobium	34.965	110	6.40e-28				GO:0005509 GO:0007017 GO:0030286	116.85	172.27	144.56
E_nip_trans_00355_m.630	TrEMBL_A0A094ZWQ7 Tegument antigen													5X2E	Tegumental protein 20.8 kDa	37.500	60.1	1.30e-11	A0A094ZWQ7	Tegument antigen	Schistosoma haematobium	36.782	137	4.10e-38	A0A094ZWQ7	Tegument antigen	Schistosoma haematobium	36.782	137	1.90e-40	P14202	Tegument antigen	Schistosoma mansoni	34.783	115	1.78e-31	XP_012797371	Tegument antigen	Schistosoma haematobium	36.782	137	6.03e-38				GO:0005509 GO:0007017 GO:0030286	114.15	495.5	304.825
E_nip_trans_00356_m.638																																															14859.9	705.08	7782.51
E_nip_trans_00359_m.642																																															0	32.94	16.47
E_nip_trans_00364_m.652																																															0	3279.03	1639.52
E_nip_trans_00366_m.653	MEROPS_MER1139891 [S01.UPA] subfamily S1A unassigned peptidases (Schmidtea mediterranea)	JI847281	Lens culinaris contig00995.Lecu mRNA sequence	97.826	80.5	1.69e-10	S01.UPA	subfamily S1A unassigned peptidases	Schmidtea mediterranea	Serine	33.159	197	3.99e-58	4ISO	Suppressor of tumorigenicity 14 protein	38.095	155	4.67e-44	A0A087TEG1	Trypsin-1 (Fragment)	Stegodyphus mimosarum	38.376	166	6.94e-45	A0A267H9B2	Uncharacterized protein	Macrostomum lignano	32.110	163	1.83e-45	Q9Y5Y6	Suppressor of tumorigenicity 14 protein	Homo sapiens	38.095	155	4.21e-40	XP_015908707	trypsin-1-like	Parasteatoda tepidariorum	38.267	179	9.03e-50	K20111	oviductin	3.4.21.120	GO:0004252 GO:0006508	828.02	487.98	658
E_nip_trans_00368_m.662																																															0	0	0
E_nip_trans_00369_m.666																																															0	0	0
E_nip_trans_00372_m.673																																															0	25.22	12.61
E_nip_trans_00385_m.682	TrEMBL_A0A0S4T4I8 Hypothetical transcript																		A0A0S4T4I8	Hypothetical transcript	Hymenolepis microstoma	78.125	55.8	4.37e-09	A0A0S4T4I8	Hypothetical transcript	Hymenolepis microstoma	78.125	55.8	2.03e-11							CUU97777	hypothetical transcript	Hymenolepis microstoma	78.125	55.8	6.44e-09					0	0	0
E_nip_trans_00386_m.684																																															0	1.13	0.565
E_nip_trans_00387_m.686																																															0	96.38	48.19
E_nip_trans_00391_m.692	UniRef100_A0A1S3M6D5 kelch-like protein 38						I43.UPW	family I43 unassigned peptidase inhibitors	Branchiostoma floridae	Inhibitor	23.438	54.7	7.31e-08	3I3N	Kelch-like protein 11	26.230	53.5	2.47e-08	A0A1S3M6D5	kelch-like protein 38	Salmo salar	30.973	74.7	4.12e-13	H2KQD4	Kelch-like protein 3	Clonorchis sinensis	28.571	65.5	3.29e-12	Q1LYM6	Kelch-like protein 38	Danio rerio	28.829	65.5	3.42e-12	XP_013998752	PREDICTED: kelch-like protein 38	Salmo salar	30.973	74.7	6.07e-13				GO:0005515	0	0	0
E_nip_trans_00395_m.700	TrEMBL_A0A1S8X5T3 Oxidoreductase, short chain dehydrogenase/reductase family protein (Fragment)						T02.UPW	family T2 unassigned peptidases	Gossypium arboreum	Threonine	33.333	47.4	4.36e-06	4Z3D	Carbonyl reductase (NADPH) 1	40.741	72.4	6.21e-16	A0A1S8X5T3	Oxidoreductase, short chain dehydrogenase/reductase family protein (Fragment)	Opisthorchis viverrini	66.234	126	4.26e-34	A0A1S8X5T3	Oxidoreductase, short chain dehydrogenase/reductase family protein (Fragment)	Opisthorchis viverrini	66.234	126	1.98e-36	Q8K354	Carbonyl reductase [NADPH] 3	Mus musculus	44.304	82.0	2.06e-19	OON22026	oxidoreductase, short chain dehydrogenase/reductase family protein, partial	Opisthorchis viverrini	66.234	126	6.27e-34					0	0	0
E_nip_trans_00396_m.702	TrEMBL_A0A0X3PFD5 Carbonyl reductase [NADPH] 1 (Fragment)						A11.UPA	subfamily A11A unassigned peptidases	Malus domestica	Aspartic	40.132	79.7	2.74e-16	4Z3D	Carbonyl reductase (NADPH) 1	44.444	135	6.14e-39	A0A0X3PFD5	Carbonyl reductase [NADPH] 1 (Fragment)	Schistocephalus solidus	52.096	187	1.42e-56	A0A0X3PFD5	Carbonyl reductase [NADPH] 1 (Fragment)	Schistocephalus solidus	52.096	187	6.58e-59	P48758	Carbonyl reductase [NADPH] 1	Mus musculus	47.853	144	3.34e-42	PIS78332	oxidoreductase, short chain dehydrogenase/reductase family protein	Fasciola hepatica	53.988	178	7.34e-53					0	96.43	48.215
E_nip_trans_00398_m.706	TrEMBL_A0A0X3PFD5 Carbonyl reductase [NADPH] 1 (Fragment)						A11.UPA	subfamily A11A unassigned peptidases	Malus domestica	Aspartic	39.474	77.4	2.40e-15	4Z3D	Carbonyl reductase (NADPH) 1	42.593	127	1.99e-35	A0A0X3PFD5	Carbonyl reductase [NADPH] 1 (Fragment)	Schistocephalus solidus	51.124	198	1.79e-60	A0A0X3PFD5	Carbonyl reductase [NADPH] 1 (Fragment)	Schistocephalus solidus	51.124	198	8.31e-63	P48758	Carbonyl reductase [NADPH] 1	Mus musculus	46.012	136	7.60e-39	PIS78332	oxidoreductase, short chain dehydrogenase/reductase family protein	Fasciola hepatica	53.988	181	8.02e-54					142.48	142.87	142.675
E_nip_trans_00399_m.708	TrEMBL_A0A0X3P2L5 Uncharacterized protein						T02.UPW	family T2 unassigned peptidases	Gossypium arboreum	Threonine	32.530	48.5	4.34e-06	4Z3D	Carbonyl reductase (NADPH) 1	36.607	76.6	3.39e-17	A0A0X3P2L5	Uncharacterized protein	Schistocephalus solidus	56.075	136	6.48e-39	A0A0X3P2L5	Uncharacterized protein	Schistocephalus solidus	56.075	136	3.01e-41	Q8K354	Carbonyl reductase [NADPH] 3	Mus musculus	40.541	84.0	9.79e-20	PIS78332	oxidoreductase, short chain dehydrogenase/reductase family protein	Fasciola hepatica	57.009	134	1.01e-36					0	18.6	9.3
E_nip_trans_00400_m.712	TrEMBL_A0A0X3NUU3 Inorganic pyrophosphatase	HP117286	Patiria miniata isotig12798.Pminagast mRNA sequence	88.060	80.5	6.83e-11	I31.954	testican-2	Apis mellifera	Inhibitor	47.458	143	1.28e-38	4QMB	SJCHGC07024 protein	64.035	159	8.13e-48	A0A0X3NUU3	Inorganic pyrophosphatase	Schistocephalus solidus	64.035	164	1.30e-47	A0A0X3NUU3	Inorganic pyrophosphatase	Schistocephalus solidus	64.035	164	6.04e-50	Q18680	Inorganic pyrophosphatase 1	Caenorhabditis elegans	57.377	154	1.42e-44	CDS37611	inorganic pyrophosphatase	Echinococcus multilocularis	63.717	162	2.17e-46				GO:0000287 GO:0004427 GO:0005737 GO:0006796	0	0	0
E_nip_trans_00402_m.721																																															0	3.76	1.88
E_nip_trans_00404_m.723																																															0	0	0
E_nip_trans_00406_m.728	DDBJ_CN807204 HDAH11E02.F Leech Haementeria depressa library HDA Haementeria depressa cDNA 5' similar to ribossomal protein L10, mRNA sequence	CN807204	HDAH11E02.F Leech Haementeria depressa library HDA Haementeria depressa cDNA 5' similar to ribossomal protein L10, mRNA sequence	85.393	91.6	1.06e-14																																									0	22.57	11.285
E_nip_trans_00408_m.729	TrEMBL_Q5DFB5 Ribosomal protein L10a													6EK0	60S ribosomal protein L10a	68.116	77.4	1.65e-18	A0A068XGA5	Ribosomal protein	Hymenolepis microstoma	72.464	93.6	3.03e-22	Q5DFB5	Ribosomal protein L10a	Schistosoma japonicum	72.059	108	1.64e-30	Q963B6	60S ribosomal protein L10a	Spodoptera frugiperda	71.014	82.4	4.18e-20	CDS31202	60S ribosomal protein L10a	Hymenolepis microstoma	72.464	93.6	4.47e-22					0	0	0
E_nip_trans_00409_m.731	UniRef100_F6UPC7 Ribosomal protein						I39.UPW	family I39 unassigned peptidase inhibitors	Brachydanio rerio	Inhibitor	81.081	67.4	5.09e-13	6EK0	60S ribosomal protein L10a	73.404	150	8.43e-47	F6UPC7	Ribosomal protein	Ciona intestinalis	75.532	157	9.53e-47	A0A068XH52	Ribosomal protein	Hymenolepis microstoma	73.404	156	5.83e-49	P62907	60S ribosomal protein L10a	Rattus norvegicus	73.404	150	1.48e-46	XP_002131210	PREDICTED: 60S ribosomal protein L10a-like	Ciona intestinalis	75.532	157	1.40e-46	K02865	large subunit ribosomal protein L10Ae			0	387.08	193.54
E_nip_trans_00411_m.733	TrEMBL_A0A1S8WH04 Peptidase, T1 family						T01.UPA	subfamily T1A unassigned peptidases	Hymenolepis nana	Threonine	59.524	58.5	8.34e-11	5VFU	Proteasome subunit beta type-6	56.757	50.8	7.90e-09	A0A1S8WH04	Peptidase, T1 family	Opisthorchis viverrini	66.667	60.5	9.77e-10	A0A1S8WH04	Peptidase, T1 family	Opisthorchis viverrini	66.667	60.5	4.54e-12	Q3MHN0	Proteasome subunit beta type-6	Bos taurus	56.757	51.2	1.31e-08	OON13717	peptidase, Tfamily	Opisthorchis viverrini	66.667	60.5	1.44e-09				GO:0004298 GO:0005839 GO:0043161	0	0.72	0.36
E_nip_trans_00413_m.735																																															0	0	0
E_nip_trans_00420_m.751	UniRef100_A0A0P4VZC2 Uncharacterized protein													4AEZ	MITOTIC SPINDLE CHECKPOINT COMPONENT MAD2	37.143	49.7	2.74e-07	A0A0P4VZC2	Uncharacterized protein	Scylla olivacea	34.667	60.5	1.11e-08	A0A0V0JDG5	Ubiquitin-like protein ATG12	Schistocephalus solidus	32.039	51.2	9.09e-08	O14417	Mitotic spindle checkpoint component mad2	Schizosaccharomyces pombe (strain 972 / ATCC 24843)	37.143	50.8	1.86e-07	XP_459199	DEHA2D16412p	Debaryomyces hansenii CBS767	29.565	55.5	1.38e-06					0	0.33	0.165
E_nip_trans_00424_m.763	TrEMBL_A0A2H1CCI2 Scavenger mRNA decapping enzyme						M03.UNA	subfamily M3A non-peptidase homologues	Trichuris trichiura	Metallo	24.324	105	3.03e-23	1XML	heat shock-like protein 1	24.746	119	7.53e-30	A0A2H1CCI2	Scavenger mRNA decapping enzyme	Fasciola hepatica	42.151	270	5.68e-85	A0A2H1CCI2	Scavenger mRNA decapping enzyme	Fasciola hepatica	42.151	270	2.64e-87	D3K0N9	m7GpppX diphosphatase	Ascaris suum	27.445	127	6.49e-33	PIS85176	scavenger mRNA decapping enzyme	Fasciola hepatica	42.151	270	8.37e-85				GO:0000290 GO:0016787	28.99	0	14.495
E_nip_trans_00425_m.771	TrEMBL_A0A1S8WGF6 Scavenger mRNA decapping enzyme						M03.UNA	subfamily M3A non-peptidase homologues	Trichuris trichiura	Metallo	51.220	50.4	1.20e-07						A0A1S8WGF6	Scavenger mRNA decapping enzyme	Opisthorchis viverrini	65.116	66.2	2.14e-11	A0A1S8WGF6	Scavenger mRNA decapping enzyme	Opisthorchis viverrini	65.116	66.2	9.93e-14							OON13532	scavenger mRNA decapping enzyme	Opisthorchis viverrini	65.116	66.2	3.15e-11					0	0.28	0.14
E_nip_trans_00426_m.772																																															0	97.29	48.645
E_nip_trans_00431_m.781	TrEMBL_A0A0R3WAB1 Uncharacterized protein													1V9J	BolA-like protein RIKEN cDNA 1110025L05	42.254	63.9	4.70e-14	A0A0R3WAB1	Uncharacterized protein	Taenia asiatica	50.649	84.3	8.65e-20	A0A0R3WAB1	Uncharacterized protein	Taenia asiatica	50.649	84.3	4.02e-22	O14280	Uncharacterized bolA-like protein C8C9.11	Schizosaccharomyces pombe (strain 972 / ATCC 24843)	42.424	65.9	9.43e-15	CDI97271	transcription regulator	Echinococcus multilocularis	50.649	82.0	8.57e-19					0	53.5	26.75
E_nip_trans_00432_m.785	nrNCBI_XP 020793307 histidine triad nucleotide-binding protein 3																		K7FZ22	Histidine triad nucleotide binding protein 3	Pelodiscus sinensis	49.020	56.2	6.50e-09	A0A267E5J0	Uncharacterized protein (Fragment)	Macrostomum lignano	44.000	47.8	8.87e-08	Q28BZ2	Histidine triad nucleotide-binding protein 3	Xenopus tropicalis	43.137	52.4	2.43e-09	XP_020793307	histidine triad nucleotide-binding protein 3	Boleophthalmus pectinirostris	50.980	60.1	1.08e-09					0	0	0
E_nip_trans_00435_m.789	UniRef100_A0A0N4UUL0 Uncharacterized protein																		A0A0N4UUL0	Uncharacterized protein	Enterobius vermicularis	45.161	55.1	5.25e-08	A0A183NKX5	Uncharacterized protein	Schistosoma mattheei	41.379	48.1	2.72e-08	Q28BZ2	Histidine triad nucleotide-binding protein 3	Xenopus tropicalis	41.176	48.9	6.40e-08	XP_021448153	histidine triad nucleotide-binding protein isoform X2	Oncorhynchus mykiss	40.000	53.1	6.20e-07					0	0	0
E_nip_trans_00438_m.794																																															0	0	0
E_nip_trans_00442_m.802	TrEMBL_Q5D9B7 SJCHGC01135 protein																								Q5D9B7	SJCHGC01135 protein	Schistosoma japonicum	52.632	48.5	1.56e-06																	0	0	0
E_nip_trans_00445_m.807	TrEMBL_G4V6Y7 Putative kynurenine aminotransferase						M20.UPD	family M20D unassigned peptidases	Enterococcus faecium	Metallo	24.675	60.8	4.10e-09	2R5E	Kynurenine aminotransferase	47.556	231	2.31e-73	G4V6Y7	Putative kynurenine aminotransferase	Schistosoma mansoni	60.088	298	6.33e-92	G4V6Y7	Putative kynurenine aminotransferase	Schistosoma mansoni	60.088	298	2.94e-94	Q6YP21	Kynurenine-oxoglutarate transaminase 3	Homo sapiens	47.368	234	2.48e-74	XP_018647715	putative kynurenine aminotransferase	Schistosoma mansoni	60.088	298	9.33e-92				GO:0009058 GO:0030170	11.62	4.16	7.89
E_nip_trans_00447_m.811	TrEMBL_A0A2H1BSD3 Ribosomal protein S18																								A0A2H1BSD3	Ribosomal protein S18	Fasciola hepatica	63.636	48.1	7.89e-08																	0	108.74	54.37
E_nip_trans_00448_m.813																																															0	64.97	32.485
E_nip_trans_00449_m.816	TrEMBL_H2KVM6 Kynurenine---oxoglutarate transaminase						M20.UPD	family M20D unassigned peptidases	Enterococcus faecium	Metallo	32.323	52.0	2.90e-06	2R5E	Kynurenine aminotransferase	45.062	128	2.23e-34	H2KVM6	Kynurenine--oxoglutarate transaminase	Clonorchis sinensis	53.039	181	5.66e-52	H2KVM6	Kynurenine--oxoglutarate transaminase	Clonorchis sinensis	53.039	181	2.63e-54	Q0P5G4	Kynurenine-oxoglutarate transaminase 3	Bos taurus	46.875	134	6.38e-36	GAA31496	kynurenine--oxoglutarate transaminase	Clonorchis sinensis	53.039	181	8.34e-52				GO:0009058 GO:0030170	0	0	0
E_nip_trans_00452_m.826																																															0	0	0
E_nip_trans_00453_m.828	DDBJ_MF346930 Eudiplozoon nipponicum KT1 mRNA, complete cds	MF346930	Eudiplozoon nipponicum KT1 mRNA, complete cds	92.114	446	5.11e-121	I02.UPW	family I2 unassigned peptidase inhibitors	Pimpla hypochondriaca	Inhibitor	62.903	80.9	2.84e-19	3UIR	Textilinin-1	66.667	71.6	1.14e-16	A0A2P1FT08	KT1	Eudiplozoon nipponicum	69.178	190	3.62e-60	A0A2P1FT08	KT1	Eudiplozoon nipponicum	69.178	190	1.68e-62	Q8T0W4	Kunitz-type serine protease inhibitor cvp2	Pimpla hypochondriaca	62.903	80.9	9.35e-20	AVM38374	KT1	Eudiplozoon nipponicum	69.178	190	5.34e-60				GO:0004867	0	396.26	198.13
E_nip_trans_00454_m.832	DDBJ_MF346930 Eudiplozoon nipponicum KT1 mRNA, complete cds	MF346930	Eudiplozoon nipponicum KT1 mRNA, complete cds	96.089	291	9.91e-75	I02.UPW	family I2 unassigned peptidase inhibitors	Schmidtea mediterranea	Inhibitor	39.683	55.5	1.33e-10	2JOT	Huwentoxin-11	52.381	52.8	1.70e-10	A0A2P1FT08	KT1	Eudiplozoon nipponicum	74.545	90.5	3.88e-22	A0A2P1FT08	KT1	Eudiplozoon nipponicum	74.545	90.5	1.80e-24	P0DJ76	Kunitz-type kappaPI-theraphotoxin-Hs1e	Haplopelma schmidti	50.000	55.8	4.36e-11	AVM38374	KT1	Eudiplozoon nipponicum	74.545	90.5	5.71e-22				GO:0004867	0	358.17	179.085
E_nip_trans_00466_m.850																																															0	193.98	96.99
E_nip_trans_00467_m.854																																															0	33.25	16.625
E_nip_trans_00468_m.857																																															0	304.27	152.135
E_nip_trans_00470_m.860	TrEMBL_A0A2H1BUD2 V-type proton ATPase proteolipid subunit	FN223004	Lepismachilis y-signata EST, 5'-end sequence, clone xyz	81.818	75.0	2.92e-09	M38.979	hypothetical protein like 5730457F11RIK	Loxodonta africana	Metallo	72.297	212	6.90e-63	6C6L	V-type proton ATPase subunit c	62.745	188	2.63e-61	A0A2H1BUD2	V-type proton ATPase proteolipid subunit	Fasciola hepatica	73.333	224	5.08e-73	A0A2H1BUD2	V-type proton ATPase proteolipid subunit	Fasciola hepatica	73.333	224	2.36e-75	P63081	V-type proton ATPase 16 kDa proteolipid subunit	Rattus norvegicus	71.812	215	9.96e-72	PIS78846	V-type ATPase, C subunit	Fasciola hepatica	73.333	224	7.48e-73	K02155	V-type H+-transporting ATPase 16kDa proteolipid subunit		GO:0015078 GO:0015991 GO:0033177 GO:0033179	0	334.36	167.18
E_nip_trans_00477_m.881	DDBJ_MF346930 Eudiplozoon nipponicum KT1 mRNA, complete cds	MF346930	Eudiplozoon nipponicum KT1 mRNA, complete cds	98.333	315	5.66e-82	I02.968	collagen alpha 3(VI) chain	Ornithoctonus huwena	Inhibitor	58.333	52.8	1.73e-09	2JOT	Huwentoxin-11	52.381	52.8	1.59e-10	A0A2P1FT08	KT1	Eudiplozoon nipponicum	85.714	91.3	2.13e-22	A0A2P1FT08	KT1	Eudiplozoon nipponicum	85.714	91.3	9.92e-25	P0DJ77	Kunitz-type kappaPI-theraphotoxin-Hs1a	Haplopelma schmidti	58.333	52.8	5.70e-10	AVM38374	KT1	Eudiplozoon nipponicum	85.714	91.3	3.14e-22				GO:0004867	0	21.63	10.815
E_nip_trans_00481_m.884	DDBJ_MF346930 Eudiplozoon nipponicum KT1 mRNA, complete cds	MF346930	Eudiplozoon nipponicum KT1 mRNA, complete cds	98.876	318	7.09e-83	I02.UPW	family I2 unassigned peptidase inhibitors	Pimpla hypochondriaca	Inhibitor	53.247	81.3	2.94e-20	3UIR	Textilinin-1	68.627	72.4	8.66e-18	A0A2P1FT08	KT1	Eudiplozoon nipponicum	89.231	127	3.20e-36	A0A2P1FT08	KT1	Eudiplozoon nipponicum	89.231	127	1.49e-38	Q8T0W4	Kunitz-type serine protease inhibitor cvp2	Pimpla hypochondriaca	53.247	81.3	9.68e-21	AVM38374	KT1	Eudiplozoon nipponicum	89.231	127	4.71e-36	K08117	amyloid beta (A4) precursor-like protein 2		GO:0004867	0	990.05	495.025
E_nip_trans_00483_m.889	TrEMBL_Q86ES7 Clone ZZD1465 mRNA sequence																		Q86ES7	Clone ZZD1465 mRNA sequence	Schistosoma japonicum	38.983	77.8	9.50e-13	Q86ES7	Clone ZZD1465 mRNA sequence	Schistosoma japonicum	38.983	77.8	4.42e-15							AAP06160	hypothetical protein	Schistosoma japonicum	38.983	77.8	1.40e-12					117.79	0.78	59.285
E_nip_trans_00484_m.898	DDBJ_FX835815 Bdellocephala annandalei mRNA, contig: contig 31573	FX835815	Bdellocephala annandalei mRNA, contig: contig 31573	91.463	110	5.37e-20																																									0	0.06	0.03
E_nip_trans_00487_m.905																																															0	1.61	0.805
E_nip_trans_00488_m.907																																															0	14.24	7.12
E_nip_trans_00490_m.911	TrEMBL_A0A075ADI8 Uncharacterized protein	LM156186	Schistosoma mattheei strain Denwood, Zambia genome assembly, scaffold: SMTD scaffold0006530	84.615	128	2.34e-25	C19.UPW	family C19 unassigned peptidases	Pneumocystis jiroveci	Cysteine	26.404	67.8	3.80e-12	5UZ5	Protein LUC7	28.472	51.6	2.03e-07	A0A075ADI8	Uncharacterized protein	Opisthorchis viverrini	70.748	213	6.69e-66	A0A075ADI8	Uncharacterized protein	Opisthorchis viverrini	70.748	213	3.11e-68	Q5SUF2	Luc7-like protein 3	Mus musculus	43.558	122	1.57e-32	XP_009170186	hypothetical protein T2614079	Opisthorchis viverrini	70.748	213	9.86e-66				GO:0003729 GO:0005685 GO:0006376	0	1.96	0.98
E_nip_trans_00492_m.913	TrEMBL_A0A183QX46 Uncharacterized protein						C19.UPW	family C19 unassigned peptidases	Pneumocystis jiroveci	Cysteine	40.278	67.8	6.22e-13	5UZ5	Protein LUC7	38.667	53.1	9.41e-09	A0A183QX46	Uncharacterized protein	Schistosoma rodhaini	74.667	134	3.66e-36	A0A183QX46	Uncharacterized protein	Schistosoma rodhaini	74.667	134	1.70e-38	Q5R8W6	Luc7-like protein 3	Pongo abelii	57.746	94.0	6.42e-23	XP_018644210	hypothetical protein Smp 031920.1	Schistosoma mansoni	74.667	134	5.61e-36				GO:0003729 GO:0005685 GO:0006376	546.1	13.28	279.69
E_nip_trans_00495_m.917																																															93.16	417.56	255.36
E_nip_trans_00496_m.921																																															0	0	0
E_nip_trans_00497_m.922																																															0	313.93	156.965
E_nip_trans_00498_m.926																																															0	1070.06	535.03
E_nip_trans_00499_m.930																																															0	1.81	0.905
E_nip_trans_00500_m.935																																															9.62	14.16	11.89
E_nip_trans_00501_m.936																																															0	0	0
E_nip_trans_00503_m.939																																															0	8.42	4.21
E_nip_trans_00505_m.944	TrEMBL_A0A2H1CI06 Tetratricopeptide repeat protein						S33.UNW	family S33 non-peptidase homologues	Meloidogyne hapla	Serine	29.091	58.2	4.97e-09						R7TY52	Uncharacterized protein	Capitella teleta	45.775	152	8.95e-44	A0A2H1CI06	Tetratricopeptide repeat protein	Fasciola hepatica	47.586	152	4.60e-46	Q4G069	Regulator of microtubule dynamics protein 1	Rattus norvegicus	41.964	117	1.74e-31	ELT98679	hypothetical protein CAPTEDRAFT 148520	Capitella teleta	45.775	152	1.32e-43				GO:0005515	93.96	64.53	79.245
E_nip_trans_00506_m.948																																															0	57.34	28.67
E_nip_trans_00508_m.949	TrEMBL_A0A1S8WJI0 Uncharacterized protein																								A0A1S8WJI0	Uncharacterized protein	Opisthorchis viverrini	42.593	43.5	2.47e-06																	0	6.11	3.055
E_nip_trans_00509_m.953																																															0	58.38	29.19
E_nip_trans_00512_m.956																																															0	4.26	2.13
E_nip_trans_00515_m.965																																															750.29	0	375.145
E_nip_trans_00517_m.974																																															36785.7	0	18392.8
E_nip_trans_00519_m.978	TrEMBL_A0A1S8XCB9 Serine hydroxymethyltransferase						I63.UPW	family I63 unassigned peptidase inhibitors	Ailuropoda melanoleuca	Inhibitor	45.930	151	5.48e-41	4PVF	Serine hydroxymethyltransferase, mitochondrial	44.767	146	3.69e-41	A0A1S8XCB9	Serine hydroxymethyltransferase	Opisthorchis viverrini	60.234	203	4.25e-60	A0A1S8XCB9	Serine hydroxymethyltransferase	Opisthorchis viverrini	60.234	203	1.98e-62	P14519	Serine hydroxymethyltransferase, mitochondrial	Oryctolagus cuniculus	45.349	147	4.82e-41	OON24063	glycine hydroxymethyltransferase	Opisthorchis viverrini	60.234	203	6.27e-60					0	1.52	0.76
E_nip_trans_00523_m.992																																															0	61.92	30.96
E_nip_trans_00524_m.994	TrEMBL_A0A267DXZ7 Amino acid transporter	JU390566	Scophthalmus maximus Pmax rep c38043 mRNA sequence	92.157	69.4	1.33e-07	C19.UNW	family C19 non-peptidase homologues	Hymenolepis microstoma	Cysteine	46.259	138	6.94e-37	5LM4	Excitatory amino acid transporter 1,Neutral amino acid transporter B(0),Excitatory amino acid transporter 1	30.370	85.9	2.64e-19	A0A267DXZ7	Amino acid transporter	Macrostomum lignano	52.985	157	4.46e-44	A0A267DXZ7	Amino acid transporter	Macrostomum lignano	52.985	157	2.07e-46	Q10901	Excitatory amino acid transporter	Caenorhabditis elegans	34.815	96.3	9.28e-23	PAA53534	hypothetical protein BOX1Mlig031123g1	Macrostomum lignano	52.985	157	6.56e-44				GO:0015293 GO:0016021	0	0	0
E_nip_trans_00525_m.999	DDBJ_JO494499 Celuca pugilator GIOX3SW03GHTP0.Cepulapr mRNA sequence	JO494499	Celuca pugilator GIOX3SW03GHTP0.Cepulapr mRNA sequence	97.143	117	8.52e-23																																									0	0	0
E_nip_trans_00531_m.1007	TrEMBL_A0A0X3Q938 Uncharacterized protein																								A0A0X3Q938	Uncharacterized protein	Schistocephalus solidus	35.938	45.1	8.42e-06																	0	1.63	0.815
E_nip_trans_00532_m.1008																																															0	0.88	0.44
E_nip_trans_00533_m.1010	TrEMBL_A0A1S8X7F3 Uncharacterized protein (Fragment)						M16.UPC	subfamily M16C unassigned peptidases	Salpingoeca sp. ATCC 50818	Metallo	33.036	56.6	4.29e-08						A0A1S8X7F3	Uncharacterized protein (Fragment)	Opisthorchis viverrini	43.452	159	1.27e-46	A0A1S8X7F3	Uncharacterized protein (Fragment)	Opisthorchis viverrini	43.452	159	5.90e-49							OON22627	hypothetical protein X8001468, partial	Opisthorchis viverrini	43.452	159	1.87e-46					0	1.22	0.61
E_nip_trans_00536_m.1019	TrEMBL_A0A075A1P6 Uncharacterized protein																		A0A075A1P6	Uncharacterized protein	Opisthorchis viverrini	42.614	128	3.77e-29	A0A075A1P6	Uncharacterized protein	Opisthorchis viverrini	42.614	128	1.75e-31							XP_009162916	hypothetical protein T2600780	Opisthorchis viverrini	42.614	128	5.56e-29					117.2	25.8	71.5
E_nip_trans_00540_m.1033	TrEMBL_G4VIF4 Putative wd-repeat protein																								G4VIF4	Putative wd-repeat protein	Schistosoma mansoni	46.667	44.7	5.18e-06																	0	4.8	2.4
E_nip_trans_00541_m.1035	nrNCBI_XP 011198527 PREDICTED: actin, cytoplasmic A3a isoform X1	AY226144	Physalaemus pustulosus beta actin mRNA, partial cds	78.964	614	3.11e-171	M67.UNC	subfamily M67C non-peptidase homologues	Camelus ferus	Metallo	83.232	596	0.0	5WFN	Actin-5C	89.408	617	0.0	A0A2S2Q260	Actin-42A	Sipha flava	88.474	619	0.0	A0A1I8FYI8	Beta actin-like 1 protein	Macrostomum lignano	88.785	614	0.0	Q25010	Actin, cytoplasmic A3a	Helicoverpa armigera	89.720	618	0.0	XP_011198527	PREDICTED: actin, cytoplasmic A3a isoform X1	Bactrocera dorsalis	88.720	622	0.0					509.53	1680.39	1094.96
E_nip_trans_00542_m.1045	DDBJ_JR934192 Taenia multiceps Unigene17454.Tamuadhe mRNA sequence	JR934192	Taenia multiceps Unigene17454.Tamuadhe mRNA sequence	80.128	117	1.48e-22	M67.UNC	subfamily M67C non-peptidase homologues	Cricetulus griseus	Metallo	87.037	105	5.65e-27	3MN5	Actin, alpha skeletal muscle	90.741	109	4.81e-30	G7YXW7	Actin-5	Clonorchis sinensis	94.444	111	1.08e-30	G7YXW7	Actin-5	Clonorchis sinensis	94.444	111	5.01e-33	P10994	Actin, alpha skeletal muscle (Fragment)	Pleurodeles waltl	90.741	108	1.69e-31	GAA57797	actin-5	Clonorchis sinensis	94.444	111	1.59e-30					0	0	0
E_nip_trans_00544_m.1050	UniRef100_A0A2A3EAC3 Uncharacterized protein																		A0A2A3EAC3	Uncharacterized protein	Apis cerana cerana	83.333	55.8	2.71e-09	A0A1I8HJH4	Uncharacterized protein	Macrostomum lignano	77.778	50.8	8.33e-09							PBC28136	hypothetical protein APICC 07935	Apis cerana cerana	83.333	55.8	4.00e-09					0	0	0
E_nip_trans_00545_m.1052	DDBJ_JR934192 Taenia multiceps Unigene17454.Tamuadhe mRNA sequence	JR934192	Taenia multiceps Unigene17454.Tamuadhe mRNA sequence	89.552	86.1	5.21e-13																																									0	1465.84	732.92
E_nip_trans_00552_m.1064	MEROPS_MER1134420 [C15.UPW] family C15 unassigned peptidases (Protopolystoma xenopodis)						C15.UPW	family C15 unassigned peptidases	Protopolystoma xenopodis	Cysteine	48.889	50.8	6.93e-08																																		0	0	0
E_nip_trans_00553_m.1067	MEROPS_MER1119020 [C15.UPW] family C15 unassigned peptidases (Fasciola hepatica)						C15.UPW	family C15 unassigned peptidases	Fasciola hepatica	Cysteine	38.636	102	2.95e-26						A0A2H1CDB7	Uncharacterized protein (Fragment)	Fasciola hepatica	38.636	102	1.97e-24	A0A2H1CDB7	Uncharacterized protein (Fragment)	Fasciola hepatica	38.636	102	9.14e-27	Q9ESW8	Pyroglutamyl-peptidase 1	Mus musculus	34.559	70.1	1.70e-14	PIS85476	hypothetical protein D9107320, partial	Fasciola hepatica	38.636	102	2.90e-24					0	0	0
E_nip_trans_00557_m.1074	nrNCBI_XP 020619259 glycylpeptide N-tetradecanoyltransferase 2-like						S33.UPW	family S33 unassigned peptidases	Neurospora crassa	Serine	39.695	95.5	2.76e-22	5UUT	Glycylpeptide N-tetradecanoyltransferase 1	57.692	159	2.47e-47	A0A183ALY1	Glycylpeptide N-tetradecanoyltransferase	Echinostoma caproni	60.938	168	1.06e-50	A0A183ALY1	Glycylpeptide N-tetradecanoyltransferase	Echinostoma caproni	60.938	168	4.91e-53	O61613	Glycylpeptide N-tetradecanoyltransferase	Drosophila melanogaster	54.264	160	3.69e-47	XP_020619259	glycylpeptide N-tetradecanoyltransferase 2-like	Orbicella faveolata	61.538	178	6.65e-51				GO:0004379 GO:0006499	0	0	0
E_nip_trans_00558_m.1077	TrEMBL_G7YRX4 Glycylpeptide N-tetradecanoyltransferase	LJ593207	Solenopsis invicta mRNA, contig: c59453.graph c0 seq2	80.734	84.2	9.13e-12	A01.UNA	subfamily A1A non-peptidase homologues	Opisthorchis viverrini	Aspartic	55.056	192	1.49e-56	4C2X	GLYCYLPEPTIDE N-TETRADECANOYLTRANSFERASE 2	54.688	153	5.52e-43	G7YRX4	Glycylpeptide N-tetradecanoyltransferase	Clonorchis sinensis	53.804	195	1.30e-55	G7YRX4	Glycylpeptide N-tetradecanoyltransferase	Clonorchis sinensis	53.804	195	6.02e-58	A7YT82	Glycylpeptide N-tetradecanoyltransferase 2	Danio rerio	60.317	165	1.83e-46	GAA55704	glycylpeptide N-tetradecanoyltransferase	Clonorchis sinensis	53.804	195	1.91e-55	K00671	glycylpeptide N-tetradecanoyltransferase	2.3.1.97	GO:0004379 GO:0006499	123.49	52.11	87.8
E_nip_trans_00559_m.1088	TrEMBL_A0A068WP42 Alanine aminotransferase 2						S09.UPB	subfamily S9B unassigned peptidases	Stachybotrys chartarum	Serine	38.793	68.9	6.61e-13	3IHJ	Alanine aminotransferase 2	54.717	120	7.56e-32	A0A068WP42	Alanine aminotransferase 2	Echinococcus granulosus	61.062	158	2.28e-43	A0A068WP42	Alanine aminotransferase 2	Echinococcus granulosus	61.062	158	1.06e-45	P24298	Alanine aminotransferase 1	Homo sapiens	54.464	128	9.84e-35	CDS19447	alanine aminotransferase 2	Echinococcus granulosus	61.062	158	3.36e-43	K00814	alanine transaminase	2.6.1.2		0	34.14	17.07
E_nip_trans_00560_m.1093	TrEMBL_A0A074Z5B7 Uncharacterized protein																		A0A074Z5B7	Uncharacterized protein	Opisthorchis viverrini	51.777	203	8.61e-59	A0A074Z5B7	Uncharacterized protein	Opisthorchis viverrini	51.777	203	4.00e-61	O74828	Pre-rRNA-processing protein esf1	Schizosaccharomyces pombe (strain 972 / ATCC 24843)	38.068	112	8.66e-28	XP_009175547	hypothetical protein T2615255	Opisthorchis viverrini	51.777	203	1.27e-58					0	0	0
E_nip_trans_00561_m.1098	TrEMBL_A0A2H1CKJ0 Ehrlichia chaffeensis immunodominant surface protein repeat-containing domain protein																		A0A2H1CKJ0	Ehrlichia chaffeensis immunodominant surface protein repeat-containing domain protein	Fasciola hepatica	68.254	92.4	4.35e-20	A0A2H1CKJ0	Ehrlichia chaffeensis immunodominant surface protein repeat-containing domain protein	Fasciola hepatica	68.254	92.4	2.02e-22							PIS87987	Ehrlichia chaffeensis immunodominant surface protein repeat-containing domain protein	Fasciola hepatica	68.254	92.4	6.40e-20					0	0.03	0.015
E_nip_trans_00562_m.1100																																															0	7.13	3.565
E_nip_trans_00563_m.1104	TrEMBL_A0A0R3UQG2 Uncharacterized protein						S10.UPW	family S10 unassigned peptidases	Leersia perrieri	Serine	26.380	77.0	2.73e-14	4QQF	Mitochondrial import inner membrane translocase subunit TIM50	41.317	130	1.51e-36	A0A0R3UQG2	Uncharacterized protein	Mesocestoides corti	63.745	360	3.81e-122	A0A0R3UQG2	Uncharacterized protein	Mesocestoides corti	63.745	360	1.77e-124	Q6NWD4	Mitochondrial import inner membrane translocase subunit TIM50	Danio rerio	46.215	248	3.61e-80	XP_024351539	Mitochondrial import inner membrane translocase subunit TIM50	Echinococcus granulosus	65.000	347	5.74e-117	K17496	mitochondrial import inner membrane translocase subunit TIM50		GO:0005743 GO:0005744 GO:0015031	0	0	0
E_nip_trans_00570_m.1114																																															0	105.64	52.82
E_nip_trans_00572_m.1120	TrEMBL_Q5DGF6 Uncharacterized protein						I39.UPW	family I39 unassigned peptidase inhibitors	Pteropus vampyrus	Inhibitor	24.171	72.0	6.69e-13						Q5DGF6	Uncharacterized protein	Schistosoma japonicum	38.073	134	2.76e-35	Q5DGF6	Uncharacterized protein	Schistosoma japonicum	38.073	134	1.28e-37	Q9JHN8	Serine/threonine-protein kinase 19	Mus musculus	23.077	70.1	3.18e-13	AAW25100	unknown	Schistosoma japonicum	38.073	134	4.07e-35	K08880	serine/threonine kinase 19	2.7.11.1		0	7.9	3.95
E_nip_trans_00576_m.1128	UniRef100_A0A0L0FVM5 Uncharacterized protein (Fragment)						I17.UPW	family I17 unassigned peptidase inhibitors	Strongylocentrotus purpuratus	Inhibitor	55.556	56.6	3.15e-10	2C1W	ENDOU PROTEIN	72.222	57.4	2.57e-11	A0A0L0FVM5	Uncharacterized protein (Fragment)	Sphaeroforma arctica JP610	77.778	64.3	5.26e-13	A0A183TJF3	Uncharacterized protein	Schistocephalus solidus	63.889	58.2	9.43e-12	B1WBB4	Poly(U)-specific endoribonuclease-B	Xenopus laevis	72.222	58.5	2.11e-11	XP_014154591	hypothetical protein SARC 06938, partial	Sphaeroforma arctica JP610	77.778	64.3	7.76e-13				GO:0004521	0	0	0
E_nip_trans_00577_m.1129	UniRef100_G3QBZ1 Endonuclease, polyU-specific 2																		G3QBZ1	Endonuclease, polyU-specific 2	Gasterosteus aculeatus	41.071	52.8	9.39e-07	A0A2H1BTX9	Endoribonuclease XendoU (Fragment)	Fasciola hepatica	41.379	49.7	6.90e-08	Q21109	Poly(U)-specific endoribonuclease homolog	Caenorhabditis elegans	41.379	51.2	2.20e-08	XP_010727666	PREDICTED: poly(U)-specific endoribonuclease-B-like	Larimichthys crocea	44.643	54.3	4.75e-07				GO:0004521	0	1.72	0.86
E_nip_trans_00578_m.1131	SwissProt_Q503V9 Poly(U)-specific endoribonuclease-B													2C1W	ENDOU PROTEIN	34.667	57.4	1.95e-10	A0A1A8IA06	Uncharacterized protein (Fragment)	Nothobranchius kuhntae	40.000	63.9	9.89e-12	A0A183Q1U0	Uncharacterized protein	Schistosoma mattheei	38.961	57.4	1.54e-11	Q503V9	Poly(U)-specific endoribonuclease-B	Danio rerio	37.838	63.5	1.58e-12	XP_010727666	PREDICTED: poly(U)-specific endoribonuclease-B-like	Larimichthys crocea	43.243	69.7	3.26e-12				GO:0004521	0	5.17	2.585
E_nip_trans_00579_m.1132	UniRef100_A0A0Q3U0M2 Poly(U)-specific endoribonuclease-B-like protein						I17.UPW	family I17 unassigned peptidase inhibitors	Strongylocentrotus purpuratus	Inhibitor	36.559	55.1	8.93e-08	2C1W	ENDOU PROTEIN	41.667	61.2	6.65e-11	A0A0Q3U0M2	Poly(U)-specific endoribonuclease-B-like protein	Amazona aestiva	48.276	75.9	1.19e-13	A0A183LJP1	Uncharacterized protein	Schistosoma margrebowiei	37.755	71.6	2.20e-14	Q1LUM3	Poly(U)-specific endoribonuclease-C	Danio rerio	40.196	63.2	2.79e-11	KQL59689	poly(U)-specific endoribonuclease-B-like protein	Amazona aestiva	48.276	75.9	1.75e-13				GO:0004521	65.83	16.95	41.39
E_nip_trans_00580_m.1138	TrEMBL_A0A074YXE3 Uncharacterized protein																								A0A074YXE3	Uncharacterized protein	Opisthorchis viverrini	53.659	45.1	3.34e-06																	0	0	0
E_nip_trans_00581_m.1139	TrEMBL_A0A183AU26 Uncharacterized protein																		A0A183AU26	Uncharacterized protein	Echinostoma caproni	49.451	89.0	6.70e-20	A0A183AU26	Uncharacterized protein	Echinostoma caproni	49.451	89.0	3.12e-22	P30640	BUD13 homolog	Caenorhabditis elegans	39.474	63.5	8.39e-12	PIS86949	hypothetical protein D9105736, partial	Fasciola hepatica	46.392	85.5	5.01e-19					579.41	0	289.705
E_nip_trans_00582_m.1142																																															0	1.93	0.965
E_nip_trans_00583_m.1145																																															0	0.34	0.17
E_nip_trans_00584_m.1149	TrEMBL_A0A074YXE3 Uncharacterized protein																								A0A074YXE3	Uncharacterized protein	Opisthorchis viverrini	53.659	45.1	3.27e-06																	0	2.65	1.325
E_nip_trans_00585_m.1150	TrEMBL_A0A2H1CGJ1 Uncharacterized protein																		A0A2H1CGJ1	Uncharacterized protein	Fasciola hepatica	52.661	336	4.80e-110	A0A2H1CGJ1	Uncharacterized protein	Fasciola hepatica	52.661	336	2.23e-112	Q6GLQ4	Serine/threonine-protein phosphatase 1 regulatory subunit 10	Xenopus laevis	29.577	65.9	2.20e-10	PIS86588	hypothetical protein D9106114	Fasciola hepatica	52.661	336	7.07e-110	K17552	protein phosphatase 1 regulatory subunit 10		GO:0005634	0	0	0
E_nip_trans_00586_m.1159	TrEMBL_A0A0X3NV58 Uncharacterized protein																								A0A0X3NV58	Uncharacterized protein	Schistocephalus solidus	62.857	49.3	1.11e-07																	0	0	0
E_nip_trans_00590_m.1164																																															1422.27	234.23	828.25
E_nip_trans_00592_m.1167																																															0	10.46	5.23
E_nip_trans_00593_m.1173																																															0	0.1	0.05
E_nip_trans_00600_m.1179	TrEMBL_Q9GU67 Ferritin													1LB3	FERRITIN LIGHT CHAIN 1	41.935	47.0	4.22e-07	Q9GU67	Ferritin	Paragonimus westermani	44.444	58.5	1.06e-08	Q9GU67	Ferritin	Paragonimus westermani	44.444	58.5	4.91e-11	P29391	Ferritin light chain 1	Mus musculus	41.935	47.0	7.97e-07	AAG17056	yolk ferritin	Paragonimus westermani	44.444	58.5	1.56e-08					0	0.39	0.195
E_nip_trans_00601_m.1183																																															291.2	1.96	146.58
E_nip_trans_00602_m.1188	TrEMBL_Q9GU67 Ferritin																		Q9GU67	Ferritin	Paragonimus westermani	44.444	56.6	5.93e-08	Q9GU67	Ferritin	Paragonimus westermani	44.444	56.6	2.75e-10							AAG17056	yolk ferritin	Paragonimus westermani	44.444	56.6	8.73e-08					0	0	0
E_nip_trans_00604_m.1192	TrEMBL_A0A183AI65 Uncharacterized protein																		A0A183AI65	Uncharacterized protein	Echinostoma caproni	76.250	125	1.47e-35	A0A183AI65	Uncharacterized protein	Echinostoma caproni	76.250	125	6.86e-38	Q68ER9	Chromatin modification-related protein MEAF6	Xenopus tropicalis	55.952	93.6	1.95e-24	CDS42494	Histone Hacetyltransferase NuAcomplex Eaf6	Echinococcus multilocularis	74.390	117	1.00e-31	K11344	chromatin modification-related protein EAF6		GO:0000123 GO:0016573	0	6.47	3.235
E_nip_trans_00605_m.1195																																															0	19.1	9.55
E_nip_trans_00608_m.1199	UniRef100_A0A0A1X989 Probable RNA-directed DNA polymerase from transposon BS (Fragment)						T03.UPW	family T3 unassigned peptidases	Ramazzottius varieornatus	Threonine	32.673	67.0	1.46e-12						A0A0A1X989	Probable RNA-directed DNA polymerase from transposon BS (Fragment)	Zeugodacus cucurbitae	40.541	78.6	8.23e-15	A0A183VL97	Uncharacterized protein	Trichobilharzia regenti	36.634	67.4	3.37e-14	Q95SX7	Probable RNA-directed DNA polymerase from transposon BS	Drosophila melanogaster	32.407	57.0	2.56e-09	EYB88335	hypothetical protein Y030248g101	Ancylostoma ceylanicum	42.308	77.0	5.23e-14					0	0.8	0.4
E_nip_trans_00610_m.1202	TrEMBL_Q5BRP2 SJCHGC07707 protein (Fragment)						M67.UPC	subfamily M67C unassigned peptidases	Strigamia maritima	Metallo	48.052	76.3	3.36e-16						Q5BRP2	SJCHGC07707 protein (Fragment)	Schistosoma japonicum	48.810	81.3	1.63e-18	Q5BRP2	SJCHGC07707 protein (Fragment)	Schistosoma japonicum	48.810	81.3	7.57e-21	Q92734	Protein TFG	Homo sapiens	48.052	80.1	3.05e-18	AAX30793	SJCHGC0770 protein, partial	Schistosoma japonicum	48.810	81.3	2.40e-18	K09292	protein TFG		GO:0005515 GO:0006888 GO:0042802 GO:0048208	0	0.25	0.125
E_nip_trans_00612_m.1206																																															0	0	0
E_nip_trans_00614_m.1208	DDBJ_LL289390 Echinostoma caproni strain Egypt genome assembly, scaffold: ECPE scaffold0042406	LL289390	Echinostoma caproni strain Egypt genome assembly, scaffold: ECPE scaffold0042406	80.198	71.3	5.66e-09																																									0	0	0
E_nip_trans_00617_m.1210																																															0	2.89	1.445
E_nip_trans_00618_m.1214	TrEMBL_C1LI91 GTP-binding-protein																		C1LI91	GTP-binding-protein	Schistosoma japonicum	69.892	142	8.87e-42	C1LI91	GTP-binding-protein	Schistosoma japonicum	69.892	142	4.13e-44	P49858	Protein cornichon	Drosophila melanogaster	55.435	114	6.92e-33	CAX70076	GTP-binding-protein	Schistosoma japonicum	69.892	142	1.31e-41				GO:0016192	0	0	0
E_nip_trans_00625_m.1221	nrNCBI_XP 020907486 stimulator of interferon genes protein-like																		A0A2P8XIQ9	Uncharacterized protein	Blattella germanica	44.595	60.1	1.88e-09	C7C210	Reverse transcriptase	Schistosoma japonicum	40.000	59.7	4.17e-11							XP_020907486	stimulator of interferon genes protein-like	Exaiptasia pallida	42.647	65.1	1.46e-10					0	20.72	10.36
E_nip_trans_00628_m.1226	TrEMBL_G4VH08 Uncharacterized protein																								G4VH08	Uncharacterized protein	Schistosoma mansoni	41.509	46.6	3.04e-07																	0	3.93	1.965
E_nip_trans_00632_m.1230																																															0	7.6	3.8
E_nip_trans_00633_m.1232	TrEMBL_A0A183WNE1 Uncharacterized protein																								A0A183WNE1	Uncharacterized protein	Trichobilharzia regenti	66.667	48.1	3.46e-07																	0	4.7	2.35
E_nip_trans_00635_m.1233	TrEMBL_Q5C2R6 SJCHGC03442 protein (Fragment)						S08.UPB	subfamily S8B unassigned peptidases	Taeniopygia guttata	Serine	31.081	54.3	1.04e-08	3D5W	Polo-like kinase 1	52.703	89.0	3.85e-22	Q5C2R6	SJCHGC03442 protein (Fragment)	Schistosoma japonicum	64.865	100	2.35e-25	Q5C2R6	SJCHGC03442 protein (Fragment)	Schistosoma japonicum	64.865	100	1.09e-27	Q2TA25	Serine/threonine-protein kinase PLK1	Bos taurus	51.351	85.5	3.46e-20	AAX26059	SJCHGC0344protein, partial	Schistosoma japonicum	64.865	100	3.46e-25				GO:0004672 GO:0005524 GO:0006468	0	2.48	1.24
E_nip_trans_00636_m.1235	UniRef100_A0A0Q3U6K4 Serine/threonine-protein kinase PLK1													3FC2	Serine/threonine-protein kinase PLK1	70.270	58.5	1.27e-11	A0A0Q3U6K4	Serine/threonine-protein kinase PLK1	Amazona aestiva	75.000	59.7	2.00e-09	A0A183B3M2	Serine/threonine-protein kinase PLK	Echinostoma caproni	67.568	57.0	7.55e-11	Q2TA25	Serine/threonine-protein kinase PLK1	Bos taurus	70.270	57.4	5.48e-11	XP_003813751	serine/threonine-protein kinase PLK1	Pan paniscus	70.270	59.7	2.78e-09					0	0	0
E_nip_trans_00637_m.1236	UniRef100_F6RRI6 Polo like kinase 1													2V5Q	SERINE/THREONINE-PROTEIN KINASE PLK1	77.778	66.2	1.76e-14	F6RRI6	Polo like kinase 1	Equus caballus	77.778	69.3	6.86e-13	A0A183B3M2	Serine/threonine-protein kinase PLK	Echinostoma caproni	80.556	67.4	1.71e-14	P53350	Serine/threonine-protein kinase PLK1	Homo sapiens	77.778	66.6	3.33e-14	XP_001163623	serine/threonine-protein kinase PLK1	Pan troglodytes	77.778	68.9	1.38e-12					0	0	0
E_nip_trans_00640_m.1242																																															0	0	0
E_nip_trans_00643_m.1247	TrEMBL_A0A0X3PPL8 Uncharacterized protein (Fragment)																								A0A0X3PPL8	Uncharacterized protein (Fragment)	Schistocephalus solidus	31.169	48.9	7.27e-08																	0	0	0
E_nip_trans_00649_m.1253	TrEMBL_A0A183AGP1 Uncharacterized protein													1Y1X	Leishmania Major Homolog of Programmed Cell Death 6 Protein	42.593	51.2	7.49e-09	A0A183AGP1	Uncharacterized protein	Echinostoma caproni	40.323	60.1	1.46e-10	A0A183AGP1	Uncharacterized protein	Echinostoma caproni	40.323	60.1	6.80e-13	P69196	Polcalcin Bra n 1	Brassica napus	42.373	49.3	1.07e-08	PSS21184	Calcium-binding protein	Actinidia chinensis var. chinensis	41.270	58.9	2.85e-09				GO:0005509	0	0	0
E_nip_trans_00651_m.1258	TrEMBL_A0A183AGP1 Uncharacterized protein						C01.UPA	subfamily C1A unassigned peptidases	Guillardia theta	Cysteine	33.898	45.8	7.61e-06	1Y1X	Leishmania Major Homolog of Programmed Cell Death 6 Protein	38.889	47.0	2.75e-07	A0A183AGP1	Uncharacterized protein	Echinostoma caproni	38.710	59.3	3.04e-10	A0A183AGP1	Uncharacterized protein	Echinostoma caproni	38.710	59.3	1.42e-12	P13566	Calcium-binding protein	Schistosoma mansoni	40.741	48.1	2.51e-08	PSS21184	Calcium-binding protein	Actinidia chinensis var. chinensis	39.683	57.8	8.58e-09				GO:0005509	0	732.77	366.385
E_nip_trans_00652_m.1261																																															0	36.78	18.39
E_nip_trans_00653_m.1273																																															0	29.86	14.93
E_nip_trans_00655_m.1277	TrEMBL_Q5DF52 N-acetyltransferase ARD1 homolog	LJ582760	Solenopsis invicta mRNA, contig: c56020.graph c0 seq2	76.000	71.3	4.09e-08	A01.UNA	subfamily A1A non-peptidase homologues	Albugo laibachii	Aspartic	35.664	89.7	1.25e-19	6C9M	N-alpha-acetyltransferase 10	75.177	233	7.55e-78	Q5DF52	N-acetyltransferase ARD1 homolog	Schistosoma japonicum	81.560	249	1.85e-82	Q5DF52	N-acetyltransferase ARD1 homolog	Schistosoma japonicum	81.560	249	8.58e-85	Q4V8K3	N-alpha-acetyltransferase 11	Rattus norvegicus	75.177	234	5.33e-78	AAW25554	SJCHGC0612protein	Schistosoma japonicum	81.560	249	2.72e-82	K20791	N-alpha-acetyltransferase 10/11	2.3.1.255		0	31.34	15.67
E_nip_trans_00657_m.1282																																															0	0.09	0.045
E_nip_trans_00658_m.1286	nrNCBI_XP 023220634 glycoprotein 3-alpha-L-fucosyltransferase A-like																		A0A0X3NWR2	Glycoprotein 3-alpha-L-fucosyltransferase A	Schistocephalus solidus	34.673	108	9.03e-24	A0A0X3NWR2	Glycoprotein 3-alpha-L-fucosyltransferase A	Schistocephalus solidus	34.673	108	4.20e-26	Q9VUL9	Glycoprotein 3-alpha-L-fucosyltransferase A	Drosophila melanogaster	30.435	85.9	2.75e-17	XP_023220634	glycoprotein 3-alpha-L-fucosyltransferase A-like	Centruroides sculpturatus	31.579	110	3.94e-24	K00753	glycoprotein 3-alpha-L-fucosyltransferase	2.4.1.214	GO:0006486 GO:0008417 GO:0016020	17.43	0.72	9.075
E_nip_trans_00659_m.1294	nrNCBI_XP 014678781 PREDICTED: glycoprotein 3-alpha-L-fucosyltransferase A-like																		A0A2S2NTY0	Glycoprotein 3-alpha-L-fucosyltransferase A (Fragment)	Schizaphis graminum	44.706	77.8	1.10e-15	A0A0R3UBG0	Uncharacterized protein	Mesocestoides corti	38.532	77.0	1.09e-16	Q9VUL9	Glycoprotein 3-alpha-L-fucosyltransferase A	Drosophila melanogaster	43.836	60.5	8.90e-11	XP_014678781	PREDICTED: glycoprotein 3-alpha-L-fucosyltransferase A-like	Priapulus caudatus	46.835	82.4	2.64e-17				GO:0006486 GO:0008417 GO:0016020	0	6.64	3.32
E_nip_trans_00660_m.1296	UniRef100_V4AKD2 Uncharacterized protein																		V4AKD2	Uncharacterized protein	Lottia gigantea	35.094	114	1.44e-25	A0A0X3NWR2	Glycoprotein 3-alpha-L-fucosyltransferase A	Schistocephalus solidus	35.484	106	3.15e-25	Q9VUL9	Glycoprotein 3-alpha-L-fucosyltransferase A	Drosophila melanogaster	31.890	89.0	2.11e-18	XP_009051423	hypothetical protein LOTGIDRAFT 152652	Lottia gigantea	35.094	114	2.12e-25				GO:0006486 GO:0008417 GO:0016020	0	0	0
E_nip_trans_00666_m.1323																																															0	0.22	0.11
E_nip_trans_00667_m.1331	MEROPS_MER0123468 [T01.A02] proteasome subunit beta2 ({Drosophila melanogaster}) (Schistosoma japonicum)						T01.A02	proteasome subunit beta2	Schistosoma japonicum	Threonine	60.498	347	2.10e-119	6EPF	Proteasome subunit beta type-7	57.422	298	1.03e-100	Q5DEZ9	Proteasome subunit beta type	Schistosoma japonicum	60.498	347	1.40e-117	Q5DEZ9	Proteasome subunit beta type	Schistosoma japonicum	60.498	347	6.49e-120	A1XQU1	Proteasome subunit beta type-7	Sus scrofa	56.015	298	1.63e-100	AAW25607	SJCHGC0611protein	Schistosoma japonicum	60.498	347	2.06e-117	K02739	20S proteasome subunit beta 2	3.4.25.1	GO:0004175 GO:0005839 GO:0051603 GO:0004298	107.12	91.46	99.29
E_nip_trans_00670_m.1341	TrEMBL_C1LHF8 NAP-1-related protein													5G2E	NUCLEOSOME ASSEMBLY PROTEIN	34.130	149	2.19e-41	C1LHF8	NAP-1-related protein	Schistosoma japonicum	55.290	332	4.91e-109	C1LHF8	NAP-1-related protein	Schistosoma japonicum	55.290	332	2.28e-111	Q28EB4	Nucleosome assembly protein 1-like 1	Xenopus tropicalis	44.884	249	1.31e-78	CAX74136	NAP-1-related protein	Schistosoma japonicum	55.290	332	7.24e-109	K11279	nucleosome assembly protein 1-like 1		GO:0005634 GO:0006334	48.84	83.2	66.02
E_nip_trans_00679_m.1367																																															0	20.73	10.365
E_nip_trans_00680_m.1370	TrEMBL_A0A158R997 Uncharacterized protein																		A0A158R997	Uncharacterized protein	Taenia asiatica	30.769	57.4	1.34e-06	A0A158R997	Uncharacterized protein	Taenia asiatica	30.769	57.4	6.24e-09																	0	0.34	0.17
E_nip_trans_00683_m.1378																																															0	0.29	0.145
E_nip_trans_00684_m.1383																																															0	0	0
E_nip_trans_00686_m.1385	TrEMBL_A0A183TKT4 Uncharacterized protein	JL890580	Medicago sativa subsp. falcata cultivar Wisfal FZ0 9403 mRNA sequence	91.525	80.5	1.10e-10	C56.UNW	family C56 non-peptidase homologues	Pseudogymnoascus pannorum	Cysteine	48.828	255	3.39e-80	2LCK	Mitochondrial uncoupling protein 2	25.773	59.7	2.10e-09	A0A183TKT4	Uncharacterized protein	Schistocephalus solidus	69.847	387	4.64e-133	A0A183TKT4	Uncharacterized protein	Schistocephalus solidus	69.847	387	2.16e-135	Q8VEM8	Phosphate carrier protein, mitochondrial	Mus musculus	63.813	350	3.93e-120	CDS32305	phosphate carrier protein mitochondrial	Hymenolepis microstoma	72.201	378	2.75e-129					0	0	0
E_nip_trans_00687_m.1389																																															0	0	0
E_nip_trans_00688_m.1393	UniRef100_A0A1Y1LT60 Uncharacterized protein																		A0A1Y1LT60	Uncharacterized protein	Photinus pyralis	75.862	50.4	2.50e-06							O61703	Phosphate carrier protein, mitochondrial	Choristoneura fumiferana	78.571	47.0	2.31e-07											0	0	0
E_nip_trans_00690_m.1397	TrEMBL_A0A074ZAZ2 Dolichyl-diphosphooligosaccharide--protein glycosyltransferase 48 kDa subunit													6EZN	Dolichyl-diphosphooligosaccharide-protein glycosyltransferase subunit WBP1	27.751	90.1	3.42e-20	A0A074ZAZ2	Dolichyl-diphosphooligosaccharide-protein glycosyltransferase 48 kDa subunit	Opisthorchis viverrini	60.476	278	9.02e-89	A0A074ZAZ2	Dolichyl-diphosphooligosaccharide-protein glycosyltransferase 48 kDa subunit	Opisthorchis viverrini	60.476	278	4.19e-91	P48440	Dolichyl-diphosphooligosaccharide-protein glycosyltransferase 48 kDa subunit	Gallus gallus	55.450	249	1.31e-80	XP_009173552	hypothetical protein T2609263	Opisthorchis viverrini	60.476	278	1.33e-88				GO:0005789 GO:0018279	36.11	0	18.055
E_nip_trans_00695_m.1420																																															0	59.97	29.985
E_nip_trans_00696_m.1423	TrEMBL_A0A183AKA1 Ferritin						M14.UNB	subfamily M14B non-peptidase homologues	Elephantulus edwardii	Metallo	36.364	50.8	1.08e-06	4V6B	Ferritin	37.662	61.6	8.70e-12	A0A183AKA1	Ferritin	Echinostoma caproni	40.909	80.1	3.66e-16	A0A183AKA1	Ferritin	Echinostoma caproni	40.909	80.1	1.70e-18	P02792	Ferritin light chain	Homo sapiens	37.662	60.5	2.35e-11	AAK35224	yolk ferritin	Paragonimus westermani	46.250	80.5	7.46e-16					220.15	3.27	111.71
E_nip_trans_00699_m.1434																																															0	0	0
E_nip_trans_00700_m.1439																																															0	0	0
E_nip_trans_00701_m.1445	TrEMBL_A0A183WHU1 Uncharacterized protein																								A0A183WHU1	Uncharacterized protein	Trichobilharzia regenti	47.826	47.8	1.84e-07																	0	0	0
E_nip_trans_00705_m.1452	TrEMBL_A0A0X3Q3P6 Uncharacterized protein	CV580808	kd06g05.y2 Xiphinema index CSEQDL01 Xiphinema index cDNA 5' similar to SW:TCPA CAEEL P41988 T-COMPLEX PROTEIN 1, ALPHA SUBUNIT, mRNA sequence	75.089	128	5.66e-25	S01.UNA	subfamily S1A non-peptidase homologues	Chlorella variabilis	Serine	32.973	183	2.08e-49	4B2T	T-COMPLEX PROTEIN 1 SUBUNIT ALPHA	70.195	531	0.0	A0A0X3Q3P6	Uncharacterized protein	Schistocephalus solidus	79.564	612	0.0	A0A0X3Q3P6	Uncharacterized protein	Schistocephalus solidus	79.564	612	0.0	Q94757	T-complex protein 1 subunit alpha	Schistosoma mansoni	72.527	541	0.0	AFX73018	T-complex protein subunit alpha	Spirometra erinaceieuropaei	78.630	600	0.0	K09493	T-complex protein 1 subunit alpha		GO:0005524 GO:0006457 GO:0051082	15.58	40.41	27.995
E_nip_trans_00709_m.1472	TrEMBL_Q5DF55 SJCHGC06338 protein													4B2T	T-COMPLEX PROTEIN 1 SUBUNIT ALPHA	65.306	61.2	2.47e-12	Q5DF55	SJCHGC06338 protein	Schistosoma japonicum	80.851	80.5	1.44e-16	Q5DF55	SJCHGC06338 protein	Schistosoma japonicum	80.851	80.5	6.70e-19	Q94757	T-complex protein 1 subunit alpha	Schistosoma mansoni	73.913	72.0	5.97e-16	AAW25551	SJCHGC0633protein	Schistosoma japonicum	80.851	80.5	2.12e-16				GO:0005524	0	0	0
E_nip_trans_00710_m.1473	TrEMBL_A0A2H1C597 Transmembrane adaptor Erv26																		A0A2H1C597	Transmembrane adaptor Erv26	Fasciola hepatica	32.195	122	3.05e-31	A0A2H1C597	Transmembrane adaptor Erv26	Fasciola hepatica	32.195	122	1.42e-33	Q5BJW3	Protein TEX261	Rattus norvegicus	29.082	87.0	3.27e-20	PIS82639	transmembrane adaptor Erv26	Fasciola hepatica	32.195	122	4.50e-31					78.29	31.77	55.03
E_nip_trans_00712_m.1478																																															0	42.85	21.425
E_nip_trans_00715_m.1480	UniRef100_A0A210PFA6 Neuroglobin																		A0A210PFA6	Neuroglobin	Mizuhopecten yessoensis	32.258	59.7	9.85e-09	A0A1I8G6W0	Uncharacterized protein	Macrostomum lignano	36.667	57.4	1.59e-10							XP_021343066	neuroglobin-like	Mizuhopecten yessoensis	32.258	59.7	1.45e-08				GO:0020037	0	989.98	494.99
E_nip_trans_00716_m.1483	nrNCBI_XP 025103886 neuroglobin-like isoform X3																		A0A2A4JBZ1	Uncharacterized protein	Heliothis virescens	34.545	54.3	5.24e-08	A0A1I8J904	Uncharacterized protein	Macrostomum lignano	34.426	46.6	1.04e-06							XP_025103886	neuroglobin-like isoform X3	Pomacea canaliculata	40.984	58.5	8.98e-09				GO:0020037	0	70.53	35.265
E_nip_trans_00719_m.1488	TrEMBL_A0A267GCI9 Uncharacterized protein													4U7E	Vacuolar protein sorting-associated protein VTA1 homolog	48.649	46.6	2.08e-07	A0A060WJ95	Uncharacterized protein	Oncorhynchus mykiss	55.000	56.2	4.63e-09	A0A267GCI9	Uncharacterized protein	Macrostomum lignano	52.500	57.0	8.00e-11	Q32L63	Vacuolar protein sorting-associated protein VTA1 homolog	Bos taurus	50.000	51.6	8.27e-09	XP_024233813	vacuolar protein sorting-associated protein VTAhomolog	Oncorhynchus tshawytscha	55.000	56.2	6.82e-09					0	76.9	38.45
E_nip_trans_00720_m.1489	TrEMBL_G4VTT5 Uncharacterized protein													4U7E	Vacuolar protein sorting-associated protein VTA1 homolog	41.758	70.5	6.36e-16	G4VTT5	Uncharacterized protein	Schistosoma mansoni	53.261	97.4	5.87e-23	G4VTT5	Uncharacterized protein	Schistosoma mansoni	53.261	97.4	2.73e-25	Q5R5W5	Vacuolar protein sorting-associated protein VTA1 homolog	Pongo abelii	41.758	70.5	9.34e-15	XP_018654679	hypothetical protein Smp 094820	Schistosoma mansoni	53.261	97.4	8.65e-23					0	72.33	36.165
E_nip_trans_00721_m.1491	UniRef100_A0A1Q3FC11 Uncharacterized protein																		A0A1Q3FC11	Uncharacterized protein	Culex tarsalis	32.804	77.8	3.48e-14	A0A2H1BZ82	Uncharacterized protein	Fasciola hepatica	32.903	71.2	2.47e-14	Q32L63	Vacuolar protein sorting-associated protein VTA1 homolog	Bos taurus	32.544	62.8	5.04e-11	XP_002046375	uncharacterized protein Dvir GJ12540	Drosophila virilis	33.908	74.7	7.23e-13					0	26.41	13.205
E_nip_trans_00722_m.1494																																															0	0	0
E_nip_trans_00727_m.1505	SwissProt_Q9GP38 Probable mannose-6-phosphate isomerase																		A0A068XZN1	Mannose 6 phosphate isomerase	Echinococcus multilocularis	30.968	65.1	1.25e-09	A0A068XZN1	Mannose 6 phosphate isomerase	Echinococcus multilocularis	30.968	65.1	5.82e-12	Q9GP38	Probable mannose-6-phosphate isomerase	Echinococcus multilocularis	30.968	65.1	6.19e-12	Q9GP38	Probable mannose-6-phosphate isomerase; AltName: Phosphohexomutase; AltName: Phosphomannose isomerase; Short=PMI	-	30.968	65.1	1.84e-09					0	0	0
E_nip_trans_00729_m.1510																																															0	9.54	4.77
E_nip_trans_00730_m.1512																																															0	0.23	0.115
E_nip_trans_00731_m.1514	MEROPS_MER0348417 [C02.UPA] subfamily C2A unassigned peptidases (Clonorchis sinensis)						C02.UPA	subfamily C2A unassigned peptidases	Clonorchis sinensis	Cysteine	87.619	202	7.72e-62	2NQA	Calpain 8	33.010	52.0	5.62e-08	G7YMA6	Calpain-7	Clonorchis sinensis	87.619	202	5.14e-60	G7YMA6	Calpain-7	Clonorchis sinensis	87.619	202	2.39e-62	Q9R1S8	Calpain-7	Mus musculus	80.000	192	3.37e-57	GAA54087	calpain-7	Clonorchis sinensis	87.619	202	7.58e-60				GO:0004198 GO:0005622 GO:0006508	0	0	0
E_nip_trans_00734_m.1520																																															0	0	0
E_nip_trans_00735_m.1523	nrNCBI_XP 022303280 calpain-7-like						C02.029	calpain	Crassostrea gigas	Cysteine	77.941	127	1.34e-34						K1Q0W4	Calpain-7	Crassostrea gigas	77.941	127	8.89e-33	A0A074ZUH1	Uncharacterized protein	Opisthorchis viverrini	75.000	120	1.91e-32	Q9Y6W3	Calpain-7	Homo sapiens	57.353	92.8	7.09e-23	XP_022303280	calpain-7-like	Crassostrea virginica	77.941	128	9.01e-33					0	0	0
E_nip_trans_00737_m.1527																																															0	45.24	22.62
E_nip_trans_00741_m.1533	TrEMBL_A0A183NXF7 Uncharacterized protein						S33.UNW	family S33 non-peptidase homologues	Meloidogyne hapla	Serine	29.500	78.6	4.61e-15						A0A183NXF7	Uncharacterized protein	Schistosoma mattheei	43.103	194	9.47e-59	A0A183NXF7	Uncharacterized protein	Schistosoma mattheei	43.103	194	4.40e-61	Q32KL4	Regulator of microtubule dynamics protein 1	Bos taurus	36.481	160	7.40e-47	PAA81481	hypothetical protein BOX1Mlig023913g2, partial	Macrostomum lignano	44.105	191	1.94e-57				GO:0005515	112.08	431.23	271.655
E_nip_trans_00743_m.1539	TrEMBL_A0A183NXF7 Uncharacterized protein						S33.UNW	family S33 non-peptidase homologues	Meloidogyne hapla	Serine	29.060	50.4	3.27e-06						A0A183NXF7	Uncharacterized protein	Schistosoma mattheei	41.935	134	2.65e-36	A0A183NXF7	Uncharacterized protein	Schistosoma mattheei	41.935	134	1.23e-38	Q32KL4	Regulator of microtubule dynamics protein 1	Bos taurus	39.744	120	1.07e-32	PAA81481	hypothetical protein BOX1Mlig023913g2, partial	Macrostomum lignano	42.857	132	1.63e-35					0	203.08	101.54
E_nip_trans_00744_m.1544	nrNCBI_XP 012286603 regulator of microtubule dynamics protein 1																		A0A2H1CI06	Tetratricopeptide repeat protein	Fasciola hepatica	43.421	61.2	1.20e-09	A0A2H1CI06	Tetratricopeptide repeat protein	Fasciola hepatica	43.421	61.2	5.58e-12							XP_012286603	regulator of microtubule dynamics protein 1	Orussus abietinus	48.571	63.5	4.68e-10				GO:0005515	0	0	0
E_nip_trans_00745_m.1545																																															0	17.47	8.735
E_nip_trans_00746_m.1548	TrEMBL_A0A0X3Q2Y3 Uncharacterized protein						M16.UPB	subfamily M16B unassigned peptidases	Coprinus cinereus	Metallo	35.294	85.1	3.83e-17	3RD5	MYPAA.01249.C	43.519	141	1.16e-39	A0A0X3Q2Y3	Uncharacterized protein	Schistocephalus solidus	48.571	210	1.50e-63	A0A0X3Q2Y3	Uncharacterized protein	Schistocephalus solidus	48.571	210	6.97e-66	Q8NBN7	Retinol dehydrogenase 13	Homo sapiens	42.570	151	5.03e-43	PIS78406	oxidoreductase, short chain dehydrogenase/reductase family protein	Fasciola hepatica	47.391	195	3.09e-58					60.07	28.76	44.415
E_nip_trans_00747_m.1554	UniRef100_A0A210QNT6 Retinol dehydrogenase 13																		A0A210QNT6	Retinol dehydrogenase 13	Mizuhopecten yessoensis	46.939	87.4	1.85e-18	A0A183S2A0	Uncharacterized protein	Schistosoma rodhaini	42.391	82.4	1.50e-19	Q8TC12	Retinol dehydrogenase 11	Homo sapiens	40.698	69.3	4.25e-14	XP_021353663	retinol dehydrogenase 12-like	Mizuhopecten yessoensis	46.939	87.4	2.72e-18					0	10.57	5.285
E_nip_trans_00751_m.1561	TrEMBL_A0A0R3SD08 Uncharacterized protein																								A0A0R3SD08	Uncharacterized protein	Hymenolepis diminuta	51.351	45.8	1.14e-06																GO:0005763	0	3.33	1.665
E_nip_trans_00752_m.1562																																															0	0	0
E_nip_trans_00753_m.1564																																															0	4.36	2.18
E_nip_trans_00755_m.1570	TrEMBL_A0A0R3SD08 Uncharacterized protein																		A0A0R3SD08	Uncharacterized protein	Hymenolepis diminuta	32.323	52.8	9.79e-06	A0A0R3SD08	Uncharacterized protein	Hymenolepis diminuta	32.323	52.8	4.55e-08																GO:0005763	0	0.07	0.035
E_nip_trans_00759_m.1578																																															0	69.11	34.555
E_nip_trans_00762_m.1588	TrEMBL_C1LFF2 Dynein light chain													5FWZ	CALCIUM BINDING PROTEIN	29.474	62.0	3.40e-13	C1LFF2	Dynein light chain	Schistosoma japonicum	41.304	84.7	1.38e-18	C1LFF2	Dynein light chain	Schistosoma japonicum	41.304	84.7	6.42e-21	P14202	Tegument antigen	Schistosoma mansoni	31.633	59.7	2.99e-11	CAX73430	Putative eukaryotic translation initiation factor subunit	Schistosoma japonicum	41.304	84.7	2.04e-18				GO:0007017 GO:0030286	0	160.93	80.465
E_nip_trans_00763_m.1591	TrEMBL_A0A1I8J0C9 Dynein light chain													5X2E	Tegumental protein 20.8 kDa	40.299	54.3	2.42e-10	A0A1I8J0C9	Dynein light chain	Macrostomum lignano	40.260	71.2	1.73e-13	A0A1I8J0C9	Dynein light chain	Macrostomum lignano	40.260	71.2	8.02e-16	P14202	Tegument antigen	Schistosoma mansoni	34.247	53.1	1.01e-08	PAA63568	hypothetical protein BOX1Mlig012489g2	Macrostomum lignano	40.260	71.2	2.54e-13				GO:0005509	750.29	50.76	400.525
E_nip_trans_00764_m.1593	TrEMBL_A0A094ZWQ7 Tegument antigen													5FWZ	CALCIUM BINDING PROTEIN	30.208	63.5	1.31e-12	A0A094ZWQ7	Tegument antigen	Schistosoma haematobium	39.205	133	3.39e-36	A0A094ZWQ7	Tegument antigen	Schistosoma haematobium	39.205	133	1.58e-38	P14202	Tegument antigen	Schistosoma mansoni	30.645	99.4	3.85e-25	XP_012797371	Tegument antigen	Schistosoma haematobium	39.205	133	5.00e-36				GO:0005509 GO:0007017 GO:0030286	118.96	41.53	80.245
E_nip_trans_00765_m.1598	TrEMBL_G7YAJ7 Dynein light chain													5X2E	Tegumental protein 20.8 kDa	40.299	57.0	1.54e-11	G7YAJ7	Dynein light chain	Clonorchis sinensis	48.438	69.3	6.91e-13	G7YAJ7	Dynein light chain	Clonorchis sinensis	48.438	69.3	3.21e-15	P14202	Tegument antigen	Schistosoma mansoni	34.247	52.0	1.67e-08	GAA49981	tegument antigen	Clonorchis sinensis	48.438	69.3	1.02e-12				GO:0005509	0	109.05	54.525
E_nip_trans_00766_m.1600																																															0	104.62	52.31
E_nip_trans_00768_m.1602																																															0	387.12	193.56
E_nip_trans_00769_m.1607	MEROPS_MER1122001 [M17.UNW] family M17 non-peptidase homologues (Hymenolepis diminuta)						M17.UNW	family M17 non-peptidase homologues	Hymenolepis diminuta	Metallo	61.017	79.0	1.79e-17	2EWB	Cytosol aminopeptidase	57.143	60.8	6.60e-12	A0A158QFI5	Uncharacterized protein	Hymenolepis diminuta	61.017	79.0	1.19e-15	A0A158QFI5	Uncharacterized protein	Hymenolepis diminuta	61.017	79.0	5.55e-18	Q5V9F0	Cytosol aminopeptidase	Dictyostelium discoideum	51.786	63.2	2.11e-12	GAA49276	cytosol aminopeptidase	Clonorchis sinensis	56.897	72.8	1.80e-13				GO:0004177 GO:0005622 GO:0006508 GO:0005737 GO:0008235 GO:0019538 GO:0030145	0	0.3	0.15
E_nip_trans_00770_m.1610																																															0	13.77	6.885
E_nip_trans_00774_m.1612	TrEMBL_A0A183B1K1 Derlin						S54.UNW	family S54 non-peptidase homologues	Dipodomys ordii	Serine	57.589	263	6.47e-88						A0A183B1K1	Derlin	Echinostoma caproni	66.957	335	1.78e-114	A0A183B1K1	Derlin	Echinostoma caproni	66.957	335	8.28e-117	Q5RC74	Derlin-2	Pongo abelii	59.375	281	4.18e-95	AAP05978	similar to XM 02843CGI-10protein in Homo sapiens	Schistosoma japonicum	67.965	335	4.06e-114	K13989	Derlin-2/3			96.71	43.3	70.005
E_nip_trans_00777_m.1618																																															0	0	0
E_nip_trans_00779_m.1624																																															0	48.72	24.36
E_nip_trans_00800_m.1653																																															0	4.7	2.35
E_nip_trans_00806_m.1664	TrEMBL_A0A183B4H0 Ribosomal protein L19						S01.247	epitheliasin	Echinops telfairi	Serine	55.385	77.4	1.38e-16	6D9J	eL19	63.235	85.1	1.55e-21	A0A183B4H0	Ribosomal protein L19	Echinostoma caproni	85.714	120	1.27e-31	A0A183B4H0	Ribosomal protein L19	Echinostoma caproni	85.714	120	5.92e-34	P84100	60S ribosomal protein L19	Rattus norvegicus	63.235	85.1	3.63e-21	NP_001086484	ribosomal protein L1S homeolog	Xenopus laevis	85.714	120	3.16e-31				GO:0003735 GO:0005622 GO:0005840 GO:0006412	0	0	0
E_nip_trans_00810_m.1674																																															0	0.48	0.24
E_nip_trans_00813_m.1682																																															0	66.77	33.385
E_nip_trans_00814_m.1685																																															0	4.13	2.065
E_nip_trans_00815_m.1688																																															0	16404.8	8202.39
E_nip_trans_00819_m.1695																																															0	2750.17	1375.09
E_nip_trans_00823_m.1702																																															0	0	0
E_nip_trans_00825_m.1711																																															0	0	0
E_nip_trans_00830_m.1723	TrEMBL_A0A0X3NHT5 Uncharacterized protein																								A0A0X3NHT5	Uncharacterized protein	Schistocephalus solidus	29.310	50.8	1.20e-07																	98.27	2.71	50.49
E_nip_trans_00831_m.1725																																															203.1	10.49	106.795
E_nip_trans_00834_m.1730																																															387.8	77.54	232.67
E_nip_trans_00836_m.1737																																															1126.54	6.78	566.66
E_nip_trans_00838_m.1742	TrEMBL_A8WDL9 Transcriptional coactivator													2F3J	RNA and export factor binding protein 2	46.061	127	7.80e-37	A8WDL9	Transcriptional coactivator	Clonorchis sinensis	47.273	135	4.11e-37	A8WDL9	Transcriptional coactivator	Clonorchis sinensis	47.273	135	1.91e-39	Q9JJW6	Aly/REF export factor 2	Mus musculus	45.783	128	2.07e-36	ABW89022	transcriptional coactivator	Clonorchis sinensis	47.273	135	6.06e-37	K12881	THO complex subunit 4		GO:0003676	0	135.63	67.815
E_nip_trans_00842_m.1757																																															0	4.4	2.2
E_nip_trans_00843_m.1758																																															0	4.86	2.43
E_nip_trans_00844_m.1762																																															0	8.33	4.165
E_nip_trans_00846_m.1763	UniRef100_A0A2K4Z7S2 Universalminicirclesequencebindingprotein-putative						C13.005	glycosylphosphatidylinositol:protein transamidase	Tribolium castaneum	Cysteine	33.548	62.0	3.70e-10						A0A2K4Z7S2	Universalminicirclesequencebindingprotein-putative	Leishmania infantum	39.779	92.8	5.02e-20	A0A183R6G0	Uncharacterized protein	Schistosoma rodhaini	45.536	72.4	3.25e-15	Q04832	DNA-binding protein HEXBP	Leishmania major	39.227	91.3	9.50e-22	XP_022098832	DNA-binding protein HEXBP-like isoform X1	Acanthaster planci	40.854	92.0	4.99e-20	K09250	cellular nucleic acid-binding protein		GO:0003676 GO:0008270	125.96	180.85	153.405
E_nip_trans_00849_m.1768	TrEMBL_H2KVL5 UPF0466 protein C22orf32 mitochondrial																		H2KVL5	UPF0466 protein C22orf32 mitochondrial	Clonorchis sinensis	60.000	82.0	8.45e-19	H2KVL5	UPF0466 protein C22orf32 mitochondrial	Clonorchis sinensis	60.000	82.0	3.93e-21	Q28ED6	Essential MCU regulator, mitochondrial	Xenopus tropicalis	43.056	61.2	9.39e-13	GAA42065	UPF046protein C22orf3mitochondrial	Clonorchis sinensis	60.000	82.0	1.25e-18				GO:0036444 GO:0051560 GO:1990246	0	33.91	16.955
E_nip_trans_00855_m.1777	DDBJ_BW566269 Ciona savignyi cDNA, clone:csma095a16, 3'end, single read	BW566269	Ciona savignyi cDNA, clone:csma095a16, 3'end, single read	80.645	93.5	2.49e-15													A0A2M4B2E7	Putative secreted protein	Anopheles triannulatus	61.818	65.1	1.36e-12																							0	0.63	0.315
E_nip_trans_00856_m.1779	MEROPS_MER0256488 [M41.UPW] family M41 unassigned peptidases (Nomascus leucogenys)	LM397483	Hymenolepis nana genome assembly, scaffold: HNAJ contig0000020	75.510	161	1.63e-35	M41.UPW	family M41 unassigned peptidases	Nomascus leucogenys	Metallo	71.552	199	1.14e-58	4DRX	Tubulin beta chain	73.504	198	2.05e-62	A0A183V066	Uncharacterized protein	Toxocara canis	74.359	199	2.14e-63	A0A267H8F8	Uncharacterized protein (Fragment)	Macrostomum lignano	73.043	196	2.10e-64	P02556	Tubulin beta chain (Fragment)	Lytechinus pictus	74.138	198	2.26e-65	KMX95623	hypothetical protein AC4320840, partial	Mycobacterium tuberculosis	74.359	197	3.97e-63				GO:0005200 GO:0005525 GO:0005874 GO:0007017	0	0.71	0.355
E_nip_trans_00857_m.1783	UniRef100_A0A1B6JSL4 Uncharacterized protein (Fragment)	LI681465	Linepithema humile mRNA, contig: comp16477 c0 seq1	73.978	106	7.97e-19	M41.UPW	family M41 unassigned peptidases	Nomascus leucogenys	Metallo	70.940	201	2.68e-59	5HNW	Tubulin beta-2B chain	77.679	199	1.68e-62	A0A1B6JSL4	Uncharacterized protein (Fragment)	Homalodisca liturata	76.068	204	7.94e-66	A0A183AHX1	Uncharacterized protein	Echinostoma caproni	74.359	202	7.31e-66	P02556	Tubulin beta chain (Fragment)	Lytechinus pictus	77.679	200	5.33e-66	XP_001844630	tubulin beta-2C chain	Culex quinquefasciatus	76.068	204	1.21e-65				GO:0005200 GO:0005525 GO:0005874 GO:0007017	0	0.92	0.46
E_nip_trans_00871_m.1813	TrEMBL_A0A0X3Q328 Prefoldin subunit 4 (Fragment)																		A0A0X3Q328	Prefoldin subunit 4 (Fragment)	Schistocephalus solidus	60.000	103	1.33e-26	A0A0X3Q328	Prefoldin subunit 4 (Fragment)	Schistocephalus solidus	60.000	103	6.18e-29	Q9M4B5	Probable prefoldin subunit 4	Arabidopsis thaliana	31.579	46.6	8.65e-07	XP_009176736	hypothetical protein T2611734	Opisthorchis viverrini	49.367	90.5	1.44e-21				GO:0006457 GO:0016272	0	41.6	20.8
E_nip_trans_00872_m.1814	TrEMBL_A0A0R3X2A5 Uncharacterized protein																								A0A0R3X2A5	Uncharacterized protein	Hydatigena taeniaeformis	48.718	43.1	4.29e-06																	0	0	0
E_nip_trans_00873_m.1815	TrEMBL_A0A0R3X2A5 Uncharacterized protein																								A0A0R3X2A5	Uncharacterized protein	Hydatigena taeniaeformis	48.718	43.1	4.29e-06																	0	9.39	4.695
E_nip_trans_00874_m.1816	TrEMBL_A0A2H1CDF0 V-type proton ATPase subunit a (Fragment)						I25.UPB	subfamily I25B unassigned peptidase inhibitors	Callithrix jacchus	Inhibitor	44.891	234	1.00e-69	5I1M	V-type proton ATPase subunit a, vacuolar isoform	40.755	183	3.83e-54	A0A2H1CDF0	V-type proton ATPase subunit a (Fragment)	Fasciola hepatica	66.545	387	1.19e-128	A0A2H1CDF0	V-type proton ATPase subunit a (Fragment)	Fasciola hepatica	66.545	387	5.53e-131	Q29466	V-type proton ATPase 116 kDa subunit a isoform 1	Bos taurus	54.613	297	6.65e-94	PIS84752	V-type ATPase subunit family protein, partial	Fasciola hepatica	66.545	387	1.75e-128				GO:0015078 GO:0015991 GO:0033179	71.26	0	35.63
E_nip_trans_00875_m.1822																																															0	0	0
E_nip_trans_00876_m.1823	nrNCBI_XP 008584249 PREDICTED: V-type proton ATPase 116 kDa subunit a isoform 4	BC157677	Xenopus tropicalis ATPase, H+ transporting, lysosomal V0 subunit a4, mRNA (cDNA clone MGC:181345 IMAGE:9010666), complete cds	71.823	97.1	6.15e-16	I25.UPB	subfamily I25B unassigned peptidase inhibitors	Callithrix jacchus	Inhibitor	63.077	174	8.21e-50	5I1M	V-type proton ATPase subunit a, vacuolar isoform	57.364	150	4.25e-43	A0A183NDL0	V-type proton ATPase subunit a	Schistosoma mattheei	69.333	210	2.22e-66	A0A183NDL0	V-type proton ATPase subunit a	Schistosoma mattheei	69.333	210	1.03e-68	P25286	V-type proton ATPase 116 kDa subunit a isoform 1	Rattus norvegicus	72.917	208	1.09e-62	XP_008584249	PREDICTED: V-type proton ATPase 11kDa subunit a isoform 4	Galeopterus variegatus	72.143	211	3.03e-67	K02154	V-type H+-transporting ATPase subunit a		GO:0015078 GO:0015991 GO:0033179	210.03	25.28	117.655
E_nip_trans_00882_m.1838	TrEMBL_H2KTC3 Reticulon-like protein																		H2KTC3	Reticulon-like protein	Clonorchis sinensis	35.407	141	1.40e-38	H2KTC3	Reticulon-like protein	Clonorchis sinensis	35.407	141	6.51e-41	Q9NQC3	Reticulon-4	Homo sapiens	33.508	124	1.62e-31	GAA34055	reticulon-1	Clonorchis sinensis	35.407	141	2.06e-38	K20721	reticulon-1			33.69	193.22	113.455
E_nip_trans_00886_m.1852																																															1.54	24.43	12.985
E_nip_trans_00887_m.1857																																															0	29.04	14.52
E_nip_trans_00888_m.1859																																															34.44	44.73	39.585
E_nip_trans_00889_m.1862																																															0	5.03	2.515
E_nip_trans_00891_m.1869	nrNCBI_XP 012285893 hsp70-binding protein 1 isoform X2						M28.UNW	family M28 non-peptidase homologues	Taenia asiatica	Metallo	30.387	87.0	3.17e-18						A0A074ZXP1	Uncharacterized protein	Opisthorchis viverrini	35.429	95.5	4.21e-20	A0A074ZXP1	Uncharacterized protein	Opisthorchis viverrini	35.429	95.5	1.96e-22							XP_012285893	hsp70-binding protein isoform X2	Orussus abietinus	37.500	97.8	1.41e-20	K09562	hsp70-interacting protein		GO:0005488	86.08	28.82	57.45
E_nip_trans_00894_m.1876	TrEMBL_A0A2H1C5X9 Uncharacterized protein																		A0A2H1C5X9	Uncharacterized protein	Fasciola hepatica	33.333	55.5	3.57e-06	A0A2H1C5X9	Uncharacterized protein	Fasciola hepatica	33.333	55.5	1.66e-08							PIS82821	hypothetical protein D9110177	Fasciola hepatica	33.333	55.5	5.26e-06					0	0.06	0.03
E_nip_trans_00895_m.1877	TrEMBL_U6IZG9 Expressed conserved protein																		U6IZG9	Expressed conserved protein	Echinococcus granulosus	33.005	91.7	1.63e-17	U6IZG9	Expressed conserved protein	Echinococcus granulosus	33.005	91.7	7.56e-20							XP_024356072	hypothetical protein EGR 00145	Echinococcus granulosus	33.005	91.7	2.39e-17					11.26	0	5.63
E_nip_trans_00898_m.1880	UniRef100_A0A067REW2 Uroporphyrinogen decarboxylase													3GW0	Uroporphyrinogen decarboxylase	56.061	91.7	4.92e-23	A0A067REW2	Uroporphyrinogen decarboxylase	Zootermopsis nevadensis	67.692	101	2.95e-24	A0A183B0U6	Uncharacterized protein	Echinostoma caproni	59.016	88.6	3.43e-24	P70697	Uroporphyrinogen decarboxylase	Mus musculus	56.061	92.0	6.17e-23	XP_021913985	uroporphyrinogen decarboxylase	Zootermopsis nevadensis	67.692	101	4.35e-24				GO:0004853 GO:0006779	0	0	0
E_nip_trans_00899_m.1881	TrEMBL_A0A2H1BVU3 Uncharacterized protein													1JPH	UROPORPHYRINOGEN DECARBOXYLASE	61.538	57.4	9.73e-11	A0A2H1BVU3	Uncharacterized protein	Fasciola hepatica	65.854	61.6	2.02e-10	A0A2H1BVU3	Uncharacterized protein	Fasciola hepatica	65.854	61.6	9.37e-13	P32362	Uroporphyrinogen decarboxylase (Fragment)	Rattus norvegicus	61.905	56.6	3.20e-10	PIS79326	hypothetical protein D9113901	Fasciola hepatica	65.854	61.6	2.97e-10				GO:0004853 GO:0006779	0	0.82	0.41
E_nip_trans_00900_m.1884	TrEMBL_C1L3V1 Uroporphyrinogen decarboxylase													3GW0	Uroporphyrinogen decarboxylase	63.636	324	2.21e-110	C1L3V1	Uroporphyrinogen decarboxylase	Schistosoma japonicum	69.512	365	3.92e-124	C1L3V1	Uroporphyrinogen decarboxylase	Schistosoma japonicum	69.512	365	1.82e-126	Q9PTS2	Uroporphyrinogen decarboxylase	Danio rerio	65.702	337	5.00e-115	CAX69379	uroporphyrinogen decarboxylase	Schistosoma japonicum	69.512	365	5.77e-124	K01599	uroporphyrinogen decarboxylase	4.1.1.37	GO:0004853 GO:0006779	14.22	0.18	7.2
E_nip_trans_00901_m.1890	TrEMBL_A0A0X3P3K8 Uncharacterized protein	HP930414	Exoneura robusta Contig36969.Exro mRNA sequence	77.892	473	5.39e-129	A01.UPA	subfamily A1A unassigned peptidases	Saitoella complicata	Aspartic	49.600	262	5.54e-78	5M32	26S protease regulatory subunit 4	88.772	515	0.0	A0A0X3P3K8	Uncharacterized protein	Schistocephalus solidus	92.787	574	0.0	A0A0X3P3K8	Uncharacterized protein	Schistocephalus solidus	92.787	574	0.0	P48601	26S proteasome regulatory subunit 4	Drosophila melanogaster	87.013	531	0.0	CDS43275	proteasome 26s subunit subunit atpase	Echinococcus multilocularis	92.131	571	0.0	K03062	26S proteasome regulatory subunit T2		GO:0005524 GO:0036402	99.41	0	49.705
E_nip_trans_00902_m.1895	SwissProt_P48601 26S proteasome regulatory subunit 4	AJ229878	Kluyveromyces lactis DNA fragment for sequence tagged site, clone okam5c08r	79.381	65.8	6.42e-07	I31.UPW	family I31 unassigned peptidase inhibitors	Trichuris suis	Inhibitor	63.492	94.0	8.10e-23	5VHP	26S proteasome regulatory subunit 4	95.238	125	5.73e-37	A0A183LVM7	Uncharacterized protein	Schistosoma margrebowiei	96.825	127	9.46e-37	A0A183LVM7	Uncharacterized protein	Schistosoma margrebowiei	96.825	127	4.40e-39	P48601	26S proteasome regulatory subunit 4	Drosophila melanogaster	96.825	127	9.51e-36	AAX25751	SJCHGC04980 protein, partial	Schistosoma japonicum	96.825	127	4.14e-36				GO:0005524 GO:0036402	0	6.97	3.485
E_nip_trans_00903_m.1898	TrEMBL_A0A183LVM7 Uncharacterized protein						M41.001	FtsH peptidase	Desulfurobacterium thermolithotrophum	Metallo	45.000	47.0	2.75e-06	5VFU	26S protease regulatory subunit 4	77.273	110	2.79e-30	A0A183LVM7	Uncharacterized protein	Schistosoma margrebowiei	95.455	127	1.27e-36	A0A183LVM7	Uncharacterized protein	Schistosoma margrebowiei	95.455	127	5.89e-39	P48601	26S proteasome regulatory subunit 4	Drosophila melanogaster	80.303	112	2.27e-30	AAX25751	SJCHGC04980 protein, partial	Schistosoma japonicum	95.455	126	1.36e-35				GO:0036402	0	0	0
E_nip_trans_00904_m.1902																																															0	20.82	10.41
E_nip_trans_00905_m.1906																																															0	25.79	12.895
E_nip_trans_00907_m.1908	TrEMBL_A0A0B4ZTR6 Glutathione peroxidase						S08.UNA	subfamily S8A non-peptidase homologues	Triticum urartu	Serine	47.222	110	8.96e-28	2WGR	GLUTATHIONE PEROXIDASE	50.427	121	2.64e-35	A0A0B4ZTR6	Glutathione peroxidase	Schistosoma japonicum	62.069	149	1.40e-43	A0A0B4ZTR6	Glutathione peroxidase	Schistosoma japonicum	62.069	149	6.52e-46	O22850	Probable glutathione peroxidase 3, mitochondrial	Arabidopsis thaliana	53.390	130	3.55e-38	AJD79087	phospholipid hydroperoxide glutathione peroxidase isoform 2	Schistosoma japonicum	62.069	149	2.07e-43	K05361	phospholipid-hydroperoxide glutathione peroxidase	1.11.1.12	GO:0004602 GO:0006979 GO:0055114	0	46.12	23.06
E_nip_trans_00909_m.1914																																															0	63.9	31.95
E_nip_trans_00911_m.1916	MEROPS_MER0768506 [I29.UPW] family I29 unassigned peptidase inhibitors (Nasonia vitripennis)						I29.UPW	family I29 unassigned peptidase inhibitors	Nasonia vitripennis	Inhibitor	43.333	76.6	2.66e-16	3QT4	Cathepsin-L-like midgut cysteine proteinase	47.761	59.3	7.78e-11	K7J501	Uncharacterized protein	Nasonia vitripennis	43.333	76.6	1.77e-14	A0A2H1C8S1	Papain family cysteine protease	Fasciola hepatica	39.130	64.3	1.73e-12	Q6YD92	Silicatein	Petrosia ficiformis	53.968	69.3	3.88e-14	XP_008209260	PREDICTED: cathepsin L1-like	Nasonia vitripennis	43.333	76.6	2.61e-14				GO:0008234	0	530.99	265.495
E_nip_trans_00912_m.1921	MEROPS_MER0770135 [I29.UPW] family I29 unassigned peptidase inhibitors (Perkinsus marinus)						I29.UPW	family I29 unassigned peptidase inhibitors	Perkinsus marinus	Inhibitor	52.326	102	1.22e-26	1S4V	cysteine endopeptidase	48.837	93.2	1.12e-23	C5L2G9	Cysteine proteinase, putative	Perkinsus marinus (strain ATCC 50983 / TXsc)	52.326	102	8.10e-25	A5X496	Cathepsin L4 (Fragment)	Fasciola hepatica	47.126	98.6	1.25e-25	O23791	Fruit bromelain	Ananas comosus	45.977	95.9	1.20e-23	XP_002777247	cysteine proteinase, putative	Perkinsus marinus ATCC 50983	52.326	102	1.19e-24				GO:0006508 GO:0008234	279.88	439.39	359.635
E_nip_trans_00913_m.1923	nrNCBI_XP 023022888 cathepsin L1-like isoform X2						C01.UNA	subfamily C1A non-peptidase homologues	Diaphorina citri	Cysteine	49.254	130	1.20e-37	3QT4	Cathepsin-L-like midgut cysteine proteinase	45.113	119	1.59e-32	A0A173GPF6	Cathepsin L	Brachionus plicatilis	48.529	134	1.82e-35	A0A0R3U683	Uncharacterized protein	Mesocestoides corti	47.015	126	5.21e-35	Q26636	Cathepsin L	Sarcophaga peregrina	50.746	127	2.41e-35	XP_023022888	cathepsin L1-like isoform X2	Leptinotarsa decemlineata	46.617	139	1.45e-37				GO:0006508 GO:0008234	403.81	0	201.905
E_nip_trans_00918_m.1934																																															0	1.63	0.815
E_nip_trans_00921_m.1941																																															0	0	0
E_nip_trans_00922_m.1942	UniRef100_A0A090LGM1 CAP domain-containing protein						S71.UPW	family S71 unassigned peptidases	Xenopus tropicalis	Serine	38.043	50.8	7.12e-06						A0A090LGM1	CAP domain-containing protein	Strongyloides ratti	34.146	79.0	8.67e-14	A0A1I8GTW7	Uncharacterized protein	Macrostomum lignano	34.043	62.8	8.15e-11	Q96EK7	Constitutive coactivator of peroxisome proliferator-activated receptor gamma	Homo sapiens	25.698	52.8	5.60e-07	XP_024505860	CAP domain-containing protein	Strongyloides ratti	34.146	79.0	1.28e-13					286.78	0	143.39
E_nip_trans_00923_m.1945	TrEMBL_A0A2H1CRJ6 Uncharacterized protein													2LXU	Heterogeneous nuclear ribonucleoprotein H	41.176	73.2	3.73e-17	A0A2H1CRJ6	Uncharacterized protein	Fasciola hepatica	39.316	98.6	8.61e-24	A0A2H1CRJ6	Uncharacterized protein	Fasciola hepatica	39.316	98.6	4.00e-26	P31943	Heterogeneous nuclear ribonucleoprotein H	Homo sapiens	39.837	93.2	2.95e-22	PIS90085	hypothetical protein D9102381	Fasciola hepatica	39.316	98.6	1.27e-23				GO:0003676	0	6.8	3.4
E_nip_trans_00924_m.1949	TrEMBL_H2KPM9 Heterogeneous nuclear ribonucleoprotein F/H													1WG5	Heterogeneous nuclear ribonucleoprotein H	55.932	67.0	1.92e-15	H2KPM9	Heterogeneous nuclear ribonucleoprotein F/H	Clonorchis sinensis	57.812	74.3	4.63e-14	H2KPM9	Heterogeneous nuclear ribonucleoprotein F/H	Clonorchis sinensis	57.812	74.3	2.15e-16	P31943	Heterogeneous nuclear ribonucleoprotein H	Homo sapiens	59.649	65.9	2.41e-13	GAA32134	heterogeneous nuclear ribonucleoprotein F/H	Clonorchis sinensis	57.812	74.3	6.82e-14				GO:0003676	0	9.97	4.985
E_nip_trans_00925_m.1952	UniRef100_A0A0L7QQM2 Heterogeneous nuclear ribonucleoprotein F (Fragment)													2KG1	Heterogeneous nuclear ribonucleoprotein F	53.750	95.1	2.49e-24	A0A0L7QQM2	Heterogeneous nuclear ribonucleoprotein F (Fragment)	Habropoda laboriosa	41.497	106	4.24e-25	A0A2H1CD52	Uncharacterized protein	Fasciola hepatica	62.651	105	7.71e-26	O35737	Heterogeneous nuclear ribonucleoprotein H	Mus musculus	46.429	99.8	1.06e-23	OAD53878	Heterogeneous nuclear ribonucleoprotein F, partial	Eufriesea mexicana	44.828	106	6.05e-25	K12898	heterogeneous nuclear ribonucleoprotein F/H		GO:0003676	99.5	12.66	56.08
E_nip_trans_00927_m.1956	DDBJ_LI372560 Formica truncorum mRNA, contig: comp27974 c0 seq1	LI372560	Formica truncorum mRNA, contig: comp27974 c0 seq1	81.270	250	2.94e-62	C01.UNA	subfamily C1A non-peptidase homologues	Saprolegnia diclina	Cysteine	96.809	186	7.89e-58	6ETX	Histone H4	100.000	200	1.31e-67	A0A099ZR16	Histone H4	Tinamus guttatus	100.000	200	4.66e-65	A0A183SHV6	Histone H4	Schistocephalus solidus	100.000	207	8.94e-69	Q28DR4	Histone H4	Xenopus tropicalis	100.000	200	2.31e-67	XP_021326436	histone H4-like	Danio rerio	100.000	202	1.76e-65	K11254	histone H4		GO:0000786 GO:0003677 GO:0005634 GO:0006334 GO:0006352 GO:0046982	0	45.38	22.69
E_nip_trans_00931_m.1965	nrNCBI_XP 025113272 visual pigment-like receptor peropsin																		A0A2T7PY95	Uncharacterized protein	Pomacea canaliculata	25.676	56.2	2.51e-06													XP_025113272	visual pigment-like receptor peropsin	Pomacea canaliculata	25.676	57.0	2.03e-06					208.47	0.77	104.62
E_nip_trans_00932_m.1970																																														GO:0016021	106.08	0.33	53.205
E_nip_trans_00933_m.1974																																															0	0.94	0.47
E_nip_trans_00934_m.1978	TrEMBL_A0A075A1U0 Uncharacterized protein						S01.UPA	subfamily S1A unassigned peptidases	Naegleria gruberi	Serine	31.579	49.7	2.23e-06	4DNU	AT5g63860/MGI19 6	37.234	62.8	9.86e-12	A0A075A1U0	Uncharacterized protein	Opisthorchis viverrini	53.465	124	1.03e-31	A0A075A1U0	Uncharacterized protein	Opisthorchis viverrini	53.465	124	4.78e-34	Q8BTU7	RCC1 domain-containing protein 1	Mus musculus	31.618	73.9	2.11e-15	XP_009162661	hypothetical protein T2612573	Opisthorchis viverrini	53.465	124	1.52e-31					0	0	0
E_nip_trans_00936_m.1985																																															0	0.37	0.185
E_nip_trans_00938_m.1990	UniRef100_T1GHJ7 Uncharacterized protein																		T1GHJ7	Uncharacterized protein	Megaselia scalaris	44.898	53.9	3.24e-06							P61802	Aprataxin	Ciona intestinalis	38.182	50.4	6.41e-07										GO:0003677 GO:0006281 GO:0033699	0	0.47	0.235
E_nip_trans_00940_m.1995	UniRef100_A0A1S3HE27 aprataxin-like													6CVQ	Aprataxin	51.220	88.2	9.84e-23	A0A1S3HE27	aprataxin-like	Lingula unguis	53.659	98.6	5.63e-24	A0A074ZAH6	Uncharacterized protein	Opisthorchis viverrini	51.190	91.3	6.28e-23	P61798	Aprataxin (Fragment)	Gallus gallus	53.659	89.7	5.64e-22	XP_013384260	aprataxin-like	Lingula anatina	53.659	98.6	8.30e-24				GO:0003676 GO:0003677 GO:0006281 GO:0033699	0	0.6	0.3
E_nip_trans_00942_m.1999	TrEMBL_B8PXK1 Triosephosphate isomerase						C48.UPW	family C48 unassigned peptidases	Zea mays	Cysteine	49.624	132	5.63e-33	8TIM	TRIOSE PHOSPHATE ISOMERASE	69.231	362	1.08e-126	B8PXK1	Triosephosphate isomerase	Dugesia japonica	72.112	385	2.78e-133	B8PXK1	Triosephosphate isomerase	Dugesia japonica	72.112	385	1.29e-135	B0BM40	Triosephosphate isomerase	Xenopus tropicalis	68.826	367	1.98e-128	ABZ90134	triosephosphate isomerase	Dugesia japonica	72.112	385	4.09e-133	K01803	triosephosphate isomerase (TIM)	5.3.1.1	GO:0004807 GO:0008152	333.28	44.59	188.935
E_nip_trans_00946_m.2006																																															0	4.41	2.205
E_nip_trans_00948_m.2010																																															0	18.09	9.045
E_nip_trans_00954_m.2021	nrNCBI_XP 023347471 4-hydroxyphenylpyruvate dioxygenase-like protein																		A7SLZ3	Predicted protein (Fragment)	Nematostella vectensis	41.176	52.8	1.58e-06	A0A183B295	Uncharacterized protein	Echinostoma caproni	35.897	51.2	2.77e-08							XP_023347471	4-hydroxyphenylpyruvate dioxygenase-like protein	Eurytemora affinis	41.667	53.9	1.10e-06				GO:0003868 GO:0009072 GO:0016701 GO:0055114	0	0.21	0.105
E_nip_trans_00955_m.2022	TrEMBL_A0A183WAP8 Uncharacterized protein																		A0A183WAP8	Uncharacterized protein	Trichobilharzia regenti	46.774	55.5	1.80e-07	A0A183WAP8	Uncharacterized protein	Trichobilharzia regenti	46.774	55.5	8.35e-10							XP_010765504	PREDICTED: 4-hydroxyphenylpyruvate dioxygenase-like protein isoform X2	Notothenia coriiceps	38.710	53.9	8.21e-07					0	0.89	0.445
E_nip_trans_00956_m.2023	TrEMBL_A0A075AIL7 Uncharacterized protein													5EC3	4-hydroxyphenylpyruvate dioxygenase	44.915	95.5	2.07e-23	A0A0L8HY04	Uncharacterized protein (Fragment)	Octopus bimaculoides	45.600	109	2.39e-28	A0A075AIL7	Uncharacterized protein	Opisthorchis viverrini	46.721	113	1.31e-29	Q96X22	4-hydroxyphenylpyruvate dioxygenase	Magnaporthe oryzae (strain 70-15 / ATCC MYA-4617 / FGSC 8958)	46.667	100	9.60e-25	XP_014768451	PREDICTED: 4-hydroxyphenylpyruvate dioxygenase-like protein, partial	Octopus bimaculoides	45.600	109	3.47e-28				GO:0003868 GO:0009072 GO:0016701 GO:0055114	0	0	0
E_nip_trans_00959_m.2028																																															0	972.76	486.38
E_nip_trans_00962_m.2034																																															0	0.3	0.15
E_nip_trans_00965_m.2041	nrNCBI_XP 011423586 PREDICTED: protein DPCD-like																		K1QB72	Protein DPCD	Crassostrea gigas	52.000	85.9	5.36e-18	A0A0X3NYC5	Protein DPCD (Fragment)	Schistocephalus solidus	46.053	79.3	6.86e-19	A5D8N2	Protein DPCD	Xenopus laevis	44.000	78.6	1.11e-18	XP_011423586	PREDICTED: protein DPCD-like	Crassostrea gigas	52.000	86.7	2.81e-19					0	0	0
E_nip_trans_00966_m.2046	UniRef100_C3Y3N6 Uncharacterized protein																		C3Y3N6	Uncharacterized protein	Branchiostoma floridae	51.648	94.7	2.62e-22	A0A0X3NYC5	Protein DPCD (Fragment)	Schistocephalus solidus	51.685	90.9	4.11e-23	Q24K21	Protein DPCD	Bos taurus	49.412	84.0	1.49e-20	XP_002608902	hypothetical protein BRAFLDRAFT 114904	Branchiostoma floridae	51.648	94.7	3.87e-22					0	13.45	6.725
E_nip_trans_00967_m.2050	nrNCBI_XP 011423586 PREDICTED: protein DPCD-like																		C3Y3N6	Uncharacterized protein	Branchiostoma floridae	50.980	123	1.69e-33	A0A0R3SC96	Uncharacterized protein	Hymenolepis diminuta	53.398	119	9.54e-35	A5D8N2	Protein DPCD	Xenopus laevis	49.020	118	1.10e-33	XP_011423586	PREDICTED: protein DPCD-like	Crassostrea gigas	55.882	129	1.09e-35	K20800	protein DPCD			0	10.79	5.395
E_nip_trans_00969_m.2054																																															0	0	0
E_nip_trans_00973_m.2058	nrNCBI_PZN16556 reactive intermediate/imine deaminase						T01.UPA	subfamily T1A unassigned peptidases	Fibroporia radiculosa	Threonine	41.096	56.6	2.12e-09	5HP8	Reactive Intermediate Deaminase A, chloroplastic	47.368	79.7	5.51e-20	A0A1Q7JGX7	Reactive intermediate/imine deaminase	Acidobacteria bacterium 13 1 40CM 4 65 8	54.054	86.7	3.62e-20	G4VND5	Putative translation initiation inhibitor	Schistosoma mansoni	41.558	72.8	4.34e-17	Q94JQ4	Reactive Intermediate Deaminase A, chloroplastic	Arabidopsis thaliana	47.368	79.0	6.90e-19	PZN16556	reactive intermediate/imine deaminase	Proteobacteria bacterium	56.000	88.6	9.41e-21					2110.17	116.75	1113.46
E_nip_trans_00974_m.2062	UniRef100_A0A0C1IDJ5 DfrA						T01.UPA	subfamily T1A unassigned peptidases	Fibroporia radiculosa	Threonine	35.802	51.6	1.50e-07	1X25	Hypothetical UPF0076 protein ST0811	54.762	51.2	6.51e-09	A0A0C1IDJ5	DfrA	Flavihumibacter sp. ZG627	51.064	58.9	2.27e-09	A0A1I8JS19	Uncharacterized protein	Macrostomum lignano	48.936	50.8	1.55e-08	O66689	RutC family protein aq 364	Aquifex aeolicus (strain VF5)	48.837	53.1	2.47e-09	WP_039126502	RidA family protein	Flavihumibacter sp. ZG627	51.064	58.9	3.34e-09					0	44.69	22.345
E_nip_trans_00977_m.2066	DDBJ_MF346930 Eudiplozoon nipponicum KT1 mRNA, complete cds	MF346930	Eudiplozoon nipponicum KT1 mRNA, complete cds	82.632	163	4.53e-36													A0A2P1FT08	KT1	Eudiplozoon nipponicum	51.087	75.1	3.24e-15	A0A2P1FT08	KT1	Eudiplozoon nipponicum	51.087	75.1	1.50e-17							AVM38374	KT1	Eudiplozoon nipponicum	51.087	75.1	4.77e-15					471	1967.43	1219.22
E_nip_trans_00979_m.2069	TrEMBL_A0A1S8WR45 Surfeit locus protein 5																		A0A1S8WR45	Surfeit locus protein 5	Opisthorchis viverrini	54.622	136	2.02e-38	A0A1S8WR45	Surfeit locus protein 5	Opisthorchis viverrini	54.622	136	9.39e-41	Q9V439	Mediator of RNA polymerase II transcription subunit 22	Drosophila melanogaster	34.426	69.3	6.52e-15	OON16897	surfeit locus protein 5	Opisthorchis viverrini	54.622	136	2.98e-38	K15139	mediator of RNA polymerase II transcription subunit 22		GO:0003712 GO:0006357 GO:0016592	0	0	0
E_nip_trans_00982_m.2072	TrEMBL_A0A068XPW1 39S ribosomal protein L54 mitochondrial																		A0A068XPW1	39S ribosomal protein L54 mitochondrial	Hymenolepis microstoma	46.154	75.1	3.45e-15	A0A068XPW1	39S ribosomal protein L54 mitochondrial	Hymenolepis microstoma	46.154	75.1	1.60e-17							CDS31911	39S ribosomal protein L5mitochondrial	Hymenolepis microstoma	46.154	75.1	5.08e-15					0	14.12	7.06
E_nip_trans_00983_m.2073	TrEMBL_A0A183KHY3 Uncharacterized protein																		A0A183KHY3	Uncharacterized protein	Schistosoma curassoni	57.143	69.7	1.30e-13	A0A183KHY3	Uncharacterized protein	Schistosoma curassoni	57.143	69.7	6.03e-16							XP_012801630	hypothetical protein MS10388	Schistosoma haematobium	55.357	67.0	3.21e-12					0	0	0
E_nip_trans_00987_m.2074	TrEMBL_H2KU84 Barrier-to-autointegration factor						I25.UPB	subfamily I25B unassigned peptidase inhibitors	Cavia porcellus	Inhibitor	69.767	132	2.63e-39	2ODG	Barrier-to-autointegration factor	66.292	130	2.28e-40	H2KU84	Barrier-to-autointegration factor	Clonorchis sinensis	73.333	145	8.04e-44	H2KU84	Barrier-to-autointegration factor	Clonorchis sinensis	73.333	145	3.74e-46	Q9R1T1	Barrier-to-autointegration factor	Rattus norvegicus	67.416	133	4.94e-41	GAA37562	barrier-to-autointegration factor	Clonorchis sinensis	73.333	145	1.18e-43	K21870	barrier-to-autointegration factor		GO:0003677	546.1	232.47	389.285
E_nip_trans_00992_m.2080																																															0	10.45	5.225
E_nip_trans_00993_m.2087	TrEMBL_H2KSI6 Prefoldin subunit 5																		H2KSI6	Prefoldin subunit 5	Clonorchis sinensis	48.077	49.3	6.69e-06	H2KSI6	Prefoldin subunit 5	Clonorchis sinensis	48.077	49.3	3.11e-08							GAA32620	prefoldin subunit 5	Clonorchis sinensis	48.077	49.3	9.85e-06					0	0	0
E_nip_trans_00995_m.2089	TrEMBL_A0A0R3WDP9 Uncharacterized protein						C50.UNW	family C50 non-peptidase homologues	Tinamus guttatus	Cysteine	43.421	75.9	1.04e-16						A0A0R3WDP9	Uncharacterized protein	Taenia asiatica	58.537	104	9.35e-27	A0A0R3WDP9	Uncharacterized protein	Taenia asiatica	58.537	104	4.35e-29	Q8HYI9	Prefoldin subunit 5	Bos taurus	43.902	82.4	1.95e-20	GAA32620	prefoldin subunit 5	Clonorchis sinensis	53.659	100	3.62e-25	K04797	prefoldin alpha subunit		GO:0006457 GO:0016272 GO:0051082	0	3.83	1.915
E_nip_trans_00996_m.2091																																															0	83.49	41.745
E_nip_trans_00999_m.2094																																															0	89.1	44.55
E_nip_trans_01001_m.2099																																															0	0	0
E_nip_trans_01002_m.2102	DDBJ_EE122952 G710P55FF12.T0 Acorn worm normalized juvenile pExpress1 library Saccoglossus kowalevskii cDNA 3' end, mRNA sequence	EE122952	G710P55FF12.T0 Acorn worm normalized juvenile pExpress1 library Saccoglossus kowalevskii cDNA 3' end, mRNA sequence	93.333	67.6	1.27e-07																																									0	324.07	162.035
E_nip_trans_01003_m.2104	DDBJ_JZ847579 CsAd01787 Clonorchis sinensis adult cDNA expression library Clonorchis sinensis cDNA clone rtpjc0 028810.y1.scf, mRNA sequence	JZ847579	CsAd01787 Clonorchis sinensis adult cDNA expression library Clonorchis sinensis cDNA clone rtpjc0 028810.y1.scf, mRNA sequence	83.660	289	6.09e-74	M38.UNW	family M38 non-peptidase homologues	Pristionchus pacificus	Metallo	99.020	207	2.87e-62	5VIX	Polyubiquitin	98.039	205	6.84e-69	A0A1Y3MRB1	Uncharacterized protein	Piromyces sp. (strain E2)	100.000	207	3.69e-67	A0A2H1BXU1	Ubiquitin family protein	Fasciola hepatica	99.020	206	3.82e-69	P62972	Polyubiquitin (Fragment)	Xenopus laevis	99.020	204	3.67e-68	OUM57595	hypothetical protein PIROE2DRAFT 48587	Piromyces sp. E2	100.000	207	5.44e-67				GO:0005515	0	3077.39	1538.69
E_nip_trans_01004_m.2109	DDBJ_CK326950 Hd mx24 05F09 T7 Hypsibius dujardini mixed stage 5'capped (fraction 4) Hypsibius dujardini cDNA clone Hd mx24 05F09 5' similar to Q9XXZ6 (Q9XXZ6) Polyubiquitin, mRNA sequence	CK326950	Hd mx24 05F09 T7 Hypsibius dujardini mixed stage 5'capped (fraction 4) Hypsibius dujardini cDNA clone Hd mx24 05F09 5' similar to Q9XXZ6 (Q9XXZ6) Polyubiquitin, mRNA sequence	88.889	122	2.38e-24	A01.UPA	subfamily A1A unassigned peptidases	Oryza glumipatula	Aspartic	96.970	67.0	1.10e-13	1GJZ	UBIQUITIN	96.970	63.5	4.31e-15	A0A0V0GFL3	Putative ovule protein (Fragment)	Solanum chacoense	82.927	68.6	4.35e-14	A0A2H1BST7	Ribosomal L40e family protein	Fasciola hepatica	100.000	66.2	3.16e-15	P0CH10	Ubiquitin-60S ribosomal protein L40	Chlamydomonas reinhardtii	100.000	66.6	3.15e-15	CDP91858	Bm13651	Brugia malayi	89.744	68.9	1.49e-13				GO:0005515	0	1944.14	972.07
E_nip_trans_01005_m.2111	DDBJ_CV581126 kd12a02.y2 Xiphinema index CSEQDL01 Xiphinema index cDNA 5' similar to TR:Q60507 Q60507 POLYUBIQUITIN, mRNA sequence	CV581126	kd12a02.y2 Xiphinema index CSEQDL01 Xiphinema index cDNA 5' similar to TR:Q60507 Q60507 POLYUBIQUITIN, mRNA sequence	83.673	139	2.72e-29	M38.UNW	family M38 non-peptidase homologues	Pristionchus pacificus	Metallo	97.959	96.7	5.06e-24	3WXF	Ubiquitin	97.959	95.5	1.36e-26	A0A165DQK5	Truncated polyubiquitin (Fragment)	Musa acuminata AAA Group	97.959	95.9	4.95e-25	A0A074ZD74	Ubiquitin family protein	Opisthorchis viverrini	97.959	95.9	1.78e-26	P23398	Polyubiquitin (Fragment)	Strongylocentrotus purpuratus	95.918	94.4	4.05e-26	AMX81598	truncated polyubiquitin, partial	Musa acuminata AAA Group	97.959	95.9	7.29e-25				GO:0005515	0	3749.99	1874.99
E_nip_trans_01006_m.2115																																															0	5331.03	2665.51
E_nip_trans_01009_m.2119																																															0	16.02	8.01
E_nip_trans_01011_m.2121	TrEMBL_A0A0R3W1D0 Uncharacterized protein																		A0A0R3W1D0	Uncharacterized protein	Taenia asiatica	59.184	55.5	1.13e-08	A0A0R3W1D0	Uncharacterized protein	Taenia asiatica	59.184	55.5	5.27e-11							CDS23502	expressed conserved protein	Echinococcus granulosus	54.717	55.1	2.47e-08					0	35.98	17.99
E_nip_trans_01015_m.2124																																															88	2.01	45.005
E_nip_trans_01017_m.2130																																															0	0.59	0.295
E_nip_trans_01018_m.2133	MEROPS_MER0347898 [C02.023] calpain ({Schistosoma} sp.) (Clonorchis sinensis)						C02.023	calpain	Clonorchis sinensis	Cysteine	46.918	499	8.43e-169	1KFX	M-CALPAIN LARGE SUBUNIT	35.573	280	1.19e-85	G7YHP4	Calpain	Clonorchis sinensis	46.918	499	5.61e-167	G7YHP4	Calpain	Clonorchis sinensis	46.918	499	2.61e-169	P27730	Calpain	Schistosoma mansoni	45.817	479	2.43e-161	GAA52477	calpain	Clonorchis sinensis	46.918	499	8.27e-167				GO:0004198 GO:0005622 GO:0006508 GO:0005509	17.56	80.66	49.11
E_nip_trans_01021_m.2156																																															0	33.97	16.985
E_nip_trans_01022_m.2171																																															0	0	0
E_nip_trans_01027_m.2200	TrEMBL_A0A0X3PEE0 U3 small nucleolar ribonucleoprotein IMP4													5WYK	U3 small nucleolar ribonucleoprotein protein IMP4	39.645	130	2.38e-36	A0A0X3PEE0	U3 small nucleolar ribonucleoprotein IMP4	Schistocephalus solidus	72.000	291	1.36e-96	A0A0X3PEE0	U3 small nucleolar ribonucleoprotein IMP4	Schistocephalus solidus	72.000	291	6.34e-99	Q0VD01	U3 small nucleolar ribonucleoprotein protein IMP4	Bos taurus	52.326	179	3.82e-55	CDI97994	Usmall nucleolar ribonucleoprotein	Echinococcus multilocularis	71.512	282	1.49e-92	K14561	U3 small nucleolar ribonucleoprotein protein IMP4			0	0	0
E_nip_trans_01028_m.2217	TrEMBL_A0A0X3PEE0 U3 small nucleolar ribonucleoprotein IMP4													5WYK	U3 small nucleolar ribonucleoprotein protein IMP4	51.181	117	3.19e-32	A0A0X3PEE0	U3 small nucleolar ribonucleoprotein IMP4	Schistocephalus solidus	79.032	202	1.10e-62	A0A0X3PEE0	U3 small nucleolar ribonucleoprotein IMP4	Schistocephalus solidus	79.032	202	5.13e-65	P53941	U3 small nucleolar ribonucleoprotein protein IMP4	Saccharomyces cerevisiae (strain ATCC 204508 / S288c)	51.181	117	5.61e-32	CDI97994	Usmall nucleolar ribonucleoprotein	Echinococcus multilocularis	77.419	196	8.75e-60					0	1.75	0.875
E_nip_trans_01029_m.2219	UniRef100_C3YU12 Uncharacterized protein (Fragment)						I01.UPW	family I1 unassigned peptidase inhibitors	Dasypus novemcinctus	Inhibitor	30.488	53.1	6.19e-08						C3YU12	Uncharacterized protein (Fragment)	Branchiostoma floridae	32.584	62.0	1.62e-09	A0A0R3S9B1	Uncharacterized protein	Hymenolepis diminuta	30.864	47.0	2.12e-06	Q28068	Calicin	Bos taurus	30.488	51.2	9.39e-08	XP_002600277	hypothetical protein BRAFLDRAFT 203758	Branchiostoma floridae	32.584	62.0	2.39e-09				GO:0005515	0	0	0
E_nip_trans_01030_m.2221	nrNCBI_XP 014244123 kelch-like protein 26													2WOZ	KELCH REPEAT AND BTB DOMAIN-CONTAINING PROTEIN 10	28.846	50.4	1.57e-06	A0A1V3ZDY8	Protein kinase (Fragment)	Rhodococcus rhodochrous	31.200	60.5	1.68e-07	A0A075AAW9	Uncharacterized protein	Opisthorchis viverrini	30.841	52.0	9.35e-07	Q5RG82	Influenza virus NS1A-binding protein homolog A	Danio rerio	30.323	52.0	8.74e-07	XP_014244123	kelch-like protein 26	Cimex lectularius	34.109	65.5	7.15e-09				GO:0005515	78.66	7.32	42.99
E_nip_trans_01031_m.2236																																															0	0	0
E_nip_trans_01034_m.2248																																															25.86	26.86	26.36
E_nip_trans_01035_m.2255																																															0	0	0
E_nip_trans_01036_m.2257																																															0	54.27	27.135
E_nip_trans_01038_m.2261	TrEMBL_G3F9Y6 Cytochrome b													2IBZ	Cytochrome b	33.333	53.1	1.40e-08	G3F9Y6	Cytochrome b	Polylabris halichoeres	69.307	135	4.44e-36	G3F9Y6	Cytochrome b	Polylabris halichoeres	69.307	135	2.06e-38	Q35522	Cytochrome b	Phytophthora megasperma	38.889	62.8	1.12e-11	YP_004891181	cytochrome b (mitochondrion)	Polylabris halichoeres	69.307	135	6.54e-36	K00412	ubiquinol-cytochrome c reductase cytochrome b subunit		GO:0009055 GO:0016020 GO:0016491 GO:0022904	0	0.17	0.085
E_nip_trans_01040_m.2269	TrEMBL_Q5BWY8 SJCHGC00998 protein (Fragment)																		Q5BWY8	SJCHGC00998 protein (Fragment)	Schistosoma japonicum	49.593	129	1.70e-35	Q5BWY8	SJCHGC00998 protein (Fragment)	Schistosoma japonicum	49.593	129	7.91e-38	Q32KQ2	WD repeat-containing protein 53	Bos taurus	27.928	64.3	2.28e-11	AAX28087	SJCHGC0099protein, partial	Schistosoma japonicum	49.593	129	2.51e-35				GO:0005515	0	0.74	0.37
E_nip_trans_01043_m.2293																																															0	27.07	13.535
E_nip_trans_01044_m.2298	MEROPS_MER1138411 [M67.UNW] family M67 non-peptidase homologues (Schistosoma margrebowiei)						M67.UNW	family M67 non-peptidase homologues	Schistosoma margrebowiei	Metallo	56.757	359	3.96e-122	6FEC	Eukaryotic translation initiation factor 3 subunit H	30.702	164	1.33e-46	A0A183LQB6	Eukaryotic translation initiation factor 3 subunit H	Schistosoma margrebowiei	56.757	359	2.64e-120	A0A183LQB6	Eukaryotic translation initiation factor 3 subunit H	Schistosoma margrebowiei	56.757	359	1.23e-122	A7SA47	Eukaryotic translation initiation factor 3 subunit H	Nematostella vectensis	32.286	171	2.45e-49	XP_018648703	Mername-AA16protein (M6family)	Schistosoma mansoni	54.839	352	2.26e-117	K03247	translation initiation factor 3 subunit H		GO:0003743 GO:0005737 GO:0005852 GO:0005515	0	0	0
E_nip_trans_01047_m.2308	TrEMBL_A0A068WUF3 GTPase activating protein ZNF289																		A0A068WUF3	GTPase activating protein ZNF289	Echinococcus granulosus	32.184	73.9	1.55e-11	A0A068WUF3	GTPase activating protein ZNF289	Echinococcus granulosus	32.184	73.9	7.19e-14							CDS22138	GTPase activating protein ZNF289	Echinococcus granulosus	32.184	73.9	2.28e-11					19.42	19.31	19.365
E_nip_trans_01049_m.2322																																															0	7.04	3.52
E_nip_trans_01050_m.2330																																															0	40.36	20.18
E_nip_trans_01051_m.2334																																															0	9.37	4.685
E_nip_trans_01052_m.2337																																															0	113.67	56.835
E_nip_trans_01053_m.2344	TrEMBL_H2KQJ6 Importin subunit beta-1						M01.UPW	family M1 unassigned peptidases	Cricetulus griseus	Metallo	44.805	130	2.04e-33	1UKL	Importin beta-1 subunit	47.093	150	1.70e-41	H2KQJ6	Importin subunit beta-1	Clonorchis sinensis	53.757	203	4.15e-62	H2KQJ6	Importin subunit beta-1	Clonorchis sinensis	53.757	203	1.93e-64	P70168	Importin subunit beta-1	Mus musculus	47.093	150	2.99e-41	GAA37306	importin subunit beta-1	Clonorchis sinensis	53.757	203	6.12e-62				GO:0005488	0	0	0
E_nip_trans_01054_m.2350	UniRef100_E9GB01 Adenylyl cyclase-associated protein						M41.UPW	family M41 unassigned peptidases	Sporidiobolus salmonicolor	Metallo	38.333	132	1.37e-33	6FM2	Adenylyl cyclase-associated protein 1	47.260	154	1.54e-46	E9GB01	Adenylyl cyclase-associated protein	Daphnia pulex	55.128	259	5.91e-81	A0A0X3NJ38	Adenylyl cyclase-associated protein	Schistocephalus solidus	55.702	251	8.66e-81	P40124	Adenylyl cyclase-associated protein 1	Mus musculus	45.872	206	9.39e-63	EFX83457	hypothetical protein DAPPUDRAFT 301953	Daphnia pulex	55.128	259	8.71e-81	K17261	adenylyl cyclase-associated protein		GO:0003779 GO:0007010	80.32	116.36	98.34
E_nip_trans_01055_m.2356																																															0	1.68	0.84
E_nip_trans_01057_m.2367	TrEMBL_A0A0X3PB22 V-type proton ATPase subunit D	LM575083	Onchocerca flexuosa genome assembly, scaffold: OFLC contig0031996	83.951	78.7	2.41e-10	S08.109	KPC2-type peptidase	Trichuris suis	Serine	58.896	184	8.83e-53	5VOZ	V-type proton ATPase subunit D	57.246	152	1.31e-45	A0A0X3PB22	V-type proton ATPase subunit D	Schistocephalus solidus	67.683	228	2.99e-73	A0A0X3PB22	V-type proton ATPase subunit D	Schistocephalus solidus	67.683	228	1.39e-75	O97755	V-type proton ATPase subunit D	Oryctolagus cuniculus	63.190	209	6.65e-68	XP_009059244	hypothetical protein LOTGIDRAFT 233963	Lottia gigantea	71.166	228	7.52e-73				GO:0042626	0	37.03	18.515
E_nip_trans_01058_m.2373	nrNCBI_XP 022200963 TATA-box-binding protein-like													1C9B	TATA BOX BINDING PROTEIN	74.194	53.1	3.13e-10	A0A183WE82	Uncharacterized protein	Trichobilharzia regenti	87.097	58.2	1.35e-09	A0A183WE82	Uncharacterized protein	Trichobilharzia regenti	87.097	58.2	6.26e-12	Q1JPY4	TATA box-binding protein-like protein 2	Danio rerio	70.968	56.6	7.22e-11	XP_022200963	TATA-box-binding protein-like	Nilaparvata lugens	80.645	59.7	1.37e-09				GO:0003677 GO:0006352	0	0	0
E_nip_trans_01059_m.2374	TrEMBL_A0A0X3PCY8 TATA box-binding protein-like protein 2 (Fragment)													5IYD	TATA-box-binding protein	56.115	168	5.89e-51	A0A0X3PCY8	TATA box-binding protein-like protein 2 (Fragment)	Schistocephalus solidus	63.462	217	1.92e-69	A0A0X3PCY8	TATA box-binding protein-like protein 2 (Fragment)	Schistocephalus solidus	63.462	217	8.93e-72	O17488	TATA-box-binding protein	Artemia franciscana	58.209	170	4.71e-52	CAX69470	TATA box binding protein like 2	Schistosoma japonicum	68.571	211	2.14e-66				GO:0003677 GO:0006352	102.84	1.33	52.085
E_nip_trans_01060_m.2376	TrEMBL_G4VKB6 Putative rna-binding protein nob1													6G5I	RNA-binding protein NOB1	42.276	112	2.39e-27	G4VKB6	Putative rna-binding protein nob1	Schistosoma mansoni	51.321	256	1.25e-79	G4VKB6	Putative rna-binding protein nob1	Schistosoma mansoni	51.321	256	5.79e-82	Q3T042	RNA-binding protein NOB1	Bos taurus	38.994	112	2.68e-27	XP_018652725	putative rna-binding protein nob1	Schistosoma mansoni	51.321	256	1.84e-79	K11883	RNA-binding protein NOB1			0.49	0	0.245
E_nip_trans_01061_m.2383	TrEMBL_H2KS07 RNA-binding protein NOB1													6G5I	RNA-binding protein NOB1	48.958	93.2	1.41e-22	H2KS07	RNA-binding protein NOB1	Clonorchis sinensis	48.980	106	7.75e-25	H2KS07	RNA-binding protein NOB1	Clonorchis sinensis	48.980	106	3.60e-27	Q8BW10	RNA-binding protein NOB1	Mus musculus	48.958	94.4	1.09e-22	GAA28701	RNA-binding protein NOB1	Clonorchis sinensis	48.980	106	1.14e-24	K11883	RNA-binding protein NOB1			0	29.75	14.875
E_nip_trans_01064_m.2387	TrEMBL_A0A0R3WCQ7 NEDD8-activating enzyme E1 regulatory subunit						M16.UNB	subfamily M16B non-peptidase homologues	Pristionchus pacificus	Metallo	29.333	177	1.27e-45	3GZN	NEDD8-activating enzyme E1 regulatory subunit	33.449	315	6.29e-100	A0A0R3WCQ7	NEDD8-activating enzyme E1 regulatory subunit	Taenia asiatica	38.120	412	2.99e-134	A0A0R3WCQ7	NEDD8-activating enzyme E1 regulatory subunit	Taenia asiatica	38.120	412	1.39e-136	Q7SXP2	NEDD8-activating enzyme E1 regulatory subunit	Danio rerio	35.130	335	1.16e-107	CDS23696	NEDDactivating enzyme Eregulatory subunit	Echinococcus granulosus	37.955	402	1.97e-130	K04532	amyloid beta precursor protein binding protein 1		GO:0008641 GO:0019781 GO:0045116	0	9.48	4.74
E_nip_trans_01066_m.2393																																															0	13.36	6.68
E_nip_trans_01067_m.2398	TrEMBL_A0A183P2J1 Uncharacterized protein																								A0A183P2J1	Uncharacterized protein	Schistosoma mattheei	38.710	45.4	5.15e-06																	0	0	0
E_nip_trans_01068_m.2400	nrNCBI_XP 013185313 PREDICTED: uncharacterized protein LOC106130912																		A0A1S4F3J7	Saposin	Aedes aegypti	56.757	60.8	3.15e-09	G4LVS4	Saposin containing protein	Schistosoma mansoni	42.254	48.9	2.36e-07	P07602	Prosaposin	Homo sapiens	54.286	53.1	7.46e-09	XP_013185313	PREDICTED: uncharacterized protein LOC106130912	Amyelois transitella	40.909	63.2	7.45e-10	K12382	saposin		GO:0005764 GO:0006665	0	57.69	28.845
E_nip_trans_01069_m.2409	TrEMBL_G4VEJ6 Protein-tyrosine sulfotransferase						I02.UPW	family I2 unassigned peptidase inhibitors	Schistosoma mansoni	Inhibitor	43.939	47.8	5.60e-06	5WRJ	Protein-tyrosine sulfotransferase 1	47.368	68.2	4.57e-14	G4VEJ6	Protein-tyrosine sulfotransferase	Schistosoma mansoni	45.161	80.1	9.49e-17	G4VEJ6	Protein-tyrosine sulfotransferase	Schistosoma mansoni	45.161	80.1	4.41e-19	O77081	Protein-tyrosine sulfotransferase A	Caenorhabditis elegans	46.914	72.0	5.61e-15	XP_018650966	putative protein-tyrosine sulfotransferase	Schistosoma mansoni	45.161	80.1	1.40e-16				GO:0006478 GO:0008476	0	0	0
E_nip_trans_01070_m.2416	UniRef100_A0A1S3HCQ2 Protein-tyrosine sulfotransferase						I02.UPW	family I2 unassigned peptidase inhibitors	Schistosoma mansoni	Inhibitor	43.925	92.8	3.66e-21	3AP2	Protein-tyrosine sulfotransferase 2	33.005	123	5.00e-33	A0A1S3HCQ2	Protein-tyrosine sulfotransferase	Lingula unguis	38.863	146	7.49e-39	A0A094ZJB6	Protein-tyrosine sulfotransferase	Schistosoma haematobium	36.279	140	4.55e-39	O70281	Protein-tyrosine sulfotransferase 1	Mus musculus	32.512	130	5.55e-35	XP_013383306	protein-tyrosine sulfotransferase 1	Lingula anatina	38.863	146	1.10e-38				GO:0006478 GO:0008476	66.91	0	33.455
E_nip_trans_01072_m.2425	TrEMBL_A0A095AV00 ADP-ribose pyrophosphatase, mitochondrial						M24.973	proliferation-association protein 1	Glossina morsitans	Metallo	50.355	132	8.17e-34	1QVJ	ADP-ribose pyrophosphatase	47.887	196	4.22e-61	A0A095AV00	ADP-ribose pyrophosphatase, mitochondrial	Schistosoma haematobium	56.132	258	8.91e-83	A0A095AV00	ADP-ribose pyrophosphatase, mitochondrial	Schistosoma haematobium	56.132	258	4.14e-85	Q5XIG0	ADP-ribose pyrophosphatase, mitochondrial	Rattus norvegicus	48.826	198	4.43e-61	XP_012798122	ADP-ribose pyrophosphatase, mitochondrial	Schistosoma haematobium	56.132	258	1.31e-82				GO:0016787	0	0	0
E_nip_trans_01075_m.2441	TrEMBL_A0A2H1C1M1 Elongation factor G	JR891880	Phyllium philippinicum contig04323.Phphadfe mRNA sequence	72.234	126	1.46e-24	C19.UPW	family C19 unassigned peptidases	Morus notabilis	Cysteine	60.073	344	8.74e-107	6D9J	eEF2	67.766	423	1.39e-142	A0A2H1C1M1	Elongation factor G	Fasciola hepatica	73.897	439	6.18e-152	A0A2H1C1M1	Elongation factor G	Fasciola hepatica	73.897	439	2.87e-154	Q90705	Elongation factor 2	Gallus gallus	68.498	429	1.62e-144	PIS81366	elongation factor G	Fasciola hepatica	73.897	439	9.10e-152				GO:0005525	90.15	0	45.075
E_nip_trans_01076_m.2445	TrEMBL_A0A2H1C1M9 Uncharacterized protein (Fragment)	EH638203	EST9311 LK04 Laupala kohalensis cDNA clone 1061021813456 5', mRNA sequence	78.014	172	2.09e-38	C19.UPW	family C19 unassigned peptidases	Morus notabilis	Cysteine	63.799	350	3.16e-108	4V6W	Elongation factor 2	71.377	405	6.21e-135	A0A2H1C1M9	Uncharacterized protein (Fragment)	Fasciola hepatica	84.307	478	4.76e-166	A0A2H1C1M9	Uncharacterized protein (Fragment)	Fasciola hepatica	84.307	478	2.21e-168	P29691	Elongation factor 2	Caenorhabditis elegans	73.214	406	3.49e-135	PIS81365	hypothetical protein D9111733, partial	Fasciola hepatica	84.307	478	7.01e-166				GO:0003924 GO:0005525	85.07	151.37	118.22
E_nip_trans_01078_m.2453	TrEMBL_G7YG36 Pro-Pol polyprotein	LL119457	Trichobilharzia regenti genome assembly, scaffold: TRE scaffold0107226	81.250	102	2.82e-17	A28.UPB	subfamily A28B unassigned peptidases	Hydra magnipapillata	Aspartic	56.250	371	2.55e-118	3DLR	Integrase	29.167	82.8	7.76e-18	G7YG36	Pro-Pol polyprotein	Clonorchis sinensis	64.865	414	3.77e-143	G7YG36	Pro-Pol polyprotein	Clonorchis sinensis	64.865	414	1.75e-145	O93209	Pro-Pol polyprotein	Feline foamy virus	26.754	91.7	3.71e-19	GAA51919	pro-Pol polyprotein	Clonorchis sinensis	64.865	414	5.55e-143				GO:0015074	6.51	67.6	37.055
E_nip_trans_01083_m.2468	TrEMBL_G4VED4 Uncharacterized protein						M28.UPA	subfamily M28A unassigned peptidases	Salpingoeca sp. ATCC 50818	Metallo	33.028	68.2	5.56e-12						G4VED4	Uncharacterized protein	Schistosoma mansoni	46.512	142	8.39e-39	G4VED4	Uncharacterized protein	Schistosoma mansoni	46.512	142	3.90e-41							XP_018649774	hypothetical protein Smp 194540	Schistosoma mansoni	46.512	142	1.24e-38				GO:0005515 GO:0007165	39.06	8.89	23.975
E_nip_trans_01084_m.2471	TrEMBL_A0A074ZE67 Uncharacterized protein (Fragment)													6EMG	G0S4M2	37.037	68.9	6.96e-12	A0A074ZE67	Uncharacterized protein (Fragment)	Opisthorchis viverrini	31.263	197	3.35e-54	A0A074ZE67	Uncharacterized protein (Fragment)	Opisthorchis viverrini	31.263	197	1.56e-56	Q18674	Ribosomal RNA processing protein 1 homolog	Caenorhabditis elegans	27.037	82.4	9.42e-16	XP_009170715	hypothetical protein T2614190, partial	Opisthorchis viverrini	31.263	197	4.94e-54	K14849	ribosomal RNA-processing protein 1		GO:0006364 GO:0030688	54.03	7.96	30.995
E_nip_trans_01085_m.2480																																															13106.4	11627.3	12366.8
E_nip_trans_01086_m.2482	TrEMBL_C1LB12 Nascent polypeptide-associated complex subunit alpha						S09.UPW	family S9 unassigned peptidases	Magnaporthe oryzae	Serine	50.943	54.7	2.99e-07	3LKX	Nascent polypeptide-associated complex subunit alpha	58.491	69.3	2.85e-15	C1LB12	Nascent polypeptide-associated complex subunit alpha	Schistosoma japonicum	62.500	210	9.36e-66	C1LB12	Nascent polypeptide-associated complex subunit alpha	Schistosoma japonicum	62.500	210	4.35e-68	Q8JIU7	Nascent polypeptide-associated complex subunit alpha	Danio rerio	45.972	146	4.03e-43	CAX71890	nascent polypeptide-associated complex subunit alpha	Schistosoma japonicum	62.500	210	1.38e-65	K03626	nascent polypeptide-associated complex subunit alpha		GO:0005854	45.55	145.08	95.315
E_nip_trans_01089_m.2489	TrEMBL_A0A183B287 Glutamate dehydrogenase													1NR7	Glutamate dehydrogenase 1	68.182	152	1.39e-44	A0A183B287	Glutamate dehydrogenase	Echinostoma caproni	82.243	177	9.34e-52	A0A183B287	Glutamate dehydrogenase	Echinostoma caproni	82.243	177	4.34e-54	P00368	Glutamate dehydrogenase 1, mitochondrial	Gallus gallus	67.273	152	2.61e-44	CAX74788	glutamate dehydrogenase 1	Schistosoma japonicum	79.439	172	1.70e-51					0	0	0
E_nip_trans_01090_m.2494	MEROPS_MER0266985 [S26.010] signalase (animal) 21 kDa component (Heterocephalus glaber)						S26.010	signalase animal 21 kDa component	Heterocephalus glaber	Serine	69.022	276	3.70e-94						G5AYY5	Signal peptidase complex catalytic subunit SEC11	Heterocephalus glaber	69.022	276	2.46e-92	A0A1I8GZ06	Signal peptidase complex catalytic subunit SEC11	Macrostomum lignano	72.527	276	1.38e-94	Q5RC30	Signal peptidase complex catalytic subunit SEC11C	Pongo abelii	69.663	274	1.15e-93	XP_004858474	signal peptidase complex catalytic subunit SEC11C isoform X1	Heterocephalus glaber	69.022	276	3.63e-92	K13280	signal peptidase I	3.4.21.89	GO:0005787 GO:0006465 GO:0008236 GO:0008233 GO:0016020 GO:0016021	0	97.9	48.95
E_nip_trans_01093_m.2512	TrEMBL_A0A0X3NMG6 RING finger and transmembrane domain-containing protein 1						S28.UPW	family S28 unassigned peptidases	Caenorhabditis brenneri	Serine	23.906	77.0	1.16e-13						A0A0X3NMG6	RING finger and transmembrane domain-containing protein 1	Schistocephalus solidus	31.310	150	7.65e-39	A0A0X3NMG6	RING finger and transmembrane domain-containing protein 1	Schistocephalus solidus	31.310	150	3.55e-41	Q6NZ21	E3 ubiquitin-protein ligase RNFT1	Danio rerio	26.042	101	1.29e-22	CDS40121	RING finger and transmembrane domain containing protein	Echinococcus multilocularis	25.143	128	2.86e-30	K22379	E3 ubiquitin-protein ligase RNFT1	2.3.2.27		46.23	39.46	42.845
E_nip_trans_01097_m.2524																																															0	0	0
E_nip_trans_01098_m.2527	UniRef100_A0A1U7N518 Uncharacterized protein						M10.UPA	subfamily M10A unassigned peptidases	Strongylocentrotus purpuratus	Metallo	33.846	99.4	4.62e-22	3Q2U	Glioma pathogenesis-related protein 1	31.579	99.4	1.44e-24	A0A1U7N518	Uncharacterized protein	Moorea bouillonii PNG	37.089	137	1.83e-36	A0A0R3TAE7	Uncharacterized protein	Hymenolepis nana	35.071	135	8.21e-38	Q9ET66	Peptidase inhibitor 16	Mus musculus	31.556	113	1.22e-27	WP_075901830	hypothetical protein	Moorea bouillonii	37.089	137	2.69e-36	K20412	peptidase inhibitor 16 (HSA:221476)		GO:0005576	73.48	137.88	105.68
E_nip_trans_01101_m.2545	UniRef100_A0A226GAB7 Uncharacterized protein (Fragment)																		A0A226GAB7	Uncharacterized protein (Fragment)	Flavobacterium branchiophilum NBRC 15030 = ATCC 35035	81.381	550	0.0													OXA78992	hypothetical protein B0A503965, partial	Flavobacterium branchiophilum NBRC 15030 = ATCC 35035	81.381	550	0.0					0	0	0
E_nip_trans_01103_m.2553																																															79.5	0	39.75
E_nip_trans_01105_m.2556	TrEMBL_A0A0R3W5J5 Uncharacterized protein													4ROU	Mitochondrial ribonuclease P protein 3	27.490	57.4	1.19e-08	A0A0R3W5J5	Uncharacterized protein	Taenia asiatica	33.065	141	3.11e-35	A0A0R3W5J5	Uncharacterized protein	Taenia asiatica	33.065	141	1.45e-37	O15091	Mitochondrial ribonuclease P catalytic subunit	Homo sapiens	27.490	57.0	3.85e-08	GAA42040	mitochondrial ribonuclease P protein 3	Clonorchis sinensis	31.579	140	1.14e-34	K17655	mitochondrial ribonuclease P protein 3		GO:0005739 GO:0008033	0	2.58	1.29
E_nip_trans_01106_m.2562																																															0	7.43	3.715
E_nip_trans_01107_m.2568	TrEMBL_A0A183Q034 Uncharacterized protein						S72.UPW	family S72 unassigned peptidases	Tursiops truncatus	Serine	43.017	161	1.33e-42	5WWG	Heterogeneous nuclear ribonucleoproteins A2/B1	50.276	197	5.51e-62	A0A183Q034	Uncharacterized protein	Schistosoma mattheei	74.146	317	3.29e-106	A0A183Q034	Uncharacterized protein	Schistosoma mattheei	74.146	317	1.53e-108	P51989	Heterogeneous nuclear ribonucleoprotein A2 homolog 1	Xenopus laevis	49.744	208	5.19e-64	CAX71344	Heterogeneous nuclear ribonucleoprotein Ahomolog 1	Schistosoma japonicum	74.747	316	3.60e-105	K12741	heterogeneous nuclear ribonucleoprotein A1/A3		GO:0003676	161.67	496.59	329.13
E_nip_trans_01110_m.2579	TrEMBL_A0A0R3UNI9 Uncharacterized protein																								A0A0R3UNI9	Uncharacterized protein	Mesocestoides corti	25.767	50.4	4.59e-06																	13.55	0	6.775
E_nip_trans_01111_m.2587																																															0	0	0
E_nip_trans_01112_m.2589																																															0	0	0
E_nip_trans_01113_m.2591	TrEMBL_A0A0R3W4V2 Uncharacterized protein																		A0A0R3W4V2	Uncharacterized protein	Taenia asiatica	31.056	70.5	9.61e-12	A0A0R3W4V2	Uncharacterized protein	Taenia asiatica	31.056	70.5	4.47e-14							CDS18201	calponin	Echinococcus granulosus	31.875	65.9	7.59e-10					34.01	0	17.005
E_nip_trans_01119_m.2614	UniRef100_V4B092 Uncharacterized protein													1MEK	PROTEIN DISULFIDE ISOMERASE	61.538	72.0	2.81e-15	V4B092	Uncharacterized protein	Lottia gigantea	54.425	266	2.39e-84	A0A0X3NQ83	Uncharacterized protein (Fragment)	Schistocephalus solidus	55.111	258	3.85e-83	Q11067	Protein disulfide-isomerase A6 homolog	Caenorhabditis elegans	50.472	228	7.19e-72	XP_009045951	hypothetical protein LOTGIDRAFT 151365	Lottia gigantea	54.425	266	3.52e-84	K09584	protein disulfide-isomerase A6	5.3.4.1	GO:0045454	0	0	0
E_nip_trans_01124_m.2635																																															0	10.61	5.305
E_nip_trans_01125_m.2644																																															0	0	0
E_nip_trans_01126_m.2651	DDBJ_FX843503 Bdellocephala annandalei mRNA, contig: contig 39261	FX843503	Bdellocephala annandalei mRNA, contig: contig 39261	95.349	67.6	7.67e-08																																									0	0	0
E_nip_trans_01129_m.2653																																															6.11	2.82	4.465
E_nip_trans_01130_m.2659	MEROPS_MER0744987 [C86.UPW] family C86 unassigned peptidases (Opisthorchis viverrini)						C86.UPW	family C86 unassigned peptidases	Opisthorchis viverrini	Cysteine	66.667	246	3.82e-81	2JRI	Ataxin-3	55.000	211	1.46e-69	A0A075AI46	Uncharacterized protein	Opisthorchis viverrini	66.667	246	2.54e-79	A0A075AI46	Uncharacterized protein	Opisthorchis viverrini	66.667	246	1.18e-81	P54252	Ataxin-3	Homo sapiens	55.000	212	1.91e-67	XP_009165244	hypothetical protein T2602678	Opisthorchis viverrini	66.667	246	3.74e-79	K11863	Ataxin-3	3.4.22.-	GO:0004843 GO:0016579	30.72	0	15.36
E_nip_trans_01135_m.2673	TrEMBL_C1LF84 Uncharacterized protein																		C1LF84	Uncharacterized protein	Schistosoma japonicum	40.288	67.4	1.10e-10	C1LF84	Uncharacterized protein	Schistosoma japonicum	40.288	67.4	5.12e-13							CAX73362	hypothetical protein	Schistosoma japonicum	40.288	67.4	1.62e-10					0	0.13	0.065
E_nip_trans_01136_m.2682																																															0	22.79	11.395
E_nip_trans_01137_m.2686																																															10.08	76.43	43.255
E_nip_trans_01140_m.2692																																															0	0	0
E_nip_trans_01141_m.2700																																															0	10.4	5.2
E_nip_trans_01142_m.2704	DDBJ_FX821439 Bdellocephala annandalei mRNA, contig: contig 17197	FX821439	Bdellocephala annandalei mRNA, contig: contig 17197	90.385	65.8	4.20e-07																																									0	111.14	55.57
E_nip_trans_01143_m.2706	TrEMBL_A0A0R3UQG7 Uncharacterized protein						M16.UNB	subfamily M16B non-peptidase homologues	Pichia kudriavzevii	Metallo	42.473	153	8.69e-42	1TEV	UMP-CMP kinase	52.105	193	4.11e-62	A0A0R3UQG7	Uncharacterized protein	Mesocestoides corti	57.292	234	1.65e-75	A0A0R3UQG7	Uncharacterized protein	Mesocestoides corti	57.292	234	7.67e-78	Q20230	UMP-CMP kinase 2	Caenorhabditis elegans	52.406	198	6.95e-64	GAA55229	UMP-CMP kinase	Clonorchis sinensis	57.895	230	5.36e-74	K13800	UMP-CMP kinase	2.7.4.14	GO:0004127 GO:0006207 GO:0006221 GO:0009041 GO:0005524 GO:0006139 GO:0019205	0	35.47	17.735
E_nip_trans_01149_m.2737	nrNCBI_XP 012801466 Transmembrane emp24 domain-containing protein eca, partial						A01.UPB	subfamily A1B unassigned peptidases	Oryza brachyantha	Aspartic	27.132	60.5	5.38e-10						A0A183KDW8	Uncharacterized protein	Schistosoma curassoni	70.455	205	2.74e-66	A0A183KDW8	Uncharacterized protein	Schistosoma curassoni	70.455	205	1.27e-68	Q7Z7H5	Transmembrane emp24 domain-containing protein 4	Homo sapiens	67.164	186	8.92e-60	XP_012801466	Transmembrane emp2domain-containing protein eca, partial	Schistosoma haematobium	69.403	207	1.10e-65	K20346	p24 family protein alpha			0	0	0
E_nip_trans_01150_m.2745	UniRef100_A0A0C9R9A1 Eca 0 protein																		A0A0C9R9A1	Eca 0 protein	Fopius arisanus	40.260	63.9	1.03e-10	A0A0R3TR92	Uncharacterized protein	Hymenolepis nana	36.986	57.0	2.36e-10	B4NKL0	Transmembrane emp24 domain-containing protein eca	Drosophila willistoni	55.319	54.3	2.15e-09	XP_011312829	PREDICTED: transmembrane emp2domain-containing protein eca	Fopius arisanus	40.260	63.9	1.51e-10					0	0	0
E_nip_trans_01151_m.2749																																															0	0	0
E_nip_trans_01152_m.2751	DDBJ_FQ859183 Flavobacterium branchiophilum FL-15, complete genome	FQ859183	Flavobacterium branchiophilum FL-15, complete genome	100.000	682	0.0								4V4T	50S ribosomal protein L14	70.492	179	6.72e-59	A0A0J0YLR5	50S ribosomal protein L14	Flavobacterium sp. ABG	100.000	244	8.67e-82	A0A0R3T004	Uncharacterized protein	Hymenolepis nana	41.525	78.2	2.28e-18	A5FMZ0	50S ribosomal protein L14	Flavobacterium johnsoniae (strain ATCC 17061 / DSM 2064 / UW101)	100.000	244	4.29e-84	WP_007803649	MULTISPECIES: 50S ribosomal protein L14	Flavobacterium	100.000	244	1.28e-81				GO:0003735 GO:0005840 GO:0006412 GO:0015934	0	0	0
E_nip_trans_01155_m.2763	TrEMBL_A0A183SKH5 Alkaline phosphatase						M13.UNW	family M13 non-peptidase homologues	Octodon degus	Metallo	42.718	172	2.78e-48	3MK2	Alkaline phosphatase, placental type	45.146	180	8.39e-53	A0A183SKH5	Alkaline phosphatase	Schistocephalus solidus	46.729	211	8.99e-62	A0A183SKH5	Alkaline phosphatase	Schistocephalus solidus	46.729	211	4.18e-64	P24823	Alkaline phosphatase, placental-like	Mus musculus	42.661	182	3.38e-53	XP_012800197	Alkaline phosphatase, placental type	Schistosoma haematobium	44.444	203	3.25e-61				GO:0003824 GO:0008152 GO:0016791	2.13	2.5	2.315
E_nip_trans_01156_m.2768	TrEMBL_A0A267DFT0 Uncharacterized protein (Fragment)						M13.UNW	family M13 non-peptidase homologues	Octodon degus	Metallo	38.793	155	7.52e-41	1K7H	ALKALINE PHOSPHATASE	39.837	176	1.99e-50	A0A267DFT0	Uncharacterized protein (Fragment)	Macrostomum lignano	35.235	189	1.52e-53	A0A267DFT0	Uncharacterized protein (Fragment)	Macrostomum lignano	35.235	189	7.06e-56	Q92058	Alkaline phosphatase, tissue-nonspecific isozyme	Gallus gallus	39.024	164	4.49e-45	PAA48065	hypothetical protein BOX1Mlig032661g3, partial	Macrostomum lignano	35.235	189	2.24e-53	K01077	alkaline phosphatase	3.1.3.1	GO:0003824 GO:0008152 GO:0016791	33.29	13.55	23.42
E_nip_trans_01158_m.2776	TrEMBL_G7YB20 ATP-dependent RNA helicase DDX49/DBP8						C12.UPW	family C12 unassigned peptidases	Pediculus humanus	Cysteine	47.619	47.0	1.64e-06	4KBG	Heat resistant RNA dependent ATPase	38.776	47.0	2.90e-07	G7YB20	ATP-dependent RNA helicase DDX49/DBP8	Clonorchis sinensis	68.000	83.2	1.86e-17	G7YB20	ATP-dependent RNA helicase DDX49/DBP8	Clonorchis sinensis	68.000	83.2	8.66e-20	Q9Y6V7	Probable ATP-dependent RNA helicase DDX49	Homo sapiens	56.250	58.5	4.42e-11	GAA50154	ATP-dependent RNA helicase DDX49/DBP8	Clonorchis sinensis	68.000	83.2	2.74e-17					0	17.18	8.59
E_nip_trans_01159_m.2777	TrEMBL_A0A183AEK4 Uncharacterized protein						M03.UNA	subfamily M3A non-peptidase homologues	Crassostrea gigas	Metallo	36.165	237	1.94e-67	5IVL	DEAD-box ATP-dependent RNA helicase CshA	29.600	152	1.06e-40	A0A183AEK4	Uncharacterized protein	Echinostoma caproni	66.667	567	0.0	A0A183AEK4	Uncharacterized protein	Echinostoma caproni	66.667	567	0.0	Q9Y6V7	Probable ATP-dependent RNA helicase DDX49	Homo sapiens	40.235	298	9.84e-96	XP_009166296	hypothetical protein T2603520	Opisthorchis viverrini	65.558	558	0.0	K14778	ATP-dependent RNA helicase DDX49/DBP8	3.6.4.13	GO:0003676 GO:0005524	0	0.09	0.045
E_nip_trans_01161_m.2786	nrNCBI_XP 018409179 PREDICTED: short/branched chain specific acyl-CoA dehydrogenase, mitochondrial						S01.UPA	subfamily S1A unassigned peptidases	Branchiostoma floridae	Serine	35.310	249	7.38e-73	2JIF	SHORT/BRANCHED CHAIN SPECIFIC ACYL-COA DEHYDROGENASE	63.661	514	0.0	A0A2I4B412	short/branched chain specific acyl-CoA dehydrogenase, mitochondrial	Austrofundulus limnaeus	67.760	523	0.0	A0A074ZWZ7	Uncharacterized protein	Opisthorchis viverrini	67.486	511	0.0	P45954	Short/branched chain specific acyl-CoA dehydrogenase, mitochondrial	Homo sapiens	63.661	513	0.0	XP_018409179	PREDICTED: short/branched chain specific acyl-CoA dehydrogenase, mitochondrial	Nanorana parkeri	66.120	525	0.0	K09478	short/branched chain acyl-CoA dehydrogenase	1.3.99.12	GO:0003995 GO:0055114 GO:0016627 GO:0050660	33.85	0	16.925
E_nip_trans_01163_m.2793	TrEMBL_G4VT39 Transcription initiation factor IIE subunit beta													5IYD	Transcription initiation factor IIE subunit beta	41.379	98.2	4.73e-25	G4VT39	Transcription initiation factor IIE subunit beta	Schistosoma mansoni	62.069	162	1.46e-47	G4VT39	Transcription initiation factor IIE subunit beta	Schistosoma mansoni	62.069	162	6.76e-50	Q2KJF9	General transcription factor IIE subunit 2	Bos taurus	42.241	99.0	3.32e-25	XP_018654557	hypothetical protein Smp 079910	Schistosoma mansoni	62.069	162	2.14e-47				GO:0006367	0	1	0.5
E_nip_trans_01164_m.2800	TrEMBL_A0A0R3U477 Transcription initiation factor IIE subunit beta													5IYD	Transcription initiation factor IIE subunit beta	43.956	72.8	1.26e-15	A0A0R3U477	Transcription initiation factor IIE subunit beta	Mesocestoides corti	60.674	120	1.85e-31	A0A0R3U477	Transcription initiation factor IIE subunit beta	Mesocestoides corti	60.674	120	8.58e-34	Q2KJF9	General transcription factor IIE subunit 2	Bos taurus	43.956	72.8	2.13e-15	CDS25361	transcription initiation factor IIE subunit	Hymenolepis microstoma	58.427	114	1.33e-28					0	0	0
E_nip_trans_01165_m.2808	DDBJ_FX837012 Bdellocephala annandalei mRNA, contig: contig 32770	FX837012	Bdellocephala annandalei mRNA, contig: contig 32770	93.617	69.4	6.16e-08																																									0	490.51	245.255
E_nip_trans_01168_m.2817																																															0	18.45	9.225
E_nip_trans_01169_m.2818	TrEMBL_B3GQS3 Annexin						T01.971	proteasome subunit alpha 6	Otolemur garnettii	Threonine	25.316	94.7	2.38e-19	4MDV	Annexin	36.310	216	1.82e-66	B3GQS3	Annexin	Microcotyle sebastis	42.197	274	8.02e-87	B3GQS3	Annexin	Microcotyle sebastis	42.197	274	3.73e-89	P20072	Annexin A7	Bos taurus	32.948	178	1.42e-50	ACD93001	annexin	Microcotyle sebastis	42.197	274	1.18e-86	K17091	annexin A1		GO:0005509 GO:0005544	158.58	660.64	409.61
E_nip_trans_01172_m.2828	TrEMBL_A0A183JLC0 Cytoplasmic tRNA 2-thiolation protein 1	LM584545	Haemonchus placei strain MHpl1 genome assembly, scaffold: HPLM scaffold0001487	80.198	73.1	1.67e-08	C19.UPW	family C19 unassigned peptidases	Opisthorchis viverrini	Cysteine	73.054	269	2.26e-81	3VRH	Putative uncharacterized protein PH0300	31.797	106	2.18e-26	A0A183JLC0	Cytoplasmic tRNA 2-thiolation protein 1	Schistosoma curassoni	77.727	376	4.87e-129	A0A183JLC0	Cytoplasmic tRNA 2-thiolation protein 1	Schistosoma curassoni	77.727	376	2.27e-131	Q5FW05	Cytoplasmic tRNA 2-thiolation protein 1	Xenopus tropicalis	71.053	347	1.67e-119	XP_018649450	putative cancer-associatedprotein protein	Schistosoma mansoni	76.818	374	3.70e-128	K14168	cytoplasmic tRNA 2-thiolation protein 1	2.7.7.-	GO:0000049 GO:0002098 GO:0034227	58.06	8.07	33.065
E_nip_trans_01174_m.2832	UniRef100_A0A2P5RGS4 Uncharacterized protein						S01.306	kallikrein-related peptidase 13	Sarcophilus harrisii	Serine	45.000	66.6	6.57e-12						A0A2P5RGS4	Uncharacterized protein	Gossypium barbadense	61.039	105	1.92e-26	A0A0X3Q2X0	Cytoplasmic tRNA 2-thiolation protein 1	Schistocephalus solidus	58.974	94.7	1.33e-23	Q6Z6G6	Cytoplasmic tRNA 2-thiolation protein 1	Oryza sativa subsp. japonica	50.495	102	1.01e-25	PPD85966	hypothetical protein GOBAR DD17076	Gossypium barbadense	61.039	105	2.83e-26				GO:0000049 GO:0002098 GO:0034227	0	14.78	7.39
E_nip_trans_01175_m.2836	TrEMBL_G4V6S2 Putative diacylglycerol O-acyltransferase																		G4V6S2	Putative diacylglycerol O-acyltransferase	Schistosoma mansoni	57.664	169	1.19e-48	G4V6S2	Putative diacylglycerol O-acyltransferase	Schistosoma mansoni	57.664	169	5.51e-51	Q2KHS5	2-acylglycerol O-acyltransferase 2-A	Xenopus laevis	46.875	120	5.17e-31	XP_018648705	putative diacylglycerol O-acyltransferase	Schistosoma mansoni	57.664	169	1.75e-48	K14457	2-acylglycerol O-acyltransferase 2	2.3.1.22	GO:0016747	0	0.45	0.225
E_nip_trans_01176_m.2843	TrEMBL_H2KRJ4 2-acylglycerol O-acyltransferase 1																		H2KRJ4	2-acylglycerol O-acyltransferase 1	Clonorchis sinensis	53.846	64.3	7.86e-11	H2KRJ4	2-acylglycerol O-acyltransferase 1	Clonorchis sinensis	53.846	64.3	3.65e-13							GAA34692	2-acylglycerol O-acyltransferase 1	Clonorchis sinensis	53.846	64.3	1.16e-10				GO:0016747	0	3.98	1.99
E_nip_trans_01177_m.2847	TrEMBL_G4V6S2 Putative diacylglycerol O-acyltransferase																		G4V6S2	Putative diacylglycerol O-acyltransferase	Schistosoma mansoni	52.542	143	7.27e-40	G4V6S2	Putative diacylglycerol O-acyltransferase	Schistosoma mansoni	52.542	143	3.38e-42	Q80W94	2-acylglycerol O-acyltransferase 2	Mus musculus	44.800	102	8.06e-26	XP_018648705	putative diacylglycerol O-acyltransferase	Schistosoma mansoni	52.542	143	1.07e-39				GO:0016747	219.09	0.6	109.845
E_nip_trans_01178_m.2849																																															0	14.05	7.025
E_nip_trans_01179_m.2854																																															0	0	0
E_nip_trans_01181_m.2858																																															0	0.8	0.4
E_nip_trans_01182_m.2868																																															0	1.21	0.605
E_nip_trans_01183_m.2874																																															0	28.7	14.35
E_nip_trans_01184_m.2878																																															23.45	0	11.725
E_nip_trans_01185_m.2886																																															0	0	0
E_nip_trans_01187_m.2890	TrEMBL_G4VBD4 Thiamin pyrophosphokinase-related													3DUP	MutT/nudix family protein	34.419	124	1.37e-33	G4VBD4	Thiamin pyrophosphokinase-related	Schistosoma mansoni	48.402	207	2.82e-64	G4VBD4	Thiamin pyrophosphokinase-related	Schistosoma mansoni	48.402	207	1.31e-66	P47173	Uncharacterized protein YJR142W	Saccharomyces cerevisiae (strain ATCC 204508 / S288c)	37.826	142	6.80e-40	XP_018649832	thiamin pyrophosphokinase-related	Schistosoma mansoni	48.402	207	4.15e-64				GO:0016787	0	2.59	1.295
E_nip_trans_01188_m.2898	TrEMBL_A0A183AKC7 Uncharacterized protein																		A0A183AKC7	Uncharacterized protein	Echinostoma caproni	52.542	63.5	8.36e-10	A0A183AKC7	Uncharacterized protein	Echinostoma caproni	52.542	63.5	3.89e-12							GAA49418	nudix hydrolase chloroplastic	Clonorchis sinensis	44.615	57.0	2.43e-07					0	0	0
E_nip_trans_01189_m.2903																																															0	219.82	109.91
E_nip_trans_01190_m.2907	TrEMBL_A0A0X3PHP4 28S ribosomal protein S14													5AJ4	MITORIBOSOMAL PROTEIN US14M, MRPS14	50.526	102	1.04e-28	A0A0X3PHP4	28S ribosomal protein S14	Schistocephalus solidus	68.478	145	5.07e-43	A0A0X3PHP4	28S ribosomal protein S14	Schistocephalus solidus	68.478	145	2.36e-45	Q9CR88	28S ribosomal protein S14, mitochondrial	Mus musculus	50.000	99.4	2.54e-27	CDI97585	28S ribosomal protein S1mitochondrial	Echinococcus multilocularis	67.391	144	1.60e-41	K02954	small subunit ribosomal protein S14		GO:0003735 GO:0005622 GO:0005840 GO:0006412	0	0	0
E_nip_trans_01192_m.2915	TrEMBL_A0A183P5Q2 Uncharacterized protein													5AJ4	MITORIBOSOMAL PROTEIN US14M, MRPS14	61.290	42.4	2.94e-06	A0A183P5Q2	Uncharacterized protein	Schistosoma mattheei	78.788	62.0	7.91e-11	A0A183P5Q2	Uncharacterized protein	Schistosoma mattheei	78.788	62.0	3.68e-13	Q6B860	28S ribosomal protein S14, mitochondrial	Bos taurus	58.065	41.6	7.99e-06	XP_012794515	28S ribosomal protein S14, mitochondrial	Schistosoma haematobium	75.758	61.2	2.38e-10				GO:0003735 GO:0005622 GO:0005840 GO:0006412	0	8.49	4.245
E_nip_trans_01193_m.2917	TrEMBL_A0A0X3NP26 Phosphatidylinositol N-acetylglucosaminyltransferase subunit A (Fragment)													4NC9	GDP-mannose-dependent alpha-(1-2)-phosphatidylinositol mannosyltransferase	26.336	55.5	1.30e-07	A0A0X3NP26	Phosphatidylinositol N-acetylglucosaminyltransferase subunit A (Fragment)	Schistocephalus solidus	62.116	389	1.11e-131	A0A0X3NP26	Phosphatidylinositol N-acetylglucosaminyltransferase subunit A (Fragment)	Schistocephalus solidus	62.116	389	5.17e-134	Q94BX4	Phosphatidylinositol N-acetylglucosaminyltransferase subunit A	Arabidopsis thaliana	57.292	340	2.45e-114	CDS25029	glycosyltransferase	Echinococcus granulosus	64.808	384	3.94e-131				GO:0006506	0	3.39	1.695
E_nip_trans_01194_m.2925	TrEMBL_G7Y641 Phosphatidylinositol glycan class A																		G7Y641	Phosphatidylinositol glycan class A	Clonorchis sinensis	40.909	118	1.19e-27	G7Y641	Phosphatidylinositol glycan class A	Clonorchis sinensis	40.909	118	5.53e-30	Q64323	N-acetylglucosaminyl-phosphatidylinositol biosynthetic protein	Mus musculus	32.317	73.6	2.29e-14	GAA48427	phosphatidylinositol glycan class A	Clonorchis sinensis	40.909	118	1.75e-27					93.23	3.01	48.12
E_nip_trans_01195_m.2930	TrEMBL_G7Y641 Phosphatidylinositol glycan class A																		G7Y641	Phosphatidylinositol glycan class A	Clonorchis sinensis	65.217	63.2	1.80e-10	G7Y641	Phosphatidylinositol glycan class A	Clonorchis sinensis	65.217	63.2	8.37e-13	P87172	Phosphatidylinositol N-acetylglucosaminyltransferase gpi3 subunit	Schizosaccharomyces pombe (strain 972 / ATCC 24843)	48.837	43.5	9.12e-06	GAA48427	phosphatidylinositol glycan class A	Clonorchis sinensis	65.217	63.2	2.65e-10					0	0	0
E_nip_trans_01196_m.2931	TrEMBL_A0A0R3WAJ8 Uncharacterized protein																		A0A0R3WAJ8	Uncharacterized protein	Taenia asiatica	36.500	109	3.13e-25	A0A0R3WAJ8	Uncharacterized protein	Taenia asiatica	36.500	109	1.45e-27							CDS31800	expressed conserved protein	Hymenolepis microstoma	35.468	104	3.78e-23					0	0.92	0.46
E_nip_trans_01197_m.2939	TrEMBL_A0A068XNZ6 Expressed conserved protein																								A0A068XNZ6	Expressed conserved protein	Hymenolepis microstoma	28.000	47.8	9.41e-06																	0	1	0.5
E_nip_trans_01199_m.2941	nrNCBI_XP 023950135 probable tRNA N6-adenosine threonylcarbamoyltransferase, mitochondrial																		G4LZL2	Probable tRNA N6-adenosine threonylcarbamoyltransferase, mitochondrial	Schistosoma mansoni	55.319	58.2	2.24e-08	G4LZL2	Probable tRNA N6-adenosine threonylcarbamoyltransferase, mitochondrial	Schistosoma mansoni	55.319	58.2	1.04e-10	Q9VWD6	Probable tRNA N6-adenosine threonylcarbamoyltransferase, mitochondrial	Drosophila melanogaster	51.351	47.0	8.53e-07	XP_023950135	probable tRNA N6-adenosine threonylcarbamoyltransferase, mitochondrial	Bicyclus anynana	52.542	60.5	3.98e-09					0	0	0
E_nip_trans_01201_m.2948																																															0	32.24	16.12
E_nip_trans_01203_m.2952	TrEMBL_A0A0R3WRL0 Leucine carboxyl methyltransferase 1						S14.UPW	family S14 unassigned peptidases	Trichinella nativa	Serine	30.348	61.6	4.74e-09	3P71	Leucine carboxyl methyltransferase 1	36.187	168	1.17e-49	A0A0R3WRL0	Leucine carboxyl methyltransferase 1	Hydatigena taeniaeformis	47.710	235	3.87e-73	A0A0R3WRL0	Leucine carboxyl methyltransferase 1	Hydatigena taeniaeformis	47.710	235	1.80e-75	Q3T0H0	Leucine carboxyl methyltransferase 1	Bos taurus	36.923	176	2.16e-52	CDS32065	leucine carboxyl methyltransferase 1	Hymenolepis microstoma	46.124	223	2.73e-68	K18203	(phosphatase 2A protein)-leucine-carboxy methyltransferase	2.1.1.233	GO:0008168 GO:0032259	0	0	0
E_nip_trans_01204_m.2958	TrEMBL_A0A1S8X6I1 Uncharacterized protein													3O7W	Leucine carboxyl methyltransferase 1	34.426	52.4	1.04e-08	A0A1S8X6I1	Uncharacterized protein	Opisthorchis viverrini	46.429	65.5	3.38e-12	A0A1S8X6I1	Uncharacterized protein	Opisthorchis viverrini	46.429	65.5	1.57e-14	Q3T0H0	Leucine carboxyl methyltransferase 1	Bos taurus	34.426	55.8	1.14e-09	OON22063	hypothetical protein X8002039	Opisthorchis viverrini	46.429	65.5	4.98e-12					0	0	0
E_nip_trans_01206_m.2964																																															0	1.28	0.64
E_nip_trans_01208_m.2968	MEROPS_MER1134538 [C85.UNA] subfamily C85A non-peptidase homologues (Protopolystoma xenopodis)						C85.UNA	subfamily C85A non-peptidase homologues	Protopolystoma xenopodis	Cysteine	48.387	147	8.53e-44						G7YBW4	OTU domain-containing protein 6B	Clonorchis sinensis	39.241	131	7.87e-36	G7YBW4	OTU domain-containing protein 6B	Clonorchis sinensis	39.241	131	3.66e-38	Q7ZV00	Deubiquitinase OTUD6B	Danio rerio	38.931	114	1.05e-30	GAA50448	OTU domain-containing protein 6B	Clonorchis sinensis	39.241	131	1.16e-35					0	5.05	2.525
E_nip_trans_01209_m.2973	TrEMBL_A0A0X3P492 Uncharacterized protein																		A0A0X3P492	Uncharacterized protein	Schistocephalus solidus	28.477	57.4	1.04e-06	A0A0X3P492	Uncharacterized protein	Schistocephalus solidus	28.477	57.4	4.83e-09																	0	27.68	13.84
E_nip_trans_01210_m.2979																																															0	1.74	0.87
E_nip_trans_01211_m.2984																																															0	8.44	4.22
E_nip_trans_01212_m.2987	TrEMBL_A0A183ALA3 Uncharacterized protein						M67.UNA	subfamily M67A non-peptidase homologues	Anopheles sinensis	Metallo	44.720	140	2.61e-36	5NT7	ATP-dependent RNA helicase vasa, isoform A	32.692	89.0	6.61e-21	A0A183ALA3	Uncharacterized protein	Echinostoma caproni	55.093	252	7.47e-77	A0A183ALA3	Uncharacterized protein	Echinostoma caproni	55.093	252	3.47e-79	Q86IZ9	Probable ATP-dependent RNA helicase ddx52	Dictyostelium discoideum	49.697	159	1.32e-43	OON14657	helicase protein	Opisthorchis viverrini	54.167	242	1.73e-72					13.68	0.74	7.21
E_nip_trans_01214_m.2991																																															0	1.9	0.95
E_nip_trans_01216_m.2996	TrEMBL_A0A158QVC2 Uncharacterized protein																		A0A158QVC2	Uncharacterized protein	Mesocestoides corti	29.091	60.8	4.11e-06	A0A158QVC2	Uncharacterized protein	Mesocestoides corti	29.091	60.8	1.91e-08																GO:0005515	16.81	6.39	11.6
E_nip_trans_01218_m.3002	TrEMBL_C7TZJ6 Putative mitochondrial import receptor subunit TOM40 homolog (Fragment)																		C7TZJ6	Putative mitochondrial import receptor subunit TOM40 homolog (Fragment)	Schistosoma japonicum	47.619	55.8	1.04e-07	C7TZJ6	Putative mitochondrial import receptor subunit TOM40 homolog (Fragment)	Schistosoma japonicum	47.619	55.8	4.82e-10							CAX83030	putative mitochondrial import receptor subunit TOM40 homolog, partial	Schistosoma japonicum	47.619	55.8	1.53e-07					0	22.19	11.095
E_nip_trans_01219_m.3005	TrEMBL_A0A068X4A8 Mitochondrial import receptor subunit tom40						A02.UPA	subfamily A2A unassigned peptidases	Echinostoma caproni	Aspartic	43.011	80.5	1.56e-15						A0A068X4A8	Mitochondrial import receptor subunit tom40	Hymenolepis microstoma	47.826	269	7.78e-87	A0A068X4A8	Mitochondrial import receptor subunit tom40	Hymenolepis microstoma	47.826	269	3.62e-89	A1Z6L1	Mitochondrial import receptor subunit TOM40 homolog 2	Drosophila melanogaster	31.474	142	1.97e-39	CDS26940	mitochondrial import receptor subunit tom40	Hymenolepis microstoma	47.826	269	1.15e-86				GO:0005741 GO:0008320 GO:0030150 GO:0055085	5.39	6.6	5.995
E_nip_trans_01221_m.3017	TrEMBL_A0A158QF62 Uncharacterized protein													4MDV	Annexin	30.088	48.5	7.14e-07	A0A158QF62	Uncharacterized protein	Hymenolepis diminuta	30.973	53.9	3.38e-06	A0A158QF62	Uncharacterized protein	Hymenolepis diminuta	30.973	53.9	1.57e-08																	0	0	0
E_nip_trans_01222_m.3023	TrEMBL_B3GQS3 Annexin													4MDV	Annexin	26.554	82.4	5.37e-18	B3GQS3	Annexin	Microcotyle sebastis	31.073	96.7	9.97e-21	B3GQS3	Annexin	Microcotyle sebastis	31.073	96.7	4.63e-23	Q8HZM6	Annexin A1	Equus caballus	32.192	82.8	5.60e-18	ACD93001	annexin	Microcotyle sebastis	31.073	96.7	1.47e-20				GO:0005509 GO:0005544	0	8.2	4.1
E_nip_trans_01223_m.3026																																															0	13.06	6.53
E_nip_trans_01226_m.3032	UniRef100_A0A1B6KAE2 Uncharacterized protein	JK987356	VF-Pa-G-12-2a-T7 I24 Panax ginseng var. Chunpoong cDNA library Panax ginseng cDNA, mRNA sequence	89.231	82.4	2.01e-11	S12.UPW	family S12 unassigned peptidases	Hymenolepis nana	Serine	67.241	243	1.75e-75	1QQ2	THIOREDOXIN PEROXIDASE 2	69.540	247	1.21e-83	A0A1B6KAE2	Uncharacterized protein	Graphocephala atropunctata	72.571	266	6.54e-88	A0A075ACH5	Uncharacterized protein	Opisthorchis viverrini	70.930	254	4.19e-86	Q63716	Peroxiredoxin-1	Rattus norvegicus	68.966	244	3.22e-82	XP_022190371	peroxiredoxin-2-like	Nilaparvata lugens	72.000	264	6.81e-87	K20011	peroxiredoxin 3	1.11.1.15	GO:0016209 GO:0016491 GO:0055114 GO:0045454 GO:0051920	0	8.2	4.1
E_nip_trans_01227_m.3041																																															0	9.15	4.575
E_nip_trans_01228_m.3046																																															0	59.3	29.65
E_nip_trans_01229_m.3050																																															0	16.38	8.19
E_nip_trans_01230_m.3053																																															0	3.6	1.8
E_nip_trans_01231_m.3058	TrEMBL_A0A0R3U2S2 Uncharacterized protein						C54.UNW	family C54 non-peptidase homologues	Haliaeetus leucocephalus	Cysteine	53.333	82.8	1.60e-15	2JMJ	Protein YNG1	53.333	90.9	1.47e-21	A0A0R3U2S2	Uncharacterized protein	Mesocestoides corti	62.162	115	3.26e-25	A0A0R3U2S2	Uncharacterized protein	Mesocestoides corti	62.162	115	1.52e-27	Q6FSB1	Chromatin modification-related protein YNG2	Candida glabrata (strain ATCC 2001 / CBS 138 / JCM 3761 / NBRC 0622 / NRRL Y-65)	41.121	94.7	8.84e-21	XP_018648148	hypothetical protein Smp 128970	Schistosoma mansoni	49.524	113	1.23e-24	K11319	inhibitor of growth protein 3			0	0	0
E_nip_trans_01233_m.3069	TrEMBL_A0A068Y2Q8 28S ribosomal protein S9 mitochondrial													3J9M	uS9m	41.781	124	5.47e-33	A0A068Y2Q8	28S ribosomal protein S9 mitochondrial	Echinococcus multilocularis	45.882	155	2.11e-42	A0A068Y2Q8	28S ribosomal protein S9 mitochondrial	Echinococcus multilocularis	45.882	155	9.79e-45	P82933	28S ribosomal protein S9, mitochondrial	Homo sapiens	41.781	124	9.62e-33	CUT99371	28S ribosomal protein Smitochondrial	Echinococcus multilocularis	45.882	155	3.10e-42				GO:0003735 GO:0005840 GO:0006412	0	0.28	0.14
E_nip_trans_01235_m.3074	TrEMBL_A0A074Z9F9 Uncharacterized protein													3JD5	28S ribosomal protein S9, mitochondrial	38.217	97.8	1.40e-23	A0A074Z9F9	Uncharacterized protein	Opisthorchis viverrini	43.030	139	3.92e-38	A0A074Z9F9	Uncharacterized protein	Opisthorchis viverrini	43.030	139	1.82e-40	Q58DQ5	28S ribosomal protein S9, mitochondrial	Bos taurus	38.217	97.8	2.47e-23	XP_009176369	hypothetical protein T2611449	Opisthorchis viverrini	43.030	139	5.78e-38				GO:0003735 GO:0005840 GO:0006412	360.78	4.99	182.885
E_nip_trans_01236_m.3077	TrEMBL_C1LCT0 Phosphatase 2A inhibitor I2PP2A	JO842471	Amblyomma maculatum Am-23016 mRNA sequence	97.727	76.8	1.22e-09	P02.UPA	subfamily P02A unassigned peptidases	Bison bison	Mixed	51.613	197	1.28e-56	2E50	Protein SET	59.242	256	5.76e-86	C1LCT0	Phosphatase 2A inhibitor I2PP2A	Schistosoma japonicum	60.699	287	3.21e-95	C1LCT0	Phosphatase 2A inhibitor I2PP2A	Schistosoma japonicum	60.699	287	1.49e-97	Q9EQU5	Protein SET	Mus musculus	56.769	256	1.05e-84	CAX72508	Phosphatase 2A inhibitor I2PP2A	Schistosoma japonicum	60.699	287	4.74e-95	K11290	template-activating factor I		GO:0005634 GO:0006334	0	165.52	82.76
E_nip_trans_01238_m.3082																																															0	21.82	10.91
E_nip_trans_01239_m.3090																																															0	7.32	3.66
E_nip_trans_01240_m.3095	TrEMBL_A0A183AHX3 Uncharacterized protein																		A0A183AHX3	Uncharacterized protein	Echinostoma caproni	40.152	108	3.39e-24	A0A183AHX3	Uncharacterized protein	Echinostoma caproni	40.152	108	1.58e-26							XP_009166148	hypothetical protein T2613234	Opisthorchis viverrini	31.176	99.8	3.11e-20					0	0	0
E_nip_trans_01241_m.3103																																															0	0	0
E_nip_trans_01242_m.3105																																															0	4.97	2.485
E_nip_trans_01244_m.3107	TrEMBL_W6UP23 Ribosomal RNA-processing protein 8													2ZFU	Cerebral protein 1	42.654	177	2.82e-55	W6UP23	Ribosomal RNA-processing protein 8	Echinococcus granulosus	52.133	224	1.67e-70	W6UP23	Ribosomal RNA-processing protein 8	Echinococcus granulosus	52.133	224	7.77e-73	Q84JC0	Ribosomal RNA-processing protein 8	Arabidopsis thaliana	44.444	179	8.64e-55	XP_024354164	Ribosomal RNA-processing protein 8	Echinococcus granulosus	52.133	224	2.46e-70	K14850	ribosomal RNA-processing protein 8	2.1.1.287	GO:0005730 GO:0008168	0	0.44	0.22
E_nip_trans_01245_m.3112																																															0	2.09	1.045
E_nip_trans_01246_m.3124	TrEMBL_G7YLC3 RNA-binding protein 1 (Fragment)						A22.UNB	subfamily A22B non-peptidase homologues	Angiostrongylus costaricensis	Aspartic	47.887	70.5	4.73e-14	2HVZ	Splicing factor, arginine/serine-rich 7	44.304	72.4	2.92e-17	G7YLC3	RNA-binding protein 1 (Fragment)	Clonorchis sinensis	77.273	164	2.53e-45	G7YLC3	RNA-binding protein 1 (Fragment)	Clonorchis sinensis	77.273	164	1.17e-47	Q02427	RNA-binding protein 1	Drosophila melanogaster	50.725	76.6	4.09e-18	GAA53754	RNA-binding protein 1, partial	Clonorchis sinensis	77.273	164	3.72e-45	K12896	splicing factor, arginine/serine-rich 7		GO:0003676	0	0	0
E_nip_trans_01247_m.3128																																															0	0	0
E_nip_trans_01248_m.3133																																															0	5.14	2.57
E_nip_trans_01249_m.3136	TrEMBL_A0A0X3PE49 UPF0668 protein C10orf76 homolog						M79.UPW	family M79 unassigned peptidases	Dasypus novemcinctus	Metallo	42.188	50.4	8.19e-06						A0A0X3PE49	UPF0668 protein C10orf76 homolog	Schistocephalus solidus	44.199	166	2.85e-47	A0A0X3PE49	UPF0668 protein C10orf76 homolog	Schistocephalus solidus	44.199	166	1.32e-49	Q6PGW3	Armadillo-like helical domain-containing protein 3	Danio rerio	40.449	152	1.06e-41	XP_019635817	PREDICTED: UPF066protein C10orf7homolog	Branchiostoma belcheri	42.697	164	1.09e-43					67.17	0	33.585
E_nip_trans_01250_m.3142																																															0	1.76	0.88
E_nip_trans_01252_m.3154	MEROPS_MER0203839 [M17.UPW] family M17 unassigned peptidases (Riesia pediculicola)						M17.UPW	family M17 unassigned peptidases	Riesia pediculicola	Metallo	64.706	51.2	3.43e-08	3PEI	Cytosol aminopeptidase	56.250	44.3	2.26e-06	D4G860	Probable cytosol aminopeptidase	Riesia pediculicola (strain USDA)	64.706	51.2	2.29e-06	A0A183TFA1	Uncharacterized protein	Schistocephalus solidus	55.882	45.1	1.69e-06	B1V932	Probable cytosol aminopeptidase	Phytoplasma australiense	62.500	48.5	1.12e-07	WP_080611812	leucyl aminopeptidase	Candidatus Riesia pediculicola	64.706	51.6	3.05e-06				GO:0004177 GO:0005622 GO:0006508	0	0	0
E_nip_trans_01254_m.3158	UniRef100_A0A165KDR8 Glycoprotein													3HD6	Ammonium transporter Rh type C	50.265	177	9.63e-52	A0A165KDR8	Glycoprotein	Acipenser schrenckii	55.263	201	1.44e-58	A0A0H3YFM5	Slc42a-2	Schmidtea mediterranea	52.910	199	6.01e-60	Q3BCQ5	Ammonium transporter Rh type A	Canis lupus familiaris	55.851	189	1.16e-56	AMY50362	glycoprotein	Acipenser schrenckii	55.263	201	2.13e-58				GO:0008519 GO:0015696 GO:0016020	9.96	0	4.98
E_nip_trans_01255_m.3165	UniRef100_A0A1S3H8K3 ammonium transporter Rh type B													3HD6	Ammonium transporter Rh type C	33.333	44.3	6.22e-06	A0A1S3H8K3	ammonium transporter Rh type B	Lingula unguis	49.206	62.8	7.96e-10	A0A0H3YFM5	Slc42a-2	Schmidtea mediterranea	45.161	59.7	3.88e-11	Q3BCQ4	Ammonium transporter Rh type C	Canis lupus familiaris	37.288	53.1	9.28e-09	XP_013381459	ammonium transporter Rh type B	Lingula anatina	49.206	62.8	1.17e-09					0	30.86	15.43
E_nip_trans_01256_m.3169	UniRef100_A0A2G9V4T3 Ammonium transporter																		A0A2G9V4T3	Ammonium transporter	Teladorsagia circumcincta	66.667	49.3	8.47e-06	A0A0H3YFM5	Slc42a-2	Schmidtea mediterranea	59.375	44.7	1.84e-06							XP_012224503	PREDICTED: ammonium transporter Rh type A	Linepithema humile	61.111	49.7	7.66e-06					0	0	0
E_nip_trans_01257_m.3170	TrEMBL_G7YEM2 Ribosomal RNA-processing protein 9						S01.UPC	subfamily S1C unassigned peptidases	Oscillatoria nigro	Serine	29.730	79.7	4.41e-15	4JXM	U3 small nucleolar RNA-interacting protein 2	27.179	92.0	2.18e-20	G7YEM2	Ribosomal RNA-processing protein 9	Clonorchis sinensis	61.132	335	2.39e-107	G7YEM2	Ribosomal RNA-processing protein 9	Clonorchis sinensis	61.132	335	1.11e-109	Q91WM3	U3 small nucleolar RNA-interacting protein 2	Mus musculus	27.386	112	3.92e-27	GAA51405	ribosomal RNA-processing protein 9	Clonorchis sinensis	61.132	335	3.53e-107				GO:0005515 GO:0006364 GO:0034511	41.45	5.65	23.55
E_nip_trans_01258_m.3176	TrEMBL_A0A095A375 U3 small nucleolar RNA-interacting protein 2													5WYK	Ribosomal RNA-processing protein 9	32.381	47.0	5.75e-06	A0A095A375	U3 small nucleolar RNA-interacting protein 2	Schistosoma haematobium	50.000	123	4.37e-32	A0A095A375	U3 small nucleolar RNA-interacting protein 2	Schistosoma haematobium	50.000	123	2.03e-34	Q75LV5	U3 snoRNP-associated protein-like YAOH	Oryza sativa subsp. japonica	34.821	65.9	2.74e-12	XP_012799792	Usmall nucleolar RNA-interacting protein 2	Schistosoma haematobium	50.000	123	6.44e-32				GO:0005515 GO:0006364 GO:0034511	0	3.18	1.59
E_nip_trans_01261_m.3185	TrEMBL_A0A068X2R9 Exosome complex component CSL4																		A0A068X2R9	Exosome complex component CSL4	Echinococcus granulosus	48.077	89.4	3.89e-19	A0A068X2R9	Exosome complex component CSL4	Echinococcus granulosus	48.077	89.4	1.81e-21							CDS24199	exosome complex component CSL4	Echinococcus granulosus	48.077	89.4	5.73e-19					0	11.25	5.625
E_nip_trans_01263_m.3191	nrNCBI_XP 022520469 LOW QUALITY PROTEIN: saccharopine dehydrogenase-like oxidoreductase																		A0A1B6IJI0	Uncharacterized protein (Fragment)	Homalodisca liturata	57.895	167	5.08e-49	A0A0X3PVI7	Saccharopine dehydrogenase-like oxidoreductase	Schistocephalus solidus	51.163	151	1.58e-45	Q8NBX0	Saccharopine dehydrogenase-like oxidoreductase	Homo sapiens	51.969	145	1.60e-41	XP_022520469	LOW QUALITY PROTEIN: saccharopine dehydrogenase-like oxidoreductase	Astyanax mexicanus	58.140	168	1.40e-47				GO:0016491 GO:0055114	0	67.99	33.995
E_nip_trans_01264_m.3197	TrEMBL_A0A183T5E8 Uncharacterized protein																		A0A183T5E8	Uncharacterized protein	Schistocephalus solidus	43.979	166	1.25e-48	A0A183T5E8	Uncharacterized protein	Schistocephalus solidus	43.979	166	5.80e-51	Q6AY30	Saccharopine dehydrogenase-like oxidoreductase	Rattus norvegicus	34.328	125	5.96e-33	KZS08619	Saccharopine dehydrogenase oxidoreductase-like protein	Daphnia magna	43.548	147	6.39e-39					87.7	383.84	235.77
E_nip_trans_01266_m.3202	TrEMBL_A0A1S8WTN1 DWNN domain protein													2C7H	RETINOBLASTOMA-BINDING PROTEIN 6, ISOFORM 3	37.333	53.9	7.59e-10	A0A1S8WTN1	DWNN domain protein	Opisthorchis viverrini	73.626	136	9.33e-40	A0A1S8WTN1	DWNN domain protein	Opisthorchis viverrini	73.626	136	4.34e-42	P97868	E3 ubiquitin-protein ligase RBBP6	Mus musculus	37.333	51.6	1.12e-07	OON17583	DWNN domain protein	Opisthorchis viverrini	73.626	136	1.37e-39				GO:0005634 GO:0008270	0	13.15	6.575
E_nip_trans_01267_m.3205	TrEMBL_C7TZR6 Retinoblastoma-binding protein 6 (Fragment)																		C7TZR6	Retinoblastoma-binding protein 6 (Fragment)	Schistosoma japonicum	47.977	305	1.51e-97	C7TZR6	Retinoblastoma-binding protein 6 (Fragment)	Schistosoma japonicum	47.977	305	7.04e-100	Q7Z6E9	E3 ubiquitin-protein ligase RBBP6	Homo sapiens	42.289	133	7.12e-33	CAX83100	Retinoblastoma-binding protein 6, partial	Schistosoma japonicum	47.977	305	2.23e-97				GO:0003676 GO:0008270	0	7.85	3.925
E_nip_trans_01268_m.3210																																															0	0	0
E_nip_trans_01269_m.3211	TrEMBL_A0A0R3TJK4 Uncharacterized protein						M24.UNW	family M24 non-peptidase homologues	Strigamia maritima	Metallo	34.211	52.4	2.18e-07	4HL4	TBC1 domain family member 20	38.095	45.8	5.94e-06	A0A0R3TJK4	Uncharacterized protein	Hymenolepis nana	53.425	89.0	1.64e-18	A0A0R3TJK4	Uncharacterized protein	Hymenolepis nana	53.425	89.0	7.62e-21	Q2T9Q1	TBC1 domain family member 20	Bos taurus	37.879	52.0	6.89e-08	CDS27190	TBCdomain family	Hymenolepis microstoma	52.055	84.0	7.47e-17					0	0	0
E_nip_trans_01270_m.3220																																															0	0	0
E_nip_trans_01272_m.3223	TrEMBL_A0A1S8WVE9 Uncharacterized protein													5ELT	KH domain-containing, RNA-binding, signal transduction-associated protein 3	48.026	132	3.34e-37	A0A1S8WVE9	Uncharacterized protein	Opisthorchis viverrini	55.903	281	5.15e-91	A0A1S8WVE9	Uncharacterized protein	Opisthorchis viverrini	55.903	281	2.40e-93	Q08BJ2	KH domain-containing, RNA-binding, signal transduction-associated protein 2	Danio rerio	42.439	153	4.62e-43	OON18404	hypothetical protein X8005742	Opisthorchis viverrini	55.903	281	7.59e-91	K14942	KH domain-containing, RNA-binding, signal transduction-associated protein 3		GO:0003676 GO:0003723	108.5	49.89	79.195
E_nip_trans_01273_m.3230																																															0	31.86	15.93
E_nip_trans_01274_m.3235																																															0	17.53	8.765
E_nip_trans_01275_m.3238	nrNCBI_XP 012214622 PREDICTED: ubiquitin-like modifier-activating enzyme 5						M18.UNW	family M18 non-peptidase homologues	Panagrellus redivivus	Metallo	77.011	132	3.08e-32	5IAA	Ubiquitin-like modifier-activating enzyme 5	76.543	116	2.54e-29	G7YDE8	Ubiquitin-like modifier-activating enzyme 5	Clonorchis sinensis	64.706	177	1.20e-48	G7YDE8	Ubiquitin-like modifier-activating enzyme 5	Clonorchis sinensis	64.706	177	5.57e-51	Q6K6K7	Ubiquitin-like modifier-activating enzyme 5	Oryza sativa subsp. japonica	59.712	165	2.36e-46	XP_012214622	PREDICTED: ubiquitin-like modifier-activating enzyme 5	Linepithema humile	60.274	178	4.12e-49				GO:0008641	0	0.92	0.46
E_nip_trans_01276_m.3243																																															0	0	0
E_nip_trans_01277_m.3249	TrEMBL_A0A267H3T2 Uncharacterized protein						M10.UPA	subfamily M10A unassigned peptidases	Haemonchus contortus	Metallo	54.098	73.6	1.00e-15						A0A267H3T2	Uncharacterized protein	Macrostomum lignano	70.492	101	3.71e-26	A0A267H3T2	Uncharacterized protein	Macrostomum lignano	70.492	101	1.73e-28	Q5RDQ3	AMMECR1-like protein	Pongo abelii	61.290	92.0	2.96e-23	PAA92950	hypothetical protein BOX1Mlig030069g1	Macrostomum lignano	70.492	101	5.47e-26					0	6.48	3.24
E_nip_trans_01278_m.3254	TrEMBL_A0A183QDX4 Alpha-galactosidase						T01.UPA	subfamily T1A unassigned peptidases	Exophiala spinifera	Threonine	35.088	67.0	2.47e-11	3LXC	Alpha-galactosidase A	41.964	83.2	8.92e-18	A0A183QDX4	Alpha-galactosidase	Schistosoma rodhaini	38.674	121	4.18e-30	A0A183QDX4	Alpha-galactosidase	Schistosoma rodhaini	38.674	121	1.94e-32	P51569	Alpha-galactosidase A	Mus musculus	41.667	86.7	8.57e-19	XP_018652897	putative alpha-galactosidase/alpha-n-acetylgalactosamini da se	Schistosoma mansoni	38.122	120	1.15e-28				GO:0004553 GO:0005975	56	19.25	37.625
E_nip_trans_01279_m.3258	TrEMBL_A0A2H1CVK6 Alpha-galactosidase													1KTC	alpha-N-acetylgalactosaminidase	45.946	108	3.28e-28	A0A2H1CVK6	Alpha-galactosidase	Fasciola hepatica	56.303	149	9.20e-42	A0A2H1CVK6	Alpha-galactosidase	Fasciola hepatica	56.303	149	4.28e-44	Q66H12	Alpha-N-acetylgalactosaminidase	Rattus norvegicus	47.788	112	2.50e-29	PIS90883	alpha-galactosidase	Fasciola hepatica	56.303	149	1.36e-41				GO:0004553 GO:0005975	0	0	0
E_nip_trans_01280_m.3262																																															0	0.66	0.33
E_nip_trans_01281_m.3266																																															0	2.79	1.395
E_nip_trans_01282_m.3268																																															0	13.6	6.8
E_nip_trans_01284_m.3275																																															0	13.11	6.555
E_nip_trans_01286_m.3278	nrNCBI_XP 024136556 UDP-xylose and UDP-N-acetylglucosamine transporter																		A0A0P6G271	Putative UDP-xylose and UDP-N-acetylglucosamine transporter	Daphnia magna	38.843	99.0	1.26e-22	A0A267EC72	Uncharacterized protein (Fragment)	Macrostomum lignano	32.639	85.5	4.80e-19	Q7ZW46	UDP-xylose and UDP-N-acetylglucosamine transporter	Danio rerio	34.783	94.0	3.69e-22	XP_024136556	UDP-xylose and UDP-N-acetylglucosamine transporter	Oryzias melastigma	35.036	103	3.98e-23				GO:0055085	0	0.14	0.07
E_nip_trans_01287_m.3283																																															0	0	0
E_nip_trans_01289_m.3292	TrEMBL_A0A267FH96 Uncharacterized protein																		A0A267FH96	Uncharacterized protein	Macrostomum lignano	24.460	68.6	1.68e-09	A0A267FH96	Uncharacterized protein	Macrostomum lignano	24.460	68.6	7.83e-12							XP_012940045	PREDICTED: uncharacterized protein LOC101860584	Aplysia californica	26.047	63.9	1.14e-07				GO:0006629	87.04	253.95	170.495
E_nip_trans_01290_m.3297																																															0	328.15	164.075
E_nip_trans_01292_m.3301	nrNCBI_XP 023235230 E3 ubiquitin-protein ligase MARCH5-like																		C3XZS1	Uncharacterized protein	Branchiostoma floridae	39.483	209	2.76e-63	A0A068XN65	E3 ubiquitin protein ligase MARCH5	Hymenolepis microstoma	37.500	197	6.83e-61	Q5ZJ41	E3 ubiquitin-protein ligase MARCH5	Gallus gallus	37.079	203	3.23e-63	XP_023235230	Eubiquitin-protein ligase MARCH5-like	Centruroides sculpturatus	38.148	213	1.62e-64	K10660	E3 ubiquitin-protein ligase MARCH5	2.3.2.27	GO:0008270	40.69	0	20.345
E_nip_trans_01295_m.3310																																															0	53.87	26.935
E_nip_trans_01297_m.3318	TrEMBL_A0A267EKC2 Uncharacterized protein (Fragment)													5TIY	Sulfotransferase	26.210	79.0	1.57e-16	A0A267EKC2	Uncharacterized protein (Fragment)	Macrostomum lignano	29.060	103	3.43e-23	A0A267EKC2	Uncharacterized protein (Fragment)	Macrostomum lignano	29.060	103	1.59e-25							PAA61963	hypothetical protein BOX1Mlig019766g3, partial	Macrostomum lignano	29.060	103	5.05e-23					87.08	14.04	50.56
E_nip_trans_01298_m.3323	TrEMBL_A0A1I8HRJ1 Uncharacterized protein						S12.UPW	family S12 unassigned peptidases	Torrubiella hemipterigena	Serine	25.373	55.8	4.40e-07	5TIY	Sulfotransferase	25.911	74.7	7.28e-15	A0A1I8HRJ1	Uncharacterized protein	Macrostomum lignano	27.863	119	4.46e-29	A0A1I8HRJ1	Uncharacterized protein	Macrostomum lignano	27.863	119	2.07e-31							PAA61963	hypothetical protein BOX1Mlig019766g3, partial	Macrostomum lignano	27.863	119	8.93e-29					34.13	43.36	38.745
E_nip_trans_01299_m.3328	TrEMBL_A0A094ZV95 Mannosyltransferase																		A0A094ZV95	Mannosyltransferase	Schistosoma haematobium	52.688	97.1	1.68e-23	A0A094ZV95	Mannosyltransferase	Schistosoma haematobium	52.688	97.1	7.79e-26	Q9VH78	Probable Dol-P-Man:Man(7)GlcNAc(2)-PP-Dol alpha-1,6-mannosyltransferase	Drosophila melanogaster	37.719	71.6	2.52e-14	XP_012798505	putative Dol-P-Man:Man(7)GlcNAc(2)-PP-Dol alpha-1,6-mannosyltransferase	Schistosoma haematobium	52.688	97.1	2.47e-23				GO:0016757	0	12.56	6.28
E_nip_trans_01300_m.3333	TrEMBL_A0A0V0J6M2 Mannosyltransferase																		A0A0V0J6M2	Mannosyltransferase	Schistocephalus solidus	43.985	197	1.16e-57	A0A0V0J6M2	Mannosyltransferase	Schistocephalus solidus	43.985	197	5.41e-60	Q9VH78	Probable Dol-P-Man:Man(7)GlcNAc(2)-PP-Dol alpha-1,6-mannosyltransferase	Drosophila melanogaster	37.500	169	8.79e-47	CDS17239	glycosyltransferase	Echinococcus granulosus	44.828	192	4.83e-54				GO:0016757	0	0	0
E_nip_trans_01302_m.3341	TrEMBL_A0A183W1E7 Uncharacterized protein																								A0A183W1E7	Uncharacterized protein	Trichobilharzia regenti	32.468	47.8	4.92e-06																	0	24.57	12.285
E_nip_trans_01309_m.3368																																															0	0	0
E_nip_trans_01310_m.3371																																															0	0.31	0.155
E_nip_trans_01315_m.3392	DDBJ_GE753033 MUS19-D19.y1d-s SHGC-MUS Mytilus californianus cDNA 3', mRNA sequence	GE753033	MUS19-D19.y1d-s SHGC-MUS Mytilus californianus cDNA 3', mRNA sequence	87.081	235	5.83e-58	C19.UPW	family C19 unassigned peptidases	Echinococcus granulosus	Cysteine	93.103	124	1.86e-33	6FKL	Tubulin alpha-1B chain	98.438	135	6.19e-39	A0A267EA10	Uncharacterized protein (Fragment)	Macrostomum lignano	94.737	144	1.46e-42	A0A267EA10	Uncharacterized protein (Fragment)	Macrostomum lignano	94.737	144	6.80e-45	P50719	Tubulin alpha chain	Haemonchus contortus	94.521	143	8.76e-42	PAA57639	hypothetical protein BOX1Mlig013587g3, partial	Macrostomum lignano	94.737	144	2.16e-42	K07374	tubulin alpha		GO:0005200 GO:0005525 GO:0005874 GO:0007017	0	3.07	1.535
E_nip_trans_01320_m.3408	DDBJ_FQ859183 Flavobacterium branchiophilum FL-15, complete genome	FQ859183	Flavobacterium branchiophilum FL-15, complete genome	98.949	1190	0.0	S01.UPB	subfamily S1B unassigned peptidases	Oscillatoria acuminata	Serine	43.158	138	7.43e-36	4ANI	CHAPERONE PROTEIN DNAK	71.101	317	6.47e-106	A0A2H3KGG8	Chaperone protein DnaK	Flavobacterium branchiophilum	99.545	439	5.40e-150	A0A0R3UIC2	Uncharacterized protein	Mesocestoides corti	70.000	309	2.05e-101	A5FGL1	Chaperone protein DnaK	Flavobacterium johnsoniae (strain ATCC 17061 / DSM 2064 / UW101)	95.909	426	4.98e-147	WP_097554659	molecular chaperone DnaK	Flavobacterium branchiophilum	99.545	439	7.95e-150					111.41	0	55.705
E_nip_trans_01321_m.3416	DDBJ_FQ859183 Flavobacterium branchiophilum FL-15, complete genome	FQ859183	Flavobacterium branchiophilum FL-15, complete genome	100.000	743	0.0	M12.UPA	subfamily M12A unassigned peptidases	Meloidogyne incognita	Metallo	40.000	70.1	3.06e-13	1DKG	MOLECULAR CHAPERONE DNAK	50.820	124	3.34e-34	A0A226FK85	Chaperone protein DnaK	Flavobacterium branchiophilum NBRC 15030 = ATCC 35035	100.000	248	4.37e-77	A0A267EW96	Uncharacterized protein	Macrostomum lignano	47.934	117	1.64e-30	A6GXZ1	Chaperone protein DnaK	Flavobacterium psychrophilum (strain JIP02/86 / ATCC 49511)	95.833	239	9.26e-76	WP_089081676	molecular chaperone DnaK	Flavobacterium branchiophilum	100.000	248	6.44e-77					930.3	0	465.15
E_nip_trans_01322_m.3418	DDBJ_FQ859183 Flavobacterium branchiophilum FL-15, complete genome	FQ859183	Flavobacterium branchiophilum FL-15, complete genome	99.459	337	1.26e-88	A11.UNA	subfamily A11A non-peptidase homologues	Malus domestica	Aspartic	67.188	84.7	1.50e-19	1DKG	MOLECULAR CHAPERONE DNAK	86.885	110	4.68e-30	A0A2R7K1S6	Molecular chaperone DnaK (Fragment)	Flavobacterium sp. HMWF030	96.774	124	3.34e-34	A0A183QAR3	Uncharacterized protein	Schistosoma rodhaini	79.032	105	3.81e-29	A5FGL1	Chaperone protein DnaK	Flavobacterium johnsoniae (strain ATCC 17061 / DSM 2064 / UW101)	96.774	124	2.86e-34	PTS91478	molecular chaperone DnaK, partial	Flavobacterium sp. HMWF030	96.774	124	4.92e-34					0	0	0
E_nip_trans_01323_m.3419	TrEMBL_H2KQE2 Cyclic AMP-responsive element-binding protein 3-like protein 4																		H2KQE2	Cyclic AMP-responsive element-binding protein 3-like protein 4	Clonorchis sinensis	36.364	155	6.00e-39	H2KQE2	Cyclic AMP-responsive element-binding protein 3-like protein 4	Clonorchis sinensis	36.364	155	2.79e-41	Q5UEM7	Cyclic AMP-responsive element-binding protein 3-like protein 4	Rattus norvegicus	45.133	96.7	5.46e-21	GAA37190	cyclic AMP-responsive element-binding protein 3-like protein 4	Clonorchis sinensis	36.364	155	8.84e-39	K09048	cyclic AMP-responsive element-binding protein 3		GO:0003700 GO:0006355	0	0	0
E_nip_trans_01326_m.3433	UniRef100_A0A2G8KU03 Putative activating signal cointegrator 1 complex subunit 1-like						I31.UPW	family I31 unassigned peptidase inhibitors	Calypte anna	Inhibitor	28.629	90.9	3.06e-19						A0A2G8KU03	Putative activating signal cointegrator 1 complex subunit 1-like	Stichopus japonicus	31.250	115	6.36e-27	A0A183VW09	Uncharacterized protein	Trichobilharzia regenti	30.279	110	2.26e-27	Q9D8Z1	Activating signal cointegrator 1 complex subunit 1	Mus musculus	27.572	78.6	8.45e-16	PIK51488	putative activating signal cointegrator complex subunit 1-like	Apostichopus japonicus	31.250	115	9.37e-27					145.22	2.92	74.07
E_nip_trans_01327_m.3438																																														GO:0003723	0	5.5	2.75
E_nip_trans_01328_m.3441	MEROPS_MER1134483 [M67.UNA] subfamily M67A non-peptidase homologues (Protopolystoma xenopodis)						M67.UNA	subfamily M67A non-peptidase homologues	Protopolystoma xenopodis	Metallo	69.091	166	4.95e-52	4E0Q	COP9 signalosome complex subunit 6	51.402	107	6.94e-30	A0A183L4P9	Uncharacterized protein	Schistosoma curassoni	60.000	160	4.96e-48	A0A183L4P9	Uncharacterized protein	Schistosoma curassoni	60.000	160	2.31e-50	Q9VCY3	COP9 signalosome complex subunit 6	Drosophila melanogaster	50.909	108	2.31e-28	XP_012802571	COPsignalosome complex subunit 6, partial	Schistosoma haematobium	60.000	159	1.67e-47				GO:0000338 GO:0008180 GO:0005515	0	5.28	2.64
E_nip_trans_01330_m.3445	MEROPS_MER1137874 [M67.UNA] subfamily M67A non-peptidase homologues (Schistosoma mansoni)						M67.UNA	subfamily M67A non-peptidase homologues	Schistosoma mansoni	Metallo	59.140	222	9.00e-71	4WSN	COP9 signalosome complex subunit 6	37.234	130	6.59e-36	G4V7G0	COP9 signalosome subunit 6 (M67 family)	Schistosoma mansoni	59.140	222	6.00e-69	G4V7G0	COP9 signalosome subunit 6 (M67 family)	Schistosoma mansoni	59.140	222	2.79e-71	Q6NUC2	COP9 signalosome complex subunit 6	Xenopus laevis	39.362	136	4.43e-38	XP_018648829	COPsignalosome subunit (M6family)	Schistosoma mansoni	59.140	222	8.83e-69				GO:0000338 GO:0008180	0	0	0
E_nip_trans_01331_m.3448	PDB_4atb INTERLEUKIN ENHANCER-BINDING FACTOR 2													4ATB	INTERLEUKIN ENHANCER-BINDING FACTOR 2	53.659	47.8	5.18e-07													Q5RFJ1	Interleukin enhancer-binding factor 2	Pongo abelii	53.659	47.8	9.18e-07											0	0	0
E_nip_trans_01332_m.3450																																															64.62	14.95	39.785
E_nip_trans_01333_m.3455																																															0	0.32	0.16
E_nip_trans_01334_m.3456																																															0	1.34	0.67
E_nip_trans_01335_m.3460																																															27.88	0.04	13.96
E_nip_trans_01339_m.3475	TrEMBL_G4V5N3 Putative neuronal calcium sensor						S01.UPA	subfamily S1A unassigned peptidases	Globodera pallida	Serine	56.216	213	2.42e-62	5G4P	Neuron-specific calcium-binding protein hippocalcin	46.196	177	8.72e-56	G4V5N3	Putative neuronal calcium sensor	Schistosoma mansoni	74.211	302	1.06e-102	G4V5N3	Putative neuronal calcium sensor	Schistosoma mansoni	74.211	302	4.94e-105	P36609	Neuronal calcium sensor 2	Caenorhabditis elegans	56.216	214	4.89e-70	XP_018649497	putative neuronal calcium sensor	Schistosoma mansoni	74.211	302	1.57e-102				GO:0005509	0	23.17	11.585
E_nip_trans_01340_m.3480																																															0	7.09	3.545
E_nip_trans_01344_m.3491																																															0	28.59	14.295
E_nip_trans_01345_m.3493																																															0	0	0
E_nip_trans_01346_m.3497	TrEMBL_A0A095C4N7 DNA repair protein complementing XP-A cells-like protein													1XPA	XPA	46.957	129	1.42e-37	A0A095C4N7	DNA repair protein complementing XP-A cells-like protein	Schistosoma haematobium	51.832	204	1.67e-62	A0A095C4N7	DNA repair protein complementing XP-A cells-like protein	Schistosoma haematobium	51.832	204	7.74e-65	P27089	DNA repair protein complementing XP-A cells homolog	Gallus gallus	47.368	171	3.05e-52	XP_012796530	DNA repair protein complementing XP-A cells-like protein	Schistosoma haematobium	51.832	204	2.45e-62	K10847	DNA-repair protein complementing XP-A cells		GO:0003684 GO:0005634 GO:0006289	0	0	0
E_nip_trans_01348_m.3504	TrEMBL_G7Y6U9 Annexin						T01.971	proteasome subunit alpha 6	Otolemur garnettii	Threonine	28.383	112	1.65e-25	4MDV	Annexin	37.705	206	5.12e-63	G7Y6U9	Annexin	Clonorchis sinensis	43.506	242	1.04e-74	G7Y6U9	Annexin	Clonorchis sinensis	43.506	242	4.82e-77	P27216	Annexin A13	Homo sapiens	41.584	204	1.20e-62	GAA48684	annexin A7	Clonorchis sinensis	43.506	242	1.53e-74	K17095	annexin A7/11		GO:0005509 GO:0005544	21.18	228.95	125.065
E_nip_trans_01349_m.3513																																															0	569.17	284.585
E_nip_trans_01350_m.3517	TrEMBL_G7Y6U9 Annexin						T01.971	proteasome subunit alpha 6	Otolemur garnettii	Threonine	31.795	96.3	1.75e-21	4MDV	Annexin	37.374	126	3.65e-34	G7Y6U9	Annexin	Clonorchis sinensis	44.162	149	1.24e-40	G7Y6U9	Annexin	Clonorchis sinensis	44.162	149	5.75e-43	Q99JG3	Annexin A13	Mus musculus	38.776	129	2.29e-35	GAA48684	annexin A7	Clonorchis sinensis	44.162	149	1.82e-40				GO:0005509 GO:0005544	49.39	29.83	39.61
E_nip_trans_01351_m.3523	TrEMBL_A0A183B840 Uncharacterized protein													1E6E	NADPH:ADRENODOXIN OXIDOREDUCTASE	62.162	57.4	9.66e-11	A0A183B840	Uncharacterized protein	Echinostoma caproni	68.182	72.0	1.72e-13	A0A183B840	Uncharacterized protein	Echinostoma caproni	68.182	72.0	8.01e-16	Q61578	NADPH:adrenodoxin oxidoreductase, mitochondrial	Mus musculus	56.250	61.2	8.82e-12	XP_005998321	PREDICTED: NADPH:adrenodoxin oxidoreductase, mitochondrial isoform X2	Latimeria chalumnae	49.180	69.3	3.89e-12					0	8.37	4.185
E_nip_trans_01352_m.3527	TrEMBL_A0A158R8A5 NADPH:adrenodoxin oxidoreductase, mitochondrial						M48.UNA	subfamily M48A non-peptidase homologues	Dictyostelium purpureum	Metallo	40.690	107	2.02e-25	1E6E	NADPH:ADRENODOXIN OXIDOREDUCTASE	54.248	179	1.89e-53	A0A158R8A5	NADPH:adrenodoxin oxidoreductase, mitochondrial	Taenia asiatica	54.822	221	3.53e-66	A0A158R8A5	NADPH:adrenodoxin oxidoreductase, mitochondrial	Taenia asiatica	54.822	221	1.64e-68	P82861	NADPH:adrenodoxin oxidoreductase, mitochondrial	Salvelinus fontinalis	47.423	186	2.43e-55	XP_018644334	ferredoxin/ferredoxin-NADP reductase-related	Schistosoma mansoni	54.822	219	3.13e-65					23.3	0	11.65
E_nip_trans_01353_m.3534	TrEMBL_A0A1S8XAL1 Uncharacterized protein (Fragment)																								A0A1S8XAL1	Uncharacterized protein (Fragment)	Opisthorchis viverrini	78.261	47.0	7.09e-07																	0	0.23	0.115
E_nip_trans_01354_m.3536	TrEMBL_A0A094ZJE3 Leukocyte receptor cluster member 9																		A0A094ZJE3	Leukocyte receptor cluster member 9	Schistosoma haematobium	49.727	160	4.56e-46	A0A094ZJE3	Leukocyte receptor cluster member 9	Schistosoma haematobium	49.727	160	2.12e-48	Q8BTN6	Leukocyte receptor cluster member 9	Mus musculus	45.370	104	4.23e-25	XP_012793859	Leukocyte receptor cluster member 9	Schistosoma haematobium	49.727	160	6.72e-46					29.21	12.59	20.9
E_nip_trans_01355_m.3542	TrEMBL_A0A183AHB0 Uncharacterized protein													5JJ2	A-kinase anchor protein 7 isoform gamma	31.818	57.0	9.61e-10	A0A183AHB0	Uncharacterized protein	Echinostoma caproni	54.286	159	1.02e-44	A0A183AHB0	Uncharacterized protein	Echinostoma caproni	54.286	159	4.76e-47	Q7TN79	A-kinase anchor protein 7 isoform gamma	Mus musculus	31.818	57.8	1.74e-09	GAA53922	leukocyte receptor cluster member 9	Clonorchis sinensis	52.593	149	1.14e-40					0	31.54	15.77
E_nip_trans_01360_m.3555	TrEMBL_A0A0X3PPZ7 Uncharacterized protein													1QMI	RNA 3-TERMINAL PHOSPHATE CYCLASE	44.853	115	4.21e-31	A0A0X3PPZ7	Uncharacterized protein	Schistocephalus solidus	56.818	158	3.08e-47	A0A0X3PPZ7	Uncharacterized protein	Schistocephalus solidus	56.818	158	1.43e-49	Q4R3J0	RNA 3'-terminal phosphate cyclase	Macaca fascicularis	49.630	136	1.73e-38	OON15502	RNA 3'-phosphate cyclase, partial	Opisthorchis viverrini	58.779	157	1.50e-44	K01974	RNA 3'-terminal phosphate cyclase (ATP)	6.5.1.4	GO:0003824 GO:0003963 GO:0006396	113.16	60.93	87.045
E_nip_trans_01361_m.3557	TrEMBL_G7YNL4 Poly(U)-binding-splicing factor PUF60						C12.UPW	family C12 unassigned peptidases	Trichuris suis	Cysteine	44.578	75.9	3.23e-15	3US5	Poly(U)-binding-splicing factor PUF60	51.724	125	2.40e-37	G7YNL4	Poly(U)-binding-splicing factor PUF60	Clonorchis sinensis	74.419	213	1.86e-64	G7YNL4	Poly(U)-binding-splicing factor PUF60	Clonorchis sinensis	74.419	213	8.62e-67	Q5R469	Poly(U)-binding-splicing factor PUF60	Pongo abelii	50.794	132	8.95e-36	GAA54545	poly(U)-binding-splicing factor PUF60	Clonorchis sinensis	74.419	213	2.73e-64	K12838	poly(U)-binding-splicing factor PUF60		GO:0003676	0	26.68	13.34
E_nip_trans_01362_m.3564																																															0	0.95	0.475
E_nip_trans_01363_m.3567	TrEMBL_A0A075ABJ9 Ribosomal protein S17P	JK313324	EF241 Eunicea fusca cDNA library Eunicea fusca cDNA clone EF-CL626, mRNA sequence	77.512	122	6.18e-24								6G5I	40S ribosomal protein S11	64.706	125	1.32e-37	A0A075ABJ9	Ribosomal protein S17P	Opisthorchis viverrini	87.500	160	8.56e-49	A0A075ABJ9	Ribosomal protein S17P	Opisthorchis viverrini	87.500	160	3.98e-51	P52812	40S ribosomal protein S11	Anopheles gambiae	67.010	128	1.94e-38	XP_009171207	hypothetical protein T2607425	Opisthorchis viverrini	87.500	160	1.26e-48	K02949	small subunit ribosomal protein S11e		GO:0003735 GO:0005622 GO:0005840 GO:0006412	1403.27	515.63	959.45
E_nip_trans_01365_m.3580	TrEMBL_Q5DB08 Ribosomal protein S11													6G5I	40S ribosomal protein S11	76.471	82.0	4.61e-21	T1FFX1	Uncharacterized protein	Helobdella robusta	69.811	84.7	1.05e-19	Q5DB08	Ribosomal protein S11	Schistosoma japonicum	86.047	84.0	9.71e-22	P62282	40S ribosomal protein S11	Rattus norvegicus	76.471	82.0	8.12e-21	XP_009027980	hypothetical protein HELRODRAFT 180434	Helobdella robusta	69.811	84.7	1.54e-19				GO:0003735 GO:0005622 GO:0005840 GO:0006412	0	0	0
E_nip_trans_01366_m.3581																																															0	3.21	1.605
E_nip_trans_01368_m.3584																																															0	0	0
E_nip_trans_01369_m.3591	TrEMBL_A0A267EUG2 Uncharacterized protein (Fragment)						C14.UPB	subfamily C14B unassigned peptidases	Rhizopus oryzae	Cysteine	25.472	48.9	7.02e-06	3JC1	Charged multivesicular body protein 1b	60.563	171	1.48e-54	A0A267EUG2	Uncharacterized protein (Fragment)	Macrostomum lignano	67.606	197	5.34e-62	A0A267EUG2	Uncharacterized protein (Fragment)	Macrostomum lignano	67.606	197	2.48e-64	O96552	Charged multivesicular body protein 1	Dictyostelium discoideum	54.930	168	9.17e-53	PAA65180	hypothetical protein BOX1Mlig033068g1, partial	Macrostomum lignano	67.606	197	7.87e-62	K12197	charged multivesicular body protein 1		GO:0007034	142.9	47.33	95.115
E_nip_trans_01370_m.3595																																															0	0.41	0.205
E_nip_trans_01371_m.3600	nrNCBI_XP 012689883 PREDICTED: charged multivesicular body protein 1b													3EAB	CHMP1b	55.769	52.4	1.70e-10	A0A0V1ISZ2	Charged multivesicular body protein 1b	Trichinella pseudospiralis	57.407	61.2	3.47e-10	A0A267GKI7	Uncharacterized protein	Macrostomum lignano	57.407	56.2	2.92e-11	Q9CQD4	Charged multivesicular body protein 1b-2	Mus musculus	56.604	55.8	1.88e-10	XP_012689883	PREDICTED: charged multivesicular body protein 1b	Clupea harengus	61.538	62.0	3.05e-10					0	23	11.5
E_nip_trans_01375_m.3614	TrEMBL_A0A183TCN8 Uncharacterized protein													5M8P	5,6-dihydroxyindole-2-carboxylic acid oxidase	28.239	103	9.85e-24	A0A183TCN8	Uncharacterized protein	Schistocephalus solidus	55.625	395	9.32e-133	A0A183TCN8	Uncharacterized protein	Schistocephalus solidus	55.625	395	4.33e-135	Q0MVP0	Tyrosinase	Pelophylax esculentus	30.897	128	4.95e-32	XP_009170911	hypothetical protein T2607191	Opisthorchis viverrini	54.206	372	1.03e-123				GO:0008152 GO:0016491	0	0.14	0.07
E_nip_trans_01376_m.3626	TrEMBL_A0A183RZF8 Uncharacterized protein													5M8T	5,6-dihydroxyindole-2-carboxylic acid oxidase	33.846	70.9	6.86e-14	A0A183RZF8	Uncharacterized protein	Schistosoma rodhaini	48.630	167	2.04e-47	A0A183RZF8	Uncharacterized protein	Schistosoma rodhaini	48.630	167	9.49e-50	P55024	Tyrosinase	Gallus gallus	35.714	91.3	9.09e-21	AAP93838	tyrosinase precursor	Schistosoma mansoni	49.315	167	1.50e-46					68.7	0.5	34.6
E_nip_trans_01378_m.3630	TrEMBL_A0A075A0V7 Uncharacterized protein	HE601624	Schistosoma mansoni strain Puerto Rico chromosome 1, complete genome	79.661	169	3.27e-37	C12.UPW	family C12 unassigned peptidases	Vitrella brassicaformis	Cysteine	44.478	308	2.02e-96	4HWT	Threonine-tRNA ligase, cytoplasmic	72.524	489	9.31e-173	A0A075A0V7	Uncharacterized protein	Opisthorchis viverrini	78.272	634	0.0	A0A075A0V7	Uncharacterized protein	Opisthorchis viverrini	78.272	634	0.0	Q9D0R2	Threonine-tRNA ligase, cytoplasmic	Mus musculus	72.432	580	0.0	XP_009163294	hypothetical protein T2601087	Opisthorchis viverrini	78.272	634	0.0				GO:0000166 GO:0004812 GO:0005524 GO:0006418 GO:0004829 GO:0005737 GO:0006435	28.95	0	14.475
E_nip_trans_01379_m.3635	TrEMBL_A0A183R0Y5 Uncharacterized protein						C12.UPW	family C12 unassigned peptidases	Vitrella brassicaformis	Cysteine	28.090	47.4	8.13e-06	4TTV	Threonine-tRNA ligase, cytoplasmic	57.576	121	2.73e-33	A0A183R0Y5	Uncharacterized protein	Schistosoma rodhaini	66.667	136	1.07e-39	A0A183R0Y5	Uncharacterized protein	Schistosoma rodhaini	66.667	136	4.99e-42	Q3ZBV8	Threonine-tRNA ligase, cytoplasmic	Bos taurus	59.596	124	1.57e-33	AAX30465	SJCHGC0380protein, partial	Schistosoma japonicum	65.657	135	2.65e-39				GO:0004829 GO:0005524 GO:0005737 GO:0006435	0	0	0
E_nip_trans_01380_m.3639	DDBJ_FX825284 Bdellocephala annandalei mRNA, contig: contig 21042	FX825284	Bdellocephala annandalei mRNA, contig: contig 21042	97.436	65.8	6.42e-07																																									0	0	0
E_nip_trans_01381_m.3642	TrEMBL_A0A074YZR1 Uncharacterized protein						I01.UPW	family I1 unassigned peptidase inhibitors	Strigamia maritima	Inhibitor	25.828	56.2	3.83e-07						A0A074YZR1	Uncharacterized protein	Opisthorchis viverrini	30.808	112	4.93e-26	A0A074YZR1	Uncharacterized protein	Opisthorchis viverrini	30.808	112	2.29e-28	Q9W5N0	Cytochrome c oxidase assembly factor 7 homolog	Drosophila melanogaster	27.206	60.1	3.66e-09	XP_009176096	hypothetical protein T2611230	Opisthorchis viverrini	30.808	112	7.26e-26	K18180	cytochrome c oxidase assembly factor 7			6.88	59.52	33.2
E_nip_trans_01383_m.3653	TrEMBL_A0A074YZR1 Uncharacterized protein						I01.UPW	family I1 unassigned peptidase inhibitors	Strigamia maritima	Inhibitor	25.874	50.4	4.15e-06						A0A074YZR1	Uncharacterized protein	Opisthorchis viverrini	34.559	104	1.87e-24	A0A074YZR1	Uncharacterized protein	Opisthorchis viverrini	34.559	104	8.68e-27	Q9W5N0	Cytochrome c oxidase assembly factor 7 homolog	Drosophila melanogaster	30.476	55.5	2.17e-08	XP_009176096	hypothetical protein T2611230	Opisthorchis viverrini	34.559	104	2.75e-24					0	15.99	7.995
E_nip_trans_01384_m.3660																																															0	12.77	6.385
E_nip_trans_01385_m.3666	nrNCBI_XP 015669334 PREDICTED: store-operated calcium entry-associated regulatory factor						S01.302	matriptase	Branchiostoma floridae	Serine	41.379	82.0	4.08e-16						A0A1W7RCD2	Transmembrane protein 66	Agkistrodon contortrix contortrix	48.387	112	5.38e-26	C1L4Z8	Transmembrane protein 66	Schistosoma japonicum	35.789	95.9	5.71e-22	Q0IHF9	Store-operated calcium entry-associated regulatory factor	Xenopus laevis	34.722	87.0	7.12e-19	XP_015669334	PREDICTED: store-operated calcium entry-associated regulatory factor	Protobothrops mucrosquamatus	48.780	115	5.62e-27				GO:0030176 GO:2001256	66.53	0	33.265
E_nip_trans_01387_m.3670	TrEMBL_G4V6L7 Putative dead box ATP-dependent RNA helicase	FD456803	EGGBA05TR Haematobia irritans eggs Haematobia irritans irritans cDNA, mRNA sequence	73.386	219	2.18e-52	T01.UNA	subfamily T1A non-peptidase homologues	Eimeria mitis	Threonine	51.220	275	4.77e-86	1T6N	Probable ATP-dependent RNA helicase	81.517	358	5.52e-126	G4V6L7	Putative dead box ATP-dependent RNA helicase	Schistosoma mansoni	85.597	438	8.01e-152	G4V6L7	Putative dead box ATP-dependent RNA helicase	Schistosoma mansoni	85.597	438	3.72e-154	Q5RE47	Spliceosome RNA helicase DDX39B	Pongo abelii	76.829	381	1.50e-131	XP_018647655	putative dead box ATP-dependent RNA helicase	Schistosoma mansoni	85.597	438	1.18e-151	K12812	ATP-dependent RNA helicase UAP56/SUB2	3.6.4.13	GO:0003676 GO:0005524	302.54	86.97	194.755
E_nip_trans_01388_m.3678	TrEMBL_A0A074ZQR0 DEAD/DEAH box helicase	JO279343	Nitella hyalina strain KGK0190 nhya Contig2203 mRNA sequence	79.372	158	3.38e-34	T01.UNA	subfamily T1A non-peptidase homologues	Eimeria mitis	Threonine	64.088	257	1.86e-80	1XTI	Probable ATP-dependent RNA helicase p47	79.006	313	7.31e-107	H2KRG0	ATP-dependent RNA helicase UAP56/SUB2	Clonorchis sinensis	92.857	353	1.83e-119	A0A074ZQR0	DEAD/DEAH box helicase	Opisthorchis viverrini	92.857	353	8.52e-122	Q63413	Spliceosome RNA helicase Ddx39b	Rattus norvegicus	79.006	313	3.17e-106	XP_009170616	hypothetical protein T2606949	Opisthorchis viverrini	92.857	353	2.70e-119	K12812	ATP-dependent RNA helicase UAP56/SUB2	3.6.4.13		247.51	71.22	159.365
E_nip_trans_01389_m.3681																																															0	51.95	25.975
E_nip_trans_01391_m.3689																																															0	2.31	1.155
E_nip_trans_01392_m.3692	DDBJ_JQ723164 Daphnia pulex isolate SAL actin mRNA, partial cds	JQ723164	Daphnia pulex isolate SAL actin mRNA, partial cds	82.500	106	2.11e-19	M67.UNC	subfamily M67C non-peptidase homologues	Camelus ferus	Metallo	97.500	82.8	2.63e-19	3B63	Actin	100.000	84.3	8.34e-21	D3XAM5	Beta actin (Fragment)	Micromelalopha troglodyta	100.000	84.0	2.04e-20	G7YYT0	Actin beta/gamma 1 (Fragment)	Clonorchis sinensis	100.000	84.0	1.08e-21	Q92193	Actin (Fragment)	Crassostrea virginica	100.000	84.7	3.64e-21	ADC54374	beta actin, partial	Micromelalopha troglodyta	100.000	84.0	3.00e-20					0	24.58	12.29
E_nip_trans_01393_m.3693	TrEMBL_G7YNW0 UPF0551 protein C8orf38 homolog mitochondrial																		G7YNW0	UPF0551 protein C8orf38 homolog mitochondrial	Clonorchis sinensis	46.753	148	3.46e-41	G7YNW0	UPF0551 protein C8orf38 homolog mitochondrial	Clonorchis sinensis	46.753	148	1.61e-43	A7YVD7	NADH dehydrogenase (ubiquinone) complex I, assembly factor 6	Bos taurus	36.000	126	2.37e-34	GAA54641	UPF055protein C8orf3homolog mitochondrial	Clonorchis sinensis	46.753	148	5.09e-41	K18163	NADH dehydrogenase (ubiquinone) 1 alpha subcomplex assembly factor 6		GO:0009058 GO:0016740	0	3.74	1.87
E_nip_trans_01394_m.3697																																															7.96	0.93	4.445
E_nip_trans_01396_m.3702	TrEMBL_A0A1S8WGM5 DEAD/DEAH box helicase (Fragment)	AK381999	Bombyx mori mRNA, clone: fdpe03L18	76.806	137	1.22e-27	M76.UPW	family M76 unassigned peptidases	Mucor ambiguus	Metallo	59.174	520	7.52e-176	4A4D	PROBABLE ATP-DEPENDENT RNA HELICASE DDX5	63.241	346	3.93e-117	A0A1S8WGM5	DEAD/DEAH box helicase (Fragment)	Opisthorchis viverrini	70.522	663	0.0	A0A1S8WGM5	DEAD/DEAH box helicase (Fragment)	Opisthorchis viverrini	70.522	663	0.0	Q501J6	Probable ATP-dependent RNA helicase DDX17	Mus musculus	58.676	554	0.0	OON13600	DEAD/DEAH box helicase, partial	Opisthorchis viverrini	70.522	663	0.0	K12823	ATP-dependent RNA helicase DDX5/DBP2	3.6.4.13	GO:0003676 GO:0005524	0	10.62	5.31
E_nip_trans_01397_m.3708																																															0	30.99	15.495
E_nip_trans_01398_m.3710																																															0	20.51	10.255
E_nip_trans_01399_m.3716																																															0	7.9	3.95
E_nip_trans_01400_m.3719	TrEMBL_A0A2H1CAH8 Cofilin/tropomyosin-type actin-binding protein						I08.UPW	family I8 unassigned peptidase inhibitors	Papio anubis	Inhibitor	34.722	84.0	3.91e-18	1CNU	ACTOPHORIN	33.577	95.9	2.31e-25	A0A2H1CAH8	Cofilin/tropomyosin-type actin-binding protein	Fasciola hepatica	65.926	201	2.77e-64	A0A2H1CAH8	Cofilin/tropomyosin-type actin-binding protein	Fasciola hepatica	65.926	201	1.29e-66	Q4I963	Cofilin	Gibberella zeae (strain PH-1 / ATCC MYA-4620 / FGSC 9075 / NRRL 31084)	38.571	104	1.85e-28	PIS83803	Cofilin/tropomyosin-type actin-binding protein	Fasciola hepatica	65.926	201	4.08e-64	K05765	cofilin		GO:0003779 GO:0005622 GO:0015629 GO:0030042	0	163.06	81.53
E_nip_trans_01402_m.3724	TrEMBL_C1LFI4 Uncharacterized protein																		C1LFI4	Uncharacterized protein	Schistosoma japonicum	52.381	59.3	3.87e-10	C1LFI4	Uncharacterized protein	Schistosoma japonicum	52.381	59.3	1.80e-12	Q5BQU9	Uncharacterized protein SJCHGC09800	Schistosoma japonicum	44.444	58.2	4.95e-12	CAX73462	hypothetical protein	Schistosoma japonicum	52.381	59.3	5.70e-10					0	0	0
E_nip_trans_01403_m.3727																																															0	96.18	48.09
E_nip_trans_01405_m.3734	TrEMBL_A0A0R3WJP1 Uncharacterized protein																		A0A0R3WJP1	Uncharacterized protein	Hydatigena taeniaeformis	31.373	92.0	4.19e-18	A0A0R3WJP1	Uncharacterized protein	Hydatigena taeniaeformis	31.373	92.0	1.95e-20							XP_024351255	Ras and EF-hand domain-containing protein	Echinococcus granulosus	41.818	86.3	5.02e-16					39.22	31.34	35.28
E_nip_trans_01406_m.3744																																															0	45.19	22.595
E_nip_trans_01407_m.3747																																															0	0	0
E_nip_trans_01408_m.3749	TrEMBL_A0A2H1CFU6 Uncharacterized protein													4XGC	Origin recognition complex subunit 4	65.217	105	1.03e-25	A0A2H1CFU6	Uncharacterized protein	Fasciola hepatica	47.368	193	3.67e-57	A0A2H1CFU6	Uncharacterized protein	Fasciola hepatica	47.368	193	1.71e-59	O93479	Origin recognition complex subunit 4	Xenopus laevis	32.692	113	2.37e-28	PIS85602	hypothetical protein D9107178	Fasciola hepatica	47.368	193	5.41e-57					0	0.38	0.19
E_nip_trans_01410_m.3754	TrEMBL_A0A183PTP8 Uncharacterized protein																		A0A183PTP8	Uncharacterized protein	Schistosoma mattheei	50.505	107	3.67e-28	A0A183PTP8	Uncharacterized protein	Schistosoma mattheei	50.505	107	1.71e-30							XP_012794418	Origin recognition complex subunit 4	Schistosoma haematobium	50.000	107	4.98e-25					0	0	0
E_nip_trans_01411_m.3756	UniRef100_A0A1S3H0U7 hydroxyacyl-coenzyme A dehydrogenase, mitochondrial													1F0Y	L-3-HYDROXYACYL-COA DEHYDROGENASE	57.732	353	1.95e-121	A0A1S3H0U7	hydroxyacyl-coenzyme A dehydrogenase, mitochondrial	Lingula unguis	61.279	394	8.12e-135	A0A183TAC1	Uncharacterized protein	Schistocephalus solidus	54.110	343	7.72e-117	Q9WVK7	Hydroxyacyl-coenzyme A dehydrogenase, mitochondrial	Rattus norvegicus	57.388	355	1.16e-121	XP_013379101	hydroxyacyl-coenzyme A dehydrogenase, mitochondrial	Lingula anatina	61.279	394	1.20e-134	K00022	3-hydroxyacyl-CoA dehydrogenase	1.1.1.35	GO:0003857 GO:0006631 GO:0016491 GO:0055114	125.57	18.15	71.86
E_nip_trans_01413_m.3761																																															0	5.92	2.96
E_nip_trans_01414_m.3762	TrEMBL_A0A0X3P709 Phospholipid-transporting ATPase						M67.UNA	subfamily M67A non-peptidase homologues	Fukomys damarensis	Metallo	38.284	185	9.06e-51						A0A0X3P709	Phospholipid-transporting ATPase	Schistocephalus solidus	46.926	261	1.21e-75	A0A0X3P709	Phospholipid-transporting ATPase	Schistocephalus solidus	46.926	261	5.62e-78	Q9Y2G3	Probable phospholipid-transporting ATPase IF	Homo sapiens	37.954	196	5.67e-55	PIS88055	hypothetical protein D9104563	Fasciola hepatica	42.904	231	6.03e-68				GO:0000287 GO:0004012 GO:0005524 GO:0015914 GO:0016021	12.93	3.77	8.35
E_nip_trans_01415_m.3769																																															0	0.26	0.13
E_nip_trans_01416_m.3773	TrEMBL_A0A0X3P709 Phospholipid-transporting ATPase						M67.UNA	subfamily M67A non-peptidase homologues	Fukomys damarensis	Metallo	32.919	95.1	2.91e-21						A0A0X3P709	Phospholipid-transporting ATPase	Schistocephalus solidus	49.112	156	6.80e-41	A0A0X3P709	Phospholipid-transporting ATPase	Schistocephalus solidus	49.112	156	3.16e-43	Q9Y2G3	Probable phospholipid-transporting ATPase IF	Homo sapiens	34.783	107	3.75e-26	XP_024352473	Putative phospholipid-transporting ATPase	Echinococcus granulosus	48.214	150	1.76e-38				GO:0000287 GO:0004012 GO:0005524 GO:0015914 GO:0016021	6.58	0	3.29
E_nip_trans_01420_m.3784																																															0	101.56	50.78
E_nip_trans_01421_m.3788																																															0	67.59	33.795
E_nip_trans_01426_m.3796	MEROPS_MER1118718 [S10.UNW] family S10 non-peptidase homologues (Fasciola hepatica)	CP023116	Lupinus angustifolius cultivar Tanjil chromosome LG-04	97.368	65.8	1.18e-06	S10.UNW	family S10 non-peptidase homologues	Fasciola hepatica	Serine	50.495	102	8.56e-28	4AZ3	LYSOSOMAL PROTECTIVE PROTEIN 32 KDA CHAIN	57.692	94.4	8.36e-24	A0A2H1CTY1	Uncharacterized protein	Fasciola hepatica	50.495	102	5.70e-26	A0A2H1CTY1	Uncharacterized protein	Fasciola hepatica	50.495	102	2.65e-28	P10619	Lysosomal protective protein	Homo sapiens	60.811	94.0	1.20e-22	PIS90888	hypothetical protein D9101520	Fasciola hepatica	50.495	102	8.40e-26				GO:0004185 GO:0006508	0	5.05	2.525
E_nip_trans_01427_m.3799	MEROPS_MER0117770 [S10.002] serine carboxypeptidase A (Schistosoma japonicum)						S10.002	serine carboxypeptidase A	Schistosoma japonicum	Serine	44.203	362	3.55e-120	4CIB	LYSOSOMAL PROTECTIVE PROTEIN	41.133	305	5.73e-99	Q5DB18	Carboxypeptidase	Schistosoma japonicum	44.310	361	4.88e-119	Q5DB18	Carboxypeptidase	Schistosoma japonicum	44.310	361	2.27e-121	P16675	Lysosomal protective protein	Mus musculus	42.892	313	6.00e-102	AAW26988	SJCHGC0929protein	Schistosoma japonicum	44.310	361	7.18e-119				GO:0004185 GO:0006508	0	0	0
E_nip_trans_01430_m.3807																																															0	323.81	161.905
E_nip_trans_01432_m.3815	TrEMBL_A0A094ZSV6 Piezo-type mechanosensitive ion channel component													6B3R	Piezo-type mechanosensitive ion channel component 1	33.696	56.6	1.30e-08	A0A094ZSV6	Piezo-type mechanosensitive ion channel component	Schistosoma haematobium	44.279	160	5.96e-42	A0A094ZSV6	Piezo-type mechanosensitive ion channel component	Schistosoma haematobium	44.279	160	2.77e-44	Q9H5I5	Piezo-type mechanosensitive ion channel component 2	Homo sapiens	26.289	60.5	1.29e-09	XP_012795954	Piezo-type mechanosensitive ion channel component 2	Schistosoma haematobium	44.279	160	8.78e-42					0	1.77	0.885
E_nip_trans_01433_m.3821	TrEMBL_A0A2H1CGA4 Uncharacterized protein																		A0A2H1CGA4	Uncharacterized protein	Fasciola hepatica	49.123	100	1.57e-23	A0A2H1CGA4	Uncharacterized protein	Fasciola hepatica	49.123	100	7.28e-26							PIS86450	hypothetical protein D9106265	Fasciola hepatica	49.123	100	2.31e-23					0	3.72	1.86
E_nip_trans_01438_m.3840	TrEMBL_A0A068YDA9 AN1 type zinc finger protein 5						I03.031	AtKI1	Brassica rapa	Inhibitor	40.000	53.1	2.68e-07	1WFL	Zinc finger protein 216	68.182	75.1	1.37e-17	A0A068YDA9	AN1 type zinc finger protein 5	Echinococcus multilocularis	54.867	118	1.17e-30	A0A068YDA9	AN1 type zinc finger protein 5	Echinococcus multilocularis	54.867	118	5.43e-33	O76080	AN1-type zinc finger protein 5	Homo sapiens	61.017	90.5	7.16e-22	CDS42511	ANtype zinc finger protein 5	Echinococcus multilocularis	54.867	118	1.72e-30				GO:0008270	0	0	0
E_nip_trans_01439_m.3846																																															0	26.93	13.465
E_nip_trans_01440_m.3848	DDBJ_LI107169 Formica fusca mRNA, contig: comp64509 c0 seq1	LI107169	Formica fusca mRNA, contig: comp64509 c0 seq1	92.424	95.3	3.67e-16																																									0	0	0
E_nip_trans_01444_m.3858	MEROPS_MER0285946 [C78.UPW] family C78 unassigned peptidases (Echinococcus multilocularis)						C78.UPW	family C78 unassigned peptidases	Echinococcus multilocularis	Cysteine	57.292	124	1.49e-33	5EJJ	Ufm1-specific protease	47.541	69.7	2.02e-14	Q5C253	SJCHGC07577 protein (Fragment)	Schistosoma japonicum	60.440	117	5.41e-32	Q5C253	SJCHGC07577 protein (Fragment)	Schistosoma japonicum	60.440	117	2.51e-34	Q94218	Ufm1-specific protease	Caenorhabditis elegans	47.541	69.7	3.36e-14	AAX26272	SJCHGC0757protein, partial	Schistosoma japonicum	60.440	117	7.96e-32					0	0	0
E_nip_trans_01446_m.3869																																															0	0	0
E_nip_trans_01447_m.3873																																															0	12.92	6.46
E_nip_trans_01448_m.3877																																															0	10.93	5.465
E_nip_trans_01450_m.3881	TrEMBL_A0A1I8GQ16 Bestrophin homolog																		A0A1I8GQ16	Bestrophin homolog	Macrostomum lignano	33.190	112	9.41e-26	A0A1I8GQ16	Bestrophin homolog	Macrostomum lignano	33.190	112	4.38e-28							PAA75944	hypothetical protein BOX1Mlig021055g1	Macrostomum lignano	33.796	110	2.83e-24					54.44	0	27.22
E_nip_trans_01455_m.3892	UniRef100_A0A2J8V8G1 FAF1 isoform 4													3E21	FAS-associated factor 1	51.163	48.5	3.87e-09	A0A2J8V8G1	FAF1 isoform 4	Pongo abelii	53.659	51.2	2.74e-06	A0A094ZNS0	FAS-associated factor 1	Schistosoma haematobium	44.186	46.6	6.19e-07	P54731	FAS-associated factor 1	Mus musculus	56.757	48.5	1.18e-07	3E21	Chain A, Crystal Structure Of Faf-1 Uba Domain	-	51.163	48.5	2.03e-06					0	0	0
E_nip_trans_01456_m.3893	TrEMBL_G4VL48 Putative faf1 protein																		G4VL48	Putative faf1 protein	Schistosoma mansoni	33.548	70.1	2.44e-09	G4VL48	Putative faf1 protein	Schistosoma mansoni	33.548	70.1	1.13e-11							XP_018653442	putative fafprotein	Schistosoma mansoni	33.548	70.1	3.60e-09					4.21	0	2.105
E_nip_trans_01461_m.3907	UniRef100_F4WNL5 Hsc70-interacting protein																		F4WNL5	Hsc70-interacting protein	Acromyrmex echinatior	41.722	106	3.36e-26	A0A183N455	Uncharacterized protein	Schistosoma margrebowiei	49.107	104	6.86e-27	Q5ZLF0	Hsc70-interacting protein	Gallus gallus	41.353	98.6	4.97e-24	EGI64208	Hsc70-interacting protein	Acromyrmex echinatior	41.722	106	4.95e-26					0	11.97	5.985
E_nip_trans_01462_m.3911	UniRef100_A0A0N4UW56 Uncharacterized protein																		A0A0N4UW56	Uncharacterized protein	Enterobius vermicularis	33.645	66.2	2.46e-10	A0A068XL12	Coiled coil domain containing protein	Hymenolepis microstoma	28.696	59.7	8.29e-10	Q8C7V8	Coiled-coil domain-containing protein 134	Mus musculus	25.806	48.5	4.69e-06	CDS32863	coiled coil domain containing protein	Hymenolepis microstoma	28.696	59.7	2.63e-07					0	5.36	2.68
E_nip_trans_01466_m.3923																																															0	0	0
E_nip_trans_01468_m.3930	TrEMBL_A0A183KRZ8 Uncharacterized protein																		A0A183KRZ8	Uncharacterized protein	Schistosoma curassoni	39.070	155	7.61e-43	A0A183KRZ8	Uncharacterized protein	Schistosoma curassoni	39.070	155	3.54e-45	A8GVY2	Probable transcriptional regulatory protein A1I 03240	Rickettsia bellii (strain OSU 85-389)	25.229	59.3	1.98e-09	XP_018645197	hypothetical protein Smp 098090	Schistosoma mansoni	38.028	149	1.94e-40					29.96	4.71	17.335
E_nip_trans_01474_m.3945	TrEMBL_A0A158QUW5 Uncharacterized protein	LM401994	Hymenolepis nana genome assembly, scaffold: HNAJ contig0001787	76.471	108	2.60e-19								2SCP	SARCOPLASMIC CALCIUM-BINDING PROTEIN	25.833	51.2	7.81e-08	A0A158QUW5	Uncharacterized protein	Mesocestoides corti	71.429	224	1.14e-69	A0A158QUW5	Uncharacterized protein	Mesocestoides corti	71.429	224	5.29e-72	P04571	Sarcoplasmic calcium-binding protein	Hediste diversicolor	25.833	51.2	1.37e-07	CDI98019	sarcoplasmic calcium binding protein	Echinococcus multilocularis	70.714	218	1.36e-67					0	6.56	3.28
E_nip_trans_01475_m.3952	TrEMBL_A0A0X3PDS8 Sarcoplasmic calcium-binding protein																		A0A0X3PDS8	Sarcoplasmic calcium-binding protein	Schistocephalus solidus	84.091	80.1	1.43e-16	A0A0X3PDS8	Sarcoplasmic calcium-binding protein	Schistocephalus solidus	84.091	80.1	6.65e-19							XP_024351507	Sarcoplasmic calcium-binding protein	Echinococcus granulosus	70.833	74.3	2.55e-14				GO:0005509	0	2.06	1.03
E_nip_trans_01477_m.3958	TrEMBL_A0A146MGH8 Malic enzyme	CP019093	Spirodela polyrhiza strain 9509 chromosome 1 sequence	88.462	95.3	3.43e-15	M24.UNA	subfamily M24A non-peptidase homologues	Solanum tuberosum	Metallo	52.667	163	3.17e-48	2AW5	NADP-dependent malic enzyme	66.522	338	1.72e-113	A0A146MGH8	Malic enzyme	Schistosoma mansoni	79.565	389	5.41e-133	A0A146MGH8	Malic enzyme	Schistosoma mansoni	79.565	389	2.51e-135	P48163	NADP-dependent malic enzyme	Homo sapiens	66.522	338	4.57e-113	CUT99381	NADP dependent malic enzyme	Echinococcus multilocularis	77.729	379	1.52e-126				GO:0004470 GO:0004471 GO:0055114 GO:0051287	0	0	0
E_nip_trans_01478_m.3963	TrEMBL_A0A2H1CVN6 Malic enzyme domain protein													1GQ2	MALIC ENZYME	59.459	94.0	7.03e-23	A0A2H1CVN6	Malic enzyme domain protein	Fasciola hepatica	70.270	114	2.30e-29	A0A2H1CVN6	Malic enzyme domain protein	Fasciola hepatica	70.270	114	1.07e-31	P40927	NADP-dependent malic enzyme	Columba livia	59.459	94.0	1.22e-22	PIS91511	malic enzyme domain protein	Fasciola hepatica	70.270	114	3.39e-29					0	0	0
E_nip_trans_01483_m.3974	TrEMBL_A0A0X3NWT0 Hypoxanthine phosphoribosyltransferase													5IPF	Hypoxanthine-guanine phosphoribosyltransferase (HGPRT)	61.538	133	7.64e-39	A0A0X3NWT0	Hypoxanthine phosphoribosyltransferase	Schistocephalus solidus	54.167	145	5.63e-41	A0A0X3NWT0	Hypoxanthine phosphoribosyltransferase	Schistocephalus solidus	54.167	145	2.62e-43	Q9W719	Hypoxanthine-guanine phosphoribosyltransferase	Gallus gallus	54.128	134	2.01e-39	XP_009048542	hypothetical protein LOTGIDRAFT 225737	Lottia gigantea	60.748	142	2.36e-40	K00760	hypoxanthine phosphoribosyltransferase	2.4.2.8	GO:0009116	0	4.39	2.195
E_nip_trans_01484_m.3981	TrEMBL_A0A074ZV89 Uncharacterized protein													5IPF	Hypoxanthine-guanine phosphoribosyltransferase (HGPRT)	41.176	101	1.07e-26	A0A074ZV89	Uncharacterized protein	Opisthorchis viverrini	52.727	118	2.08e-30	A0A074ZV89	Uncharacterized protein	Opisthorchis viverrini	52.727	118	9.67e-33	P09383	Hypoxanthine-guanine phosphoribosyltransferase	Schistosoma mansoni	45.192	102	2.05e-26	XP_009177156	hypothetical protein T2612010	Opisthorchis viverrini	52.727	118	3.07e-30					0	12.52	6.26
E_nip_trans_01485_m.3984	TrEMBL_A0A2H1BYY8 Putative hypoxanthine phosphoribosyltransferase													5IPF	Hypoxanthine-guanine phosphoribosyltransferase (HGPRT)	53.659	45.4	6.19e-07	A0A2H1BYY8	Putative hypoxanthine phosphoribosyltransferase	Fasciola hepatica	58.140	54.7	6.06e-08	A0A2H1BYY8	Putative hypoxanthine phosphoribosyltransferase	Fasciola hepatica	58.140	54.7	2.82e-10	P09383	Hypoxanthine-guanine phosphoribosyltransferase	Schistosoma mansoni	53.659	45.4	1.23e-06	PIS79742	putative hypoxanthine phosphoribosyltransferase	Fasciola hepatica	58.140	54.7	8.93e-08				GO:0009116	0	0	0
E_nip_trans_01486_m.3987																																															0	1.2	0.6
E_nip_trans_01487_m.3990	nrNCBI_XP 018652369 putative dead box ATP-dependent RNA helicase						M67.UNA	subfamily M67A non-peptidase homologues	Anopheles sinensis	Metallo	38.554	72.4	5.44e-13	4CRW	PROBABLE ATP-DEPENDENT RNA HELICASE DDX6	40.230	69.3	1.34e-13	A0A183KHX5	Uncharacterized protein	Schistosoma curassoni	63.725	142	4.06e-38	A0A183KHX5	Uncharacterized protein	Schistosoma curassoni	63.725	142	1.89e-40	Q8N8A6	ATP-dependent RNA helicase DDX51	Homo sapiens	39.640	83.2	3.69e-17	XP_018652369	putative dead box ATP-dependent RNA helicase	Schistosoma mansoni	64.706	143	9.35e-36					0	3.9	1.95
E_nip_trans_01488_m.3994																																															0	0	0
E_nip_trans_01490_m.3998	TrEMBL_G7YTC5 Ribosome biogenesis protein YTM1						S09.UNW	family S9 non-peptidase homologues	Dipodomys ordii	Serine	33.600	65.1	4.94e-11	5NZV	Coatomer subunit beta	24.375	48.5	5.10e-06	G7YTC5	Ribosome biogenesis protein YTM1	Clonorchis sinensis	53.143	192	1.79e-54	G7YTC5	Ribosome biogenesis protein YTM1	Clonorchis sinensis	53.143	192	8.31e-57	B4MU54	Ribosome biogenesis protein WDR12 homolog	Drosophila willistoni	32.278	103	3.06e-25	GAA56205	ribosome biogenesis protein YTM1	Clonorchis sinensis	53.143	192	2.63e-54				GO:0005515	0	0	0
E_nip_trans_01491_m.4006	TrEMBL_A0A0X3Q002 Ribosome biogenesis protein WDR12 homolog						S09.UNW	family S9 non-peptidase homologues	Dipodomys ordii	Serine	44.231	52.8	6.69e-07	4WJV	Ribosome assembly protein 4	25.466	50.8	5.87e-07	A0A0X3Q002	Ribosome biogenesis protein WDR12 homolog	Schistocephalus solidus	45.294	145	3.37e-40	A0A0X3Q002	Ribosome biogenesis protein WDR12 homolog	Schistocephalus solidus	45.294	145	1.57e-42	B7PY76	Ribosome biogenesis protein WDR12 homolog	Ixodes scapularis	40.476	77.8	4.40e-16	XP_009168251	hypothetical protein T2605076	Opisthorchis viverrini	42.012	135	1.93e-35				GO:0005515	0	0	0
E_nip_trans_01492_m.4013	nrNCBI_XP 010774349 PREDICTED: charged multivesicular body protein 5						T01.P02	Mername-AA231 pseudogene	Perkinsus marinus	Threonine	38.418	116	1.38e-29	5FD7	Vacuolar-sorting protein SNF7	34.021	47.4	2.21e-06	E4WZN8	Uncharacterized protein	Oikopleura dioica	64.943	237	8.73e-77	A0A1I8G7E9	Uncharacterized protein	Macrostomum lignano	67.241	223	1.41e-73	Q5RBR3	Charged multivesicular body protein 5	Pongo abelii	61.494	226	7.12e-75	XP_010774349	PREDICTED: charged multivesicular body protein 5	Notothenia coriiceps	64.943	240	7.40e-78	K12198	charged multivesicular body protein 5		GO:0007034	0	34.1	17.05
E_nip_trans_01493_m.4015																																															0	22.37	11.185
E_nip_trans_01494_m.4021	UniRef100_A0A1C3KLX4 14-3-3 protein, putative						I29.UPW	family I29 unassigned peptidase inhibitors	Myotis davidii	Inhibitor	55.147	147	1.67e-42	5WFX	14-3-3 protein beta/alpha	57.971	161	1.06e-49	A0A1C3KLX4	14-3-3 protein, putative	Plasmodium malariae	58.647	167	1.69e-50	Q26537	14-3-3 protein homolog 2 (Fragment)	Schistosoma mansoni	56.204	164	5.68e-51	Q2F637	14-3-3 protein zeta	Bombyx mori	57.353	165	3.37e-51	XP_023057208	LOW QUALITY PROTEIN: 14-3-protein homolog	Piliocolobus tephrosceles	58.647	167	2.16e-50				GO:0019904	0	3.75	1.875
E_nip_trans_01496_m.4023	TrEMBL_A0A067XIQ3 14-3-3-like protein 2	EH016348	USDA-FP 182486 Lysiphlebus testaceipes adult whole body Lysiphlebus testaceipes cDNA clone WLt009 B04 5', mRNA sequence	81.522	73.1	7.34e-09	M12.UPB	subfamily M12B unassigned peptidases	Otolemur garnettii	Metallo	53.125	99.8	3.28e-24	4J6S	14-3-3 protein gamma	59.615	119	9.42e-34	A0A067XIQ3	14-3-3-like protein 2	Spirometra erinaceieuropaei	55.455	120	9.09e-32	A0A067XIQ3	14-3-3-like protein 2	Spirometra erinaceieuropaei	55.455	120	4.23e-34	P68511	14-3-3 protein eta	Rattus norvegicus	60.606	115	3.15e-32	AGC74035	14-3-3-like protein 2	Spirometra erinaceieuropaei	55.455	120	1.34e-31				GO:0019904	0	3.97	1.985
E_nip_trans_01499_m.4027	TrEMBL_A0A183Q5Z8 Uncharacterized protein						I08.UPW	family I8 unassigned peptidase inhibitors	Strongyloides ratti	Inhibitor	31.507	58.9	6.65e-09						A0A183Q5Z8	Uncharacterized protein	Schistosoma mattheei	39.429	122	1.60e-31	A0A183Q5Z8	Uncharacterized protein	Schistosoma mattheei	39.429	122	7.44e-34	Q8R0J7	Vacuolar protein sorting-associated protein 37B	Mus musculus	33.766	80.9	2.04e-17	XP_012792275	Vacuolar protein sorting-associated protein 37B	Schistosoma haematobium	39.429	122	2.93e-31	K12185	ESCRT-I complex subunit VPS37		GO:0000813 GO:0032509	89.22	24.91	57.065
E_nip_trans_01500_m.4028	nrNCBI_XP 022657647 protein N-terminal glutamine amidohydrolase-like													4W79	Protein N-terminal glutamine amidohydrolase	36.364	45.4	1.36e-06	A0A1V9XYB8	Protein N-terminal glutamine amidohydrolase-like	Tropilaelaps mercedesae	45.588	60.5	2.12e-09	A0A0X3PWD3	Protein N-terminal glutamine amidohydrolase	Schistocephalus solidus	38.710	51.6	3.05e-09	Q5PPU8	Protein N-terminal glutamine amidohydrolase	Xenopus laevis	45.070	53.5	3.02e-09	XP_022657647	protein N-terminal glutamine amidohydrolase-like	Varroa destructor	43.750	61.6	9.72e-10				GO:0016811	0	5.68	2.84
E_nip_trans_01502_m.4031	TrEMBL_G7YG57 Protein N-terminal glutamine amidohydrolase (Fragment)													3C9Q	Uncharacterized protein C8orf32	32.231	73.9	1.65e-15	G7YG57	Protein N-terminal glutamine amidohydrolase (Fragment)	Clonorchis sinensis	43.478	93.6	3.08e-21	G7YG57	Protein N-terminal glutamine amidohydrolase (Fragment)	Clonorchis sinensis	43.478	93.6	1.43e-23	Q5BJV9	Protein N-terminal glutamine amidohydrolase	Rattus norvegicus	34.711	79.3	2.54e-17	GAA51940	protein N-terminal glutamine amidohydrolase, partial	Clonorchis sinensis	43.478	93.6	4.54e-21				GO:0016811	37.12	5.54	21.33
E_nip_trans_01504_m.4035	TrEMBL_A0A0V0J8V8 Ovarian cancer-associated gene 2 protein homolog													1YCD	Hypothetical 27.3 kDa protein in AAP1-SMF2 intergenic region	29.075	75.9	1.52e-15	A0A0V0J8V8	Ovarian cancer-associated gene 2 protein homolog	Schistocephalus solidus	44.340	156	3.26e-44	A0A0V0J8V8	Ovarian cancer-associated gene 2 protein homolog	Schistocephalus solidus	44.340	156	1.52e-46	Q503Y4	Esterase OVCA2	Danio rerio	34.956	112	4.66e-29	XP_009162334	hypothetical protein T2600325	Opisthorchis viverrini	40.094	151	6.11e-42					95.05	12.88	53.965
E_nip_trans_01506_m.4043	UniRef100_E0VTS8 GTP-binding nuclear protein RAN1, putative						C97.UPW	family C97 unassigned peptidases	Rozella allomycis	Cysteine	48.837	95.1	2.57e-23	3DOF	ADP-ribosylation factor-like protein 2	40.476	62.4	1.13e-12	E0VTS8	GTP-binding nuclear protein RAN1, putative	Pediculus humanus subsp. corporis	77.273	139	9.42e-40	A0A0R3TP27	Uncharacterized protein	Hymenolepis nana	70.455	131	3.45e-39	Q32LJ2	ADP-ribosylation factor-related protein 1	Bos taurus	68.182	128	6.16e-38	XP_002429522	GTP-binding nuclear protein RAN1, putative	Pediculus humanus corporis	77.273	139	1.39e-39	K07952	ADP-ribosylation factor related protein 1		GO:0005525	0	15.58	7.79
E_nip_trans_01508_m.4046	TrEMBL_A0A0R3SSR1 Uncharacterized protein						C97.UPW	family C97 unassigned peptidases	Rozella allomycis	Cysteine	31.373	74.7	2.12e-15	5DE3	ADP-ribosylation factor-like protein 3	37.000	77.0	5.23e-18	A0A0R3SSR1	Uncharacterized protein	Hymenolepis diminuta	66.667	162	1.96e-48	A0A0R3SSR1	Uncharacterized protein	Hymenolepis diminuta	66.667	162	9.13e-51	Q32LJ2	ADP-ribosylation factor-related protein 1	Bos taurus	50.000	124	6.74e-36	CDS29542	ras gtpase	Hymenolepis microstoma	64.815	158	1.17e-47	K07952	ADP-ribosylation factor related protein 1		GO:0005525 GO:0005622	0	30.55	15.275
E_nip_trans_01509_m.4051																																															90.72	44.36	67.54
E_nip_trans_01512_m.4056	TrEMBL_H2KU26 G protein beta subunit-like						C14.UPB	subfamily C14B unassigned peptidases	Trichodesmium erythraeum	Cysteine	25.943	68.2	1.90e-11	6BCX	Target of rapamycin complex subunit LST8	37.778	149	6.19e-43	H2KU26	G protein beta subunit-like	Clonorchis sinensis	56.682	260	3.84e-85	H2KU26	G protein beta subunit-like	Clonorchis sinensis	56.682	260	1.79e-87	Q803V5	Target of rapamycin complex subunit lst8	Danio rerio	38.222	157	1.12e-45	GAA35312	G protein beta subunit-like	Clonorchis sinensis	56.682	260	5.66e-85				GO:0005515 GO:0031929 GO:0031931 GO:0031932 GO:0032008	0	0	0
E_nip_trans_01515_m.4065	TrEMBL_B8YCP4 Tegument-associated antigen													5FWZ	CALCIUM BINDING PROTEIN	25.000	50.8	2.42e-08	B8YCP4	Tegument-associated antigen	Schistosoma mansoni	31.655	81.6	1.04e-16	B8YCP4	Tegument-associated antigen	Schistosoma mansoni	31.655	81.6	4.81e-19	P14202	Tegument antigen	Schistosoma mansoni	29.286	68.6	5.24e-14	ACL54849	tegument-associated antigen	Schistosoma mansoni	31.655	81.6	1.53e-16				GO:0005509 GO:0007017 GO:0030286	0	5.93	2.965
E_nip_trans_01516_m.4069																																														GO:0005509	0	0.22	0.11
E_nip_trans_01517_m.4072																																															0	26.71	13.355
E_nip_trans_01518_m.4074	nrNCBI_ABZ82035 phosphoglycerate mutase	FY964757	Dugesia japonica cDNA, clone: Dj aH 305 B07.rev, 3' end sequence, expressed in adult head	75.336	104	1.92e-18								1E59	PHOSPHOGLYCERATE MUTASE	61.728	110	6.33e-31	A0A183S3F0	Uncharacterized protein	Schistosoma rodhaini	76.250	137	3.74e-40	A0A183S3F0	Uncharacterized protein	Schistosoma rodhaini	76.250	137	1.74e-42	Q8R7C8	2,3-bisphosphoglycerate-dependent phosphoglycerate mutase	Caldanaerobacter subterraneus subsp. tengcongensis (strain DSM 15242 / JCM 11007 / NBRC 100824 / MB4)	64.198	114	3.33e-32	ABZ82035	phosphoglycerate mutase	Clonorchis sinensis	80.000	139	2.41e-39				GO:0003824 GO:0008152 GO:0004619 GO:0006096 GO:0016868	0	0	0
E_nip_trans_01519_m.4076	TrEMBL_C1LNQ1 Phosphoglycerate mutase													4ODI	Phosphoglycerate mutase PGMII	66.265	236	4.14e-78	C1LNQ1	Phosphoglycerate mutase	Schistosoma japonicum	81.325	284	3.36e-95	C1LNQ1	Phosphoglycerate mutase	Schistosoma japonicum	81.325	284	1.56e-97	Q54NE6	Probable phosphoglycerate mutase	Dictyostelium discoideum	72.892	257	8.45e-87	CAX76329	phosphoglycerate mutase	Schistosoma japonicum	81.325	284	4.94e-95				GO:0004619 GO:0006096 GO:0016868	70.53	0	35.265
E_nip_trans_01521_m.4084																																															0	14.88	7.44
E_nip_trans_01523_m.4088	TrEMBL_A0A068XKV8 ATP dependent RNA helicase DDX27						M13.UNW	family M13 non-peptidase homologues	Dendroctonus ponderosae	Metallo	38.645	170	6.20e-46	2PL3	Probable ATP-dependent RNA helicase DDX10	40.336	164	1.46e-48	A0A068XKV8	ATP dependent RNA helicase DDX27	Hymenolepis microstoma	68.601	418	9.88e-141	A0A068XKV8	ATP dependent RNA helicase DDX27	Hymenolepis microstoma	68.601	418	4.59e-143	A1A4H6	Probable ATP-dependent RNA helicase DDX27	Bos taurus	55.435	314	9.73e-101	CDS32990	ATP dependent RNA helicase DDX27	Hymenolepis microstoma	68.601	418	1.45e-140	K13181	ATP-dependent RNA helicase DDX27	3.6.4.13	GO:0003676 GO:0005524	0.73	0	0.365
E_nip_trans_01524_m.4100																																															0	18.35	9.175
E_nip_trans_01526_m.4105																																															0	0	0
E_nip_trans_01527_m.4111	TrEMBL_A0A0R3VY49 Uncharacterized protein													2XC7	PHOSPHORYLATED ADAPTER RNA EXPORT PROTEIN	35.577	72.0	2.78e-15	A0A0R3VY49	Uncharacterized protein	Taenia asiatica	38.333	113	7.21e-27	A0A0R3VY49	Uncharacterized protein	Taenia asiatica	38.333	113	3.35e-29	Q9JJT9	Phosphorylated adapter RNA export protein	Mus musculus	33.636	79.0	9.45e-16	GAA53882	phosphorylated adapter RNA export protein	Clonorchis sinensis	32.384	112	1.27e-24	K14291	phosphorylated adapter RNA export protein		GO:0006408	22.75	7.39	15.07
E_nip_trans_01529_m.4118																																															185.27	5.14	95.205
E_nip_trans_01531_m.4122	TrEMBL_A0A075A2A4 Uncharacterized protein						S01.UNA	subfamily S1A non-peptidase homologues	Strigamia maritima	Serine	45.455	52.4	3.32e-07	2E5H	Zinc finger CCHC-type and RNA-binding motif-containing protein 1	59.756	110	8.75e-32	A0A075A2A4	Uncharacterized protein	Opisthorchis viverrini	69.369	170	1.36e-51	A0A075A2A4	Uncharacterized protein	Opisthorchis viverrini	69.369	170	6.34e-54	Q6DJI9	Zinc finger CCHC-type and RNA-binding motif-containing protein 1	Xenopus laevis	65.766	161	4.00e-50	XP_009174732	hypothetical protein T2610175	Opisthorchis viverrini	69.369	170	2.01e-51	K13154	U11/U12 small nuclear ribonucleoprotein 31 kDa protein		GO:0003676	148.54	30.73	89.635
E_nip_trans_01532_m.4125	TrEMBL_A0A0X3NX05 Protein translation factor SUI1 homolog	JO077133	Lactuca serriola Serrassy T P2 36651 mRNA sequence	87.273	63.9	6.06e-06	M10.UPB	subfamily M10B unassigned peptidases	Elephantulus edwardii	Metallo	49.383	89.4	7.08e-20	3JAQ	eIF1	57.009	129	1.40e-38	A0A0X3NX05	Protein translation factor SUI1 homolog	Schistocephalus solidus	65.094	152	3.22e-45	A0A0X3NX05	Protein translation factor SUI1 homolog	Schistocephalus solidus	65.094	152	1.50e-47	P42678	Eukaryotic translation initiation factor eIF1	Anopheles gambiae	60.550	139	1.26e-42	OON15579	translation initiation factor SUI1	Opisthorchis viverrini	62.264	150	1.64e-44	K03113	translation initiation factor 1		GO:0003743 GO:0006413	0	0	0
E_nip_trans_01534_m.4132	TrEMBL_A0A183WB30 Uncharacterized protein						A28.UPA	subfamily A28A unassigned peptidases	Trichuris suis	Aspartic	35.227	117	1.90e-28	5WWG	Heterogeneous nuclear ribonucleoproteins A2/B1	42.353	144	1.57e-42	A0A183WB30	Uncharacterized protein	Trichobilharzia regenti	42.373	177	1.62e-51	A0A183WB30	Uncharacterized protein	Trichobilharzia regenti	42.373	177	7.52e-54	Q9TTV2	Heterogeneous nuclear ribonucleoproteins A2/B1	Saguinus oedipus	41.081	145	4.67e-41	XP_012792726	Heterogeneous nuclear ribonucleoproteins A2/B1	Schistosoma haematobium	42.373	176	6.98e-51	K14411	RNA-binding protein Musashi		GO:0003676	35.52	64.64	50.08
E_nip_trans_01535_m.4139																																															0	6.83	3.415
E_nip_trans_01536_m.4142																																															0	27.83	13.915
E_nip_trans_01537_m.4145	TrEMBL_G7YUL4 Uncharacterized protein																		G7YUL4	Uncharacterized protein	Clonorchis sinensis	43.434	71.6	1.31e-12	G7YUL4	Uncharacterized protein	Clonorchis sinensis	43.434	71.6	6.10e-15							GAA56644	hypothetical protein CLF 111299	Clonorchis sinensis	43.434	71.6	1.93e-12					0	3.3	1.65
E_nip_trans_01541_m.4151																																															0	33.29	16.645
E_nip_trans_01542_m.4155	DDBJ_FX836091 Bdellocephala annandalei mRNA, contig: contig 31849	FX836091	Bdellocephala annandalei mRNA, contig: contig 31849	95.556	71.3	7.43e-09																																									0	0	0
E_nip_trans_01543_m.4156																																															0	7.81	3.905
E_nip_trans_01545_m.4166																																															0	0.35	0.175
E_nip_trans_01546_m.4170	UniRef100_A0A1A8GR07 Endonuclease V (Fragment)													4NSP	Endonuclease V	39.286	62.8	1.81e-11	A0A1A8GR07	Endonuclease V (Fragment)	Nothobranchius korthausae	45.070	72.0	2.85e-13	A0A0R3TN30	Uncharacterized protein	Hymenolepis nana	48.611	71.6	6.49e-15	Q8N8Q3	Endonuclease V	Homo sapiens	38.824	62.4	6.13e-11	CDS31469	endonuclease v	Hymenolepis microstoma	44.828	70.5	2.16e-12				GO:0004519 GO:0006281	49.1	2.12	25.61
E_nip_trans_01547_m.4172	UniRef100_A0A1I8BCM7 Alpha-1,3-glucosyltransferase																		A0A1I8BCM7	Alpha-1,3-glucosyltransferase	Meloidogyne hapla	61.290	53.5	2.09e-06																						GO:0004519 GO:0006281	0	2.03	1.015
E_nip_trans_01549_m.4175	TrEMBL_A0A0R3WQP0 Uncharacterized protein																		A0A0R3WQP0	Uncharacterized protein	Hydatigena taeniaeformis	54.545	52.8	1.75e-06	A0A0R3WQP0	Uncharacterized protein	Hydatigena taeniaeformis	54.545	52.8	8.11e-09							XP_024348261	WD repeat-containing protein 74	Echinococcus granulosus	43.396	51.2	8.31e-06					0	0.5	0.25
E_nip_trans_01550_m.4177	SwissProt_P48035 Fatty acid-binding protein, adipocyte						I17.UPW	family I17 unassigned peptidase inhibitors	Otolemur garnettii	Inhibitor	30.000	55.1	4.74e-08	2POA	14 kDa fatty acid-binding protein	39.394	99.8	7.78e-27	F1MHQ4	Fatty acid-binding protein, adipocyte	Bos taurus	45.522	106	7.52e-27	Q8MUC1	Fatty acid-binding protein	Clonorchis sinensis	40.602	106	3.55e-29	P48035	Fatty acid-binding protein, adipocyte	Bos taurus	45.522	106	2.96e-29	XP_010861712	PREDICTED: fatty acid-binding protein, adipocyte	Bison bison bison	45.522	106	5.95e-27	K08753	fatty acid-binding protein 4, adipocyte		GO:0008289	0	78.86	39.43
E_nip_trans_01551_m.4179	TrEMBL_A0A183LLI6 Uncharacterized protein	FX827772	Bdellocephala annandalei mRNA, contig: contig 23530	89.474	71.3	3.81e-08													A0A183LLI6	Uncharacterized protein	Schistosoma margrebowiei	38.776	74.7	5.75e-13	A0A183LLI6	Uncharacterized protein	Schistosoma margrebowiei	38.776	74.7	2.67e-15							OON18667	WD domain, G-beta repeat protein	Opisthorchis viverrini	38.298	72.8	3.69e-12					0	0.67	0.335
E_nip_trans_01552_m.4184	TrEMBL_A0A0X3P0Q2 ER membrane protein complex subunit 9 (Fragment)																		A0A0X3P0Q2	ER membrane protein complex subunit 9 (Fragment)	Schistocephalus solidus	52.419	131	7.00e-36	A0A0X3P0Q2	ER membrane protein complex subunit 9 (Fragment)	Schistocephalus solidus	52.419	131	3.26e-38	Q9W1Y1	ER membrane protein complex subunit 8/9 homolog	Drosophila melanogaster	41.463	100	1.85e-26	CDS18881	Neighbor of COX4	Echinococcus granulosus	47.934	125	2.92e-34					0	0	0
E_nip_trans_01553_m.4188	TrEMBL_A0A0R3VUN1 Uncharacterized protein																								A0A0R3VUN1	Uncharacterized protein	Taenia asiatica	37.500	48.1	1.93e-07																	0	0	0
E_nip_trans_01554_m.4192	nrNCBI_XP 020900645 glucose-induced degradation protein 4 homolog													6CCU	Glucose-induced degradation protein 4 homolog	60.317	80.5	4.13e-20	A7SDY5	Predicted protein	Nematostella vectensis	61.905	85.9	1.95e-19	A0A1S8WYJ4	Uncharacterized protein (Fragment)	Opisthorchis viverrini	58.730	85.5	1.34e-21	Q9CPY6	Glucose-induced degradation protein 4 homolog	Mus musculus	60.317	81.3	8.64e-20	XP_020900645	glucose-induced degradation protein homolog	Exaiptasia pallida	63.492	86.3	1.81e-19					0	4.07	2.035
E_nip_trans_01556_m.4195	TrEMBL_Q5DEZ1 SJCHGC04693 protein													6CCU	Glucose-induced degradation protein 4 homolog	54.545	139	1.07e-41	Q5DEZ1	SJCHGC04693 protein	Schistosoma japonicum	61.481	178	1.74e-54	Q5DEZ1	SJCHGC04693 protein	Schistosoma japonicum	61.481	178	8.09e-57	Q9CPY6	Glucose-induced degradation protein 4 homolog	Mus musculus	54.545	138	8.80e-41	AAW25615	SJCHGC0469protein	Schistosoma japonicum	61.481	178	2.56e-54					0	13.76	6.88
E_nip_trans_01559_m.4200	TrEMBL_A0A0X3PQF8 2-methoxy-6-polyprenyl-1,4-benzoquinol methylase, mitochondrial													4OBX	2-methoxy-6-polyprenyl-1,4-benzoquinol methylase, mitochondrial	48.000	62.4	1.62e-12	A0A0B1SPX6	Ubiquinone/menaquinone biosynthesis methyltransferase	Oesophagostomum dentatum	62.500	84.0	2.10e-18	A0A0X3PQF8	2-methoxy-6-polyprenyl-1,4-benzoquinol methylase, mitochondrial	Schistocephalus solidus	67.925	84.0	1.11e-20	A1BAN1	Ubiquinone/menaquinone biosynthesis C-methyltransferase UbiE	Paracoccus denitrificans (strain Pd 1222)	60.714	80.5	3.67e-19	KHJ85230	ubiquinone/menaquinone biosynthesis methyltransferase	Oesophagostomum dentatum	62.500	84.0	3.09e-18				GO:0008168	0	0	0
E_nip_trans_01560_m.4203																																															0	1	0.5
E_nip_trans_01562_m.4210																																															0	0	0
E_nip_trans_01563_m.4212																																															0	14.11	7.055
E_nip_trans_01565_m.4215	nrNCBI_XP 025105378 fibropellin-1-like						I63.UPW	family I63 unassigned peptidase inhibitors	Ciona savignyi	Inhibitor	34.762	86.7	1.82e-18	4XBM	Delta-like protein 1	31.553	66.2	6.88e-12	A0A2T7NXC5	Uncharacterized protein	Pomacea canaliculata	35.965	91.7	3.89e-18	A0A158QF61	Uncharacterized protein	Hymenolepis diminuta	31.416	72.4	8.25e-14	Q25464	Adhesive plaque matrix protein 2	Mytilus galloprovincialis	32.161	83.6	1.12e-17	XP_025105378	fibropellin-1-like	Pomacea canaliculata	36.245	92.0	4.69e-18					23.68	0	11.84
E_nip_trans_01566_m.4220																																															0	4.83	2.415
E_nip_trans_01568_m.4225																																															0	11.1	5.55
E_nip_trans_01569_m.4230	TrEMBL_C1LKL2 Transcription and mRNA export factor ENY2						M67.973	26S proteasome non-ATPase regulatory subunit 7	Batrachochytrium dendrobatidis	Metallo	42.708	85.9	1.71e-19	4DHX	Enhancer of yellow 2 transcription factor homolog	51.111	106	1.10e-30	C1LKL2	Transcription and mRNA export factor ENY2	Schistosoma japonicum	63.542	137	2.88e-40	C1LKL2	Transcription and mRNA export factor ENY2	Schistosoma japonicum	63.542	137	1.34e-42	B5XGH3	Transcription and mRNA export factor ENY2-2	Salmo salar	53.933	110	3.40e-32	CAX70459	putative DC6	Schistosoma japonicum	63.542	137	4.24e-40	K11368	enhancer of yellow 2 transcription factor		GO:0000124 GO:0003713 GO:0005643 GO:0006406 GO:0045893	0	58.66	29.33
E_nip_trans_01571_m.4233																																															0	2.32	1.16
E_nip_trans_01572_m.4237	nrNCBI_XP 019750064 PREDICTED: major facilitator superfamily domain-containing protein 9 isoform X1																		H2UDK2	Major facilitator superfamily domain containing 9	Takifugu rubripes	38.835	63.9	8.17e-10	A0A1I8I1F4	Uncharacterized protein	Macrostomum lignano	35.417	50.8	9.09e-08	Q8C0T7	Major facilitator superfamily domain-containing protein 9	Mus musculus	49.091	51.2	1.39e-07	XP_019750064	PREDICTED: major facilitator superfamily domain-containing protein isoform X1	Hippocampus comes	42.105	64.7	5.90e-10					0	0.22	0.11
E_nip_trans_01575_m.4245																																															0	7.94	3.97
E_nip_trans_01580_m.4253																																														GO:0005515	0	0	0
E_nip_trans_01581_m.4256																																															55.27	0	27.635
E_nip_trans_01582_m.4263																																															0	37.43	18.715
E_nip_trans_01583_m.4266	TrEMBL_A0A2H1C813 Uncharacterized protein																		A0A2H1C813	Uncharacterized protein	Fasciola hepatica	44.444	74.3	4.76e-14	A0A2H1C813	Uncharacterized protein	Fasciola hepatica	44.444	74.3	2.21e-16	Q5BU09	E2F-associated phosphoprotein	Mus musculus	40.217	59.3	1.57e-10	PIS82943	hypothetical protein D9110044	Fasciola hepatica	44.444	74.3	7.02e-14					0	0	0
E_nip_trans_01585_m.4269																																															0	0	0
E_nip_trans_01586_m.4272																																															0	0	0
E_nip_trans_01588_m.4281																																															0	3.72	1.86
E_nip_trans_01589_m.4282																																															0	13.86	6.93
E_nip_trans_01590_m.4286	TrEMBL_W6UGS7 Splicing factor U2AF subunit	EB486545	1099341197209 12-DrosW-norm-1P5Kb Drosophila willistoni cDNA clone 1061018550789, mRNA sequence	91.489	65.8	6.05e-07													W6UGS7	Splicing factor U2AF subunit	Echinococcus granulosus	100.000	66.6	5.05e-12	W6UGS7	Splicing factor U2AF subunit	Echinococcus granulosus	100.000	66.6	2.35e-14	Q7TP17	Splicing factor U2AF 26 kDa subunit	Rattus norvegicus	53.846	56.2	2.24e-10	XP_024348508	Splicing factor U2AF subunit	Echinococcus granulosus	100.000	66.6	7.44e-12				GO:0000398 GO:0003723 GO:0089701	0	7.1	3.55
E_nip_trans_01591_m.4288	TrEMBL_A0A0R3U4J3 Uncharacterized protein	JI023808	Centris flavifrons Contig40549.Cefl mRNA sequence	81.070	193	8.14e-45	S01.UNA	subfamily S1A non-peptidase homologues	Musca domestica	Serine	25.949	59.3	3.22e-09	4YH8	Splicing factor U2AF 23 kDa subunit	63.636	211	1.70e-69	A0A0R3U4J3	Uncharacterized protein	Mesocestoides corti	92.405	302	1.03e-102	A0A0R3U4J3	Uncharacterized protein	Mesocestoides corti	92.405	302	4.79e-105	Q94535	Splicing factor U2af 38 kDa subunit	Drosophila melanogaster	76.687	271	2.74e-92	CDS18825	splicing factor u2af 3kda subunit	Echinococcus granulosus	92.405	302	1.59e-102				GO:0000398 GO:0003723 GO:0089701 GO:0003676 GO:0046872	0	11.45	5.725
E_nip_trans_01592_m.4292	TrEMBL_A0A1S8WNL3 Uncharacterized protein (Fragment)																		A0A1S8WNL3	Uncharacterized protein (Fragment)	Opisthorchis viverrini	40.854	123	6.48e-32	A0A1S8WNL3	Uncharacterized protein (Fragment)	Opisthorchis viverrini	40.854	123	3.01e-34							OON15873	hypothetical protein X8008320, partial	Opisthorchis viverrini	40.854	123	9.54e-32					0	2.99	1.495
E_nip_trans_01593_m.4298	TrEMBL_H2KRN8 Thioredoxin domain-containing protein																		H2KRN8	Thioredoxin domain-containing protein	Clonorchis sinensis	35.200	92.8	6.05e-20	H2KRN8	Thioredoxin domain-containing protein	Clonorchis sinensis	35.200	92.8	2.81e-22							GAA36722	thioredoxin domain-containing protein	Clonorchis sinensis	35.200	92.8	8.91e-20					1.57	6.6	4.085
E_nip_trans_01595_m.4303																																															0	55.91	27.955
E_nip_trans_01601_m.4314	UniRef100_A0A0C2TR43 Uncharacterized protein													1BK4	PROTEIN (FRUCTOSE-1,6-BISPHOSPHATASE)	55.882	44.3	4.25e-06	A0A0C2TR43	Uncharacterized protein	Amanita muscaria Koide BX008	70.588	57.0	3.94e-08	A0A2H1BX49	Fructose-1,6-bisphosphatase (Fragment)	Fasciola hepatica	59.459	50.4	6.70e-09	A9G6T8	Fructose-1,6-bisphosphatase class 1	Sorangium cellulosum (strain So ce56)	61.290	48.1	3.00e-07	KIL69749	hypothetical protein M378DRAFT 184144	Amanita muscaria Koide BX008	70.588	57.0	5.81e-08					0	0	0
E_nip_trans_01604_m.4319	nrNCBI_XP 009170681 hypothetical protein T265 14188						S01.UPA	subfamily S1A unassigned peptidases	Panagrellus redivivus	Serine	48.571	78.6	2.66e-16	1U7T	3-hydroxyacyl-CoA dehydrogenase type II	45.902	116	4.30e-32	A0A183ALG4	Uncharacterized protein	Echinostoma caproni	53.782	139	4.31e-39	A0A183ALG4	Uncharacterized protein	Echinostoma caproni	53.782	139	2.01e-41	O02691	3-hydroxyacyl-CoA dehydrogenase type-2	Bos taurus	46.721	117	2.13e-32	XP_009170681	hypothetical protein T2614188	Opisthorchis viverrini	52.542	140	1.11e-37				GO:0008667 GO:0019290 GO:0055114	311.97	3.56	157.765
E_nip_trans_01606_m.4322	nrNCBI_XP 014207430 3-hydroxyacyl-CoA dehydrogenase type-2						S33.UNW	family S33 non-peptidase homologues	Mycobacterium rhodesiae	Serine	40.625	48.9	4.89e-06	1U7T	3-hydroxyacyl-CoA dehydrogenase type II	71.901	183	2.15e-58	A0A0L8HI08	Uncharacterized protein	Octopus bimaculoides	71.901	192	1.39e-59	I1ZIF2	3 hydroxyacyl CoA dehydrogenase type-2 (Fragment)	Schmidtea mediterranea	72.727	187	5.94e-60	O08756	3-hydroxyacyl-CoA dehydrogenase type-2	Mus musculus	71.074	181	1.54e-57	XP_014207430	3-hydroxyacyl-CoA dehydrogenase type-2	Copidosoma floridanum	75.207	195	1.94e-60				GO:0016491	489.08	4.54	246.81
E_nip_trans_01607_m.4323	MEROPS_MER1113856 [I63.UPW] family I63 unassigned peptidase inhibitors (Clonorchis sinensis)						I63.UPW	family I63 unassigned peptidase inhibitors	Clonorchis sinensis	Inhibitor	52.308	71.6	6.11e-15						G7YCG5	Uncharacterized protein	Clonorchis sinensis	52.308	71.6	4.07e-13	G7YCG5	Uncharacterized protein	Clonorchis sinensis	52.308	71.6	1.89e-15							GAA50649	hypothetical protein CLF 104854	Clonorchis sinensis	52.308	71.6	6.00e-13					0	0	0
E_nip_trans_01610_m.4330	TrEMBL_A0A183AIF5 Uncharacterized protein													3KYD	SUMO-activating enzyme subunit 1	64.706	52.0	3.39e-09	A0A183AIF5	Uncharacterized protein	Echinostoma caproni	72.222	61.2	2.70e-10	A0A183AIF5	Uncharacterized protein	Echinostoma caproni	72.222	61.2	1.26e-12	Q17820	SUMO-activating enzyme subunit aos-1	Caenorhabditis elegans	66.667	53.9	1.12e-09	XP_009162410	hypothetical protein T2612510	Opisthorchis viverrini	69.444	61.6	5.93e-10				GO:0008641	0	0	0
E_nip_trans_01612_m.4341	TrEMBL_C1LHM3 SUMO-activating enzyme subunit 1						M16.UNB	subfamily M16B non-peptidase homologues	Pristionchus pacificus	Metallo	46.667	56.2	1.56e-08	3KYD	SUMO-activating enzyme subunit 1	34.848	63.9	4.93e-12	C1LHM3	SUMO-activating enzyme subunit 1	Schistosoma japonicum	42.056	85.1	5.01e-18	C1LHM3	SUMO-activating enzyme subunit 1	Schistosoma japonicum	42.056	85.1	2.33e-20	Q28DS0	SUMO-activating enzyme subunit 1	Xenopus tropicalis	51.613	68.6	1.93e-13	CAX74201	SUMO-activating enzyme subunit 1	Schistosoma japonicum	42.056	85.1	7.38e-18				GO:0008641	65.7	0	32.85
E_nip_trans_01616_m.4348																																															0	1.43	0.715
E_nip_trans_01619_m.4351	TrEMBL_G4V7T9 Putative trim56 protein																		G4V7T9	Putative trim56 protein	Schistosoma mansoni	46.774	114	3.65e-28	G4V7T9	Putative trim56 protein	Schistosoma mansoni	46.774	114	1.69e-30							XP_018648892	putative trim5protein	Schistosoma mansoni	46.774	114	5.37e-28				GO:0030544	0	13.07	6.535
E_nip_trans_01620_m.4356	UniRef100_A0A146TZS7 40S ribosomal protein S26 (Fragment)	JI390328	Schistosoma mansoni strain BH SmBR-C003229 mRNA sequence	75.273	124	2.20e-24	I63.UPW	family I63 unassigned peptidase inhibitors	Elephantulus edwardii	Inhibitor	44.444	52.8	1.67e-07	6D90	eS26	68.269	142	1.81e-44	A0A146TZS7	40S ribosomal protein S26 (Fragment)	Fundulus heteroclitus	70.476	154	1.10e-46	A0A183ASM5	40S ribosomal protein S26	Echinostoma caproni	77.778	150	4.46e-47	O45499	40S ribosomal protein S26	Caenorhabditis elegans	69.903	144	1.30e-44	ABX44798	putative 40S ribosomal protein RPS26, partial	Flustra foliacea	71.154	149	3.17e-44	K02976	small subunit ribosomal protein S26e		GO:0003735 GO:0005622 GO:0005840 GO:0006412	3125.24	825.93	1975.58
E_nip_trans_01621_m.4360																																															0	4.52	2.26
E_nip_trans_01623_m.4366	TrEMBL_A0A075ABN7 Uncharacterized protein																		A0A075ABN7	Uncharacterized protein	Opisthorchis viverrini	36.029	82.8	5.77e-16	A0A075ABN7	Uncharacterized protein	Opisthorchis viverrini	36.029	82.8	2.68e-18							XP_009163081	hypothetical protein T2600922	Opisthorchis viverrini	36.029	82.8	8.50e-16					0	102.39	51.195
E_nip_trans_01625_m.4372	TrEMBL_A0A0X3Q215 DNA replication complex GINS protein SLD5 (Fragment)													2EHO	GINS complex subunit 4	40.260	58.5	6.32e-11	A0A0X3Q215	DNA replication complex GINS protein SLD5 (Fragment)	Schistocephalus solidus	56.000	77.4	2.97e-15	A0A0X3Q215	DNA replication complex GINS protein SLD5 (Fragment)	Schistocephalus solidus	56.000	77.4	1.38e-17	Q9BRT9	DNA replication complex GINS protein SLD5	Homo sapiens	40.260	58.5	1.18e-10	XP_012798066	DNA replication complex GINS protein SLD5	Schistosoma haematobium	41.111	65.9	1.83e-10					0	0	0
E_nip_trans_01627_m.4375	TrEMBL_G4VJF1 DNA replication complex GINS protein SLD5													2Q9Q	GINS complex subunit 4	34.400	75.5	6.81e-17	G4VJF1	DNA replication complex GINS protein SLD5	Schistosoma mansoni	48.819	130	3.15e-35	G4VJF1	DNA replication complex GINS protein SLD5	Schistosoma mansoni	48.819	130	1.46e-37	Q9BRT9	DNA replication complex GINS protein SLD5	Homo sapiens	34.400	75.5	1.20e-16	XP_018652156	hypothetical protein Smp 042430.1	Schistosoma mansoni	48.819	130	4.64e-35				GO:0006261	0	0	0
E_nip_trans_01628_m.4377	nrNCBI_XP 012945276 PREDICTED: mannose-P-dolichol utilization defect 1 protein-like						S12.UPW	family S12 unassigned peptidases	Rhodotorula glutinis	Serine	39.394	47.0	5.70e-06						V9LJ02	Mannose-P-dolichol utilization defect 1 protein (Fragment)	Callorhinchus milii	57.895	94.0	4.62e-23	A0A0S4MMR0	Hypothetical transcript	Hymenolepis microstoma	51.899	88.6	2.33e-23	Q9R0Q9	Mannose-P-dolichol utilization defect 1 protein	Mus musculus	55.696	87.8	7.42e-22	XP_012945276	PREDICTED: mannose-P-dolichol utilization defect protein-like	Aplysia californica	55.556	100	4.05e-24	K09660	mannose-P-dolichol utilization defect 1			0	0	0
E_nip_trans_01629_m.4380	TrEMBL_A0A095B2A8 Mannose-P-dolichol utilization defect 1 protein-like protein						S12.UPW	family S12 unassigned peptidases	Rhodotorula glutinis	Serine	29.268	79.0	7.29e-16						A0A095B2A8	Mannose-P-dolichol utilization defect 1 protein-like protein	Schistosoma haematobium	45.283	139	5.33e-38	A0A095B2A8	Mannose-P-dolichol utilization defect 1 protein-like protein	Schistosoma haematobium	45.283	139	2.48e-40	Q9R0Q9	Mannose-P-dolichol utilization defect 1 protein	Mus musculus	39.375	114	9.00e-31	XP_012801051	Mannose-P-dolichol utilization defect protein-like protein	Schistosoma haematobium	45.283	139	7.85e-38					97.45	0.55	49
E_nip_trans_01630_m.4384	UniRef100_A0A087UCE9 Mannose-P-dolichol utilization defect 1 protein-like protein (Fragment)						S12.UPW	family S12 unassigned peptidases	Rhodotorula glutinis	Serine	32.143	57.8	1.13e-09						A0A087UCE9	Mannose-P-dolichol utilization defect 1 protein-like protein (Fragment)	Stegodyphus mimosarum	52.874	97.4	7.57e-24	A0A0R3TAL9	Uncharacterized protein	Hymenolepis nana	46.591	87.4	1.44e-21	Q60441	Mannose-P-dolichol utilization defect 1 protein	Cricetulus griseus	42.353	75.9	4.36e-17	KFM75038	Mannose-P-dolichol utilization defect protein-like protein, partial	Stegodyphus mimosarum	52.874	97.4	1.11e-23					0	34.67	17.335
E_nip_trans_01632_m.4391																																															515	273.93	394.465
E_nip_trans_01633_m.4395																																															6327.64	961.33	3644.49
E_nip_trans_01635_m.4400																																															0	14.36	7.18
E_nip_trans_01637_m.4404																																															0	8.48	4.24
E_nip_trans_01638_m.4408	TrEMBL_A0A2H1CTI0 Translation initiation factor SUI1																		A0A2H1CTI0	Translation initiation factor SUI1	Fasciola hepatica	37.037	118	4.94e-31	A0A2H1CTI0	Translation initiation factor SUI1	Fasciola hepatica	37.037	118	2.30e-33							PIS90720	translation initiation factor SUI1	Fasciola hepatica	37.037	118	7.28e-31				GO:0003743 GO:0006413	0	9.86	4.93
E_nip_trans_01641_m.4417	UniRef100_A0A158QKH4 Uncharacterized protein						S08.UPA	subfamily S8A unassigned peptidases	Rhizopus microsporus	Serine	43.333	58.5	1.36e-08	4J7Z	Chaperone protein DnaJ 2	43.158	61.2	1.32e-11	A0A158QKH4	Uncharacterized protein	Haemonchus placei	46.316	85.5	3.93e-16	A0A1I8JDW4	Uncharacterized protein	Macrostomum lignano	36.036	69.3	2.78e-13	P50027	DnAJ-like protein slr0093	Synechocystis sp. (strain PCC 6803 / Kazusa)	38.679	65.5	1.01e-11	XP_017883868	PREDICTED: dnaJ homolog subfamily C member 4-like	Ceratina calcarata	34.591	79.0	9.80e-15	K09524	DnaJ homolog subfamily C member 4			0	8.5	4.25
E_nip_trans_01643_m.4418																																															0	3.42	1.71
E_nip_trans_01644_m.4422																																															0	0	0
E_nip_trans_01647_m.4426	TrEMBL_A0A094ZWQ7 Tegument antigen													5FWZ	CALCIUM BINDING PROTEIN	33.735	65.5	1.10e-13	A0A094ZWQ7	Tegument antigen	Schistosoma haematobium	35.976	120	1.69e-31	A0A094ZWQ7	Tegument antigen	Schistosoma haematobium	35.976	120	7.83e-34	P14202	Tegument antigen	Schistosoma mansoni	32.727	100	8.34e-26	XP_012797371	Tegument antigen	Schistosoma haematobium	35.976	120	2.48e-31				GO:0005509 GO:0007017 GO:0030286	0	3.38	1.69
E_nip_trans_01648_m.4430																																															0	0.65	0.325
E_nip_trans_01649_m.4434																																															0	0.98	0.49
E_nip_trans_01651_m.4435																																															0	0.08	0.04
E_nip_trans_01654_m.4443	MEROPS_MER0852686 [M20.UPA] subfamily M20A unassigned peptidases (Hymenolepis microstoma)						M20.UPA	subfamily M20A unassigned peptidases	Hymenolepis microstoma	Metallo	48.020	194	7.46e-59	1Q7L	Aminoacylase-1	38.739	74.7	7.27e-16	A0A068XFX4	Aminoacylase 1	Hymenolepis microstoma	48.020	194	4.97e-57	A0A068XFX4	Aminoacylase 1	Hymenolepis microstoma	48.020	194	2.31e-59	Q99JW2	Aminoacylase-1	Mus musculus	45.408	161	6.36e-47	CDS31047	aminoacylase 1	Hymenolepis microstoma	48.020	194	7.32e-57				GO:0008152 GO:0016787	0	2.73	1.365
E_nip_trans_01655_m.4450	MEROPS_MER1134631 [M20.UNA] subfamily M20A non-peptidase homologues (Protopolystoma xenopodis)						M20.UNA	subfamily M20A non-peptidase homologues	Protopolystoma xenopodis	Metallo	55.140	137	7.34e-40	1Q7L	Aminoacylase-1	47.917	97.1	2.09e-25	A0A183B4E0	Uncharacterized protein	Echinostoma caproni	55.769	135	1.25e-36	A0A183B4E0	Uncharacterized protein	Echinostoma caproni	55.769	135	5.81e-39	Q99JW2	Aminoacylase-1	Mus musculus	51.042	100	6.04e-25	PIS82107	hypothetical protein D9110957	Fasciola hepatica	53.333	129	2.01e-36	K14677	aminoacylase	3.5.1.14	GO:0006508 GO:0008237 GO:0008152 GO:0016787	0	22.67	11.335
E_nip_trans_01656_m.4454	MEROPS_MER1125247 [M20.UNA] subfamily M20A non-peptidase homologues (Mesocestoides corti)						M20.UNA	subfamily M20A non-peptidase homologues	Mesocestoides corti	Metallo	66.667	84.0	3.81e-19	1Q7L	Aminoacylase-1	62.500	61.2	4.69e-12	A0A0R3UD58	Uncharacterized protein	Mesocestoides corti	66.667	84.0	2.54e-17	A0A0R3UD58	Uncharacterized protein	Mesocestoides corti	66.667	84.0	1.18e-19	P37111	Aminoacylase-1	Sus scrofa	62.500	62.0	1.45e-11	GAA30793	aminoacylase	Clonorchis sinensis	75.926	78.6	5.45e-15				GO:0008152 GO:0016787	0	9.45	4.725
E_nip_trans_01657_m.4458	TrEMBL_A0A074ZUG8 Uncharacterized protein																		A0A074ZUG8	Uncharacterized protein	Opisthorchis viverrini	80.645	56.2	1.72e-08	A0A074ZUG8	Uncharacterized protein	Opisthorchis viverrini	80.645	56.2	7.97e-11							XP_009165518	hypothetical protein T2602901	Opisthorchis viverrini	80.645	56.2	2.53e-08					0	0	0
E_nip_trans_01658_m.4459	TrEMBL_A0A158QW47 Uncharacterized protein													5OOM	39S ribosomal protein L15, mitochondrial	34.066	52.4	2.18e-08	A0A158QW47	Uncharacterized protein	Mesocestoides corti	60.000	137	8.78e-38	A0A158QW47	Uncharacterized protein	Mesocestoides corti	60.000	137	4.08e-40	Q6AZN4	39S ribosomal protein L15, mitochondrial	Xenopus laevis	37.500	62.0	1.40e-11	CDS16194	39S ribosomal protein L1mitochondrial	Echinococcus granulosus	61.000	134	1.05e-36				GO:0003735 GO:0006412 GO:0015934	0	0	0
E_nip_trans_01659_m.4464	TrEMBL_C1L5Z3 39S ribosomal protein L15, mitochondrial													5OOM	39S ribosomal protein L15, mitochondrial	48.428	145	1.58e-42	C1L5Z3	39S ribosomal protein L15, mitochondrial	Schistosoma japonicum	54.777	180	6.74e-54	C1L5Z3	39S ribosomal protein L15, mitochondrial	Schistosoma japonicum	54.777	180	3.13e-56	Q5ZKT8	39S ribosomal protein L15, mitochondrial	Gallus gallus	47.170	146	1.13e-42	CAX70121	39S ribosomal protein L15, mitochondrial precursor	Schistosoma japonicum	54.777	180	9.93e-54				GO:0003735 GO:0006412 GO:0015934	141.54	0	70.77
E_nip_trans_01660_m.4465	TrEMBL_A0A068Y1U4 Histone H2B	CJ635494	Triticum aestivum cDNA clone whdp2h05 5', Y.Ogihara unpublished cDNA library Wh DPA20, mRNA sequence	79.322	206	8.40e-49	T01.UPA	subfamily T1A unassigned peptidases	Ascaris suum	Threonine	73.874	161	8.35e-48	4LD9	Histone H2B 1.1	75.397	189	1.29e-62	A0A068Y1U4	Histone H2B	Echinococcus multilocularis	88.800	224	2.29e-73	A0A068Y1U4	Histone H2B	Echinococcus multilocularis	88.800	224	1.06e-75	Q75VN4	Histone H2B	Rhacophorus schlegelii	76.984	191	5.71e-63	CDS36085	histone H2B	Echinococcus multilocularis	88.800	224	3.37e-73	K11252	histone H2B		GO:0000786 GO:0003677 GO:0046982	415.43	1.16	208.295
E_nip_trans_01661_m.4479	TrEMBL_A0A068WMH2 Eukaryotic translation elongation factor 1																		A0A068WMH2	Eukaryotic translation elongation factor 1	Echinococcus granulosus	35.644	57.8	4.75e-08	A0A068WMH2	Eukaryotic translation elongation factor 1	Echinococcus granulosus	35.644	57.8	2.21e-10	Q9D1M4	Eukaryotic translation elongation factor 1 epsilon-1	Mus musculus	28.736	46.2	8.90e-06	CDS21297	eukaryotic translation elongation factor 1	Echinococcus granulosus	35.644	57.8	7.00e-08					681.03	0.69	340.86
E_nip_trans_01662_m.4481	TrEMBL_A0A183L213 Uncharacterized protein													3AQ0	Geranyl diphosphate synthase	38.614	67.0	1.11e-12	A0A183L213	Uncharacterized protein	Schistosoma curassoni	44.242	120	3.23e-31	A0A183L213	Uncharacterized protein	Schistosoma curassoni	44.242	120	1.50e-33	Q653T6	Solanesyl-diphosphate synthase 1, mitochondrial	Oryza sativa subsp. japonica	35.593	72.8	2.28e-14	XP_018649134	prenyl transferase	Schistosoma mansoni	43.976	120	2.36e-29				GO:0008299	51.64	0.77	26.205
E_nip_trans_01668_m.4497	nrNCBI_ORX86564 Phosphoglucose isomerase	JR540512	Villosa lienosa Contig62897.Vilimmg mRNA sequence	78.000	91.6	8.35e-15	I04.UPW	family I4 unassigned peptidase inhibitors	Trichuris suis	Inhibitor	71.154	84.3	1.02e-19	1IAT	PHOSPHOGLUCOSE ISOMERASE	73.077	88.6	7.27e-22	A0A183L144	Glucose-6-phosphate isomerase	Schistosoma curassoni	80.769	94.0	1.95e-22	A0A183L144	Glucose-6-phosphate isomerase	Schistosoma curassoni	80.769	94.0	9.06e-25	B8F632	Glucose-6-phosphate isomerase	Haemophilus parasuis serovar 5 (strain SH0165)	78.846	93.6	1.84e-23	ORX86564	Phosphoglucose isomerase	Basidiobolus meristosporus CBS 931.73	82.692	96.7	4.75e-22				GO:0004347 GO:0006094 GO:0006096	0	37.15	18.575
E_nip_trans_01669_m.4500	TrEMBL_A0A183NDG4 Glucose-6-phosphate isomerase	LK023318	Lichtheimia ramosa strain JMRC FSU:6197 genome assembly, scaffold: SCAF14	73.816	130	1.14e-25	I04.UPW	family I4 unassigned peptidase inhibitors	Trichuris suis	Inhibitor	68.231	411	1.19e-134	4WMJ	Glucose-6-phosphate isomerase	72.101	419	1.47e-144	A0A183NDG4	Glucose-6-phosphate isomerase	Schistosoma mattheei	76.087	442	1.50e-153	A0A183NDG4	Glucose-6-phosphate isomerase	Schistosoma mattheei	76.087	442	6.97e-156	Q3ZBD7	Glucose-6-phosphate isomerase	Bos taurus	69.675	416	2.57e-143	XP_012794629	Glucose-6-phosphate isomerase	Schistosoma haematobium	76.087	442	3.71e-152				GO:0004347 GO:0006094 GO:0006096	19.73	0	9.865
E_nip_trans_01670_m.4504	UniRef100_A0A087SWK6 Glucose-6-phosphate isomerase (Fragment)						I04.UPW	family I4 unassigned peptidase inhibitors	Trichuris suis	Inhibitor	70.270	63.2	1.56e-12	1IAT	PHOSPHOGLUCOSE ISOMERASE	75.676	65.1	6.74e-14	A0A087SWK6	Glucose-6-phosphate isomerase (Fragment)	Stegodyphus mimosarum	81.081	68.9	5.68e-13	A0A0R3U1Q7	Glucose-6-phosphate isomerase	Mesocestoides corti	75.676	66.2	3.96e-14	Q3JCN1	Glucose-6-phosphate isomerase	Nitrosococcus oceani (strain ATCC 19707 / BCRC 17464 / NCIMB 11848 / C-107)	78.378	66.2	4.93e-14	KFM57245	Glucose-6-phosphate isomerase, partial	Stegodyphus mimosarum	81.081	68.9	8.37e-13				GO:0004347 GO:0006094 GO:0006096	0	2.55	1.275
E_nip_trans_01671_m.4505	UniRef100_K1RV04 Tyramine beta-hydroxylase						M28.UNB	subfamily M28B non-peptidase homologues	Crassostrea gigas	Metallo	46.667	124	7.42e-32						K1RV04	Tyramine beta-hydroxylase	Crassostrea gigas	47.761	126	9.20e-31	A0A1I8IPW7	Uncharacterized protein	Macrostomum lignano	46.552	112	3.04e-31	Q7Z0T3	Temptin	Aplysia californica	47.368	103	5.90e-28	XP_011447653	PREDICTED: tyramine beta-hydroxylase	Crassostrea gigas	47.761	126	1.23e-30	K00503	dopamine beta-monooxygenase	1.14.17.1		0	109.72	54.86
E_nip_trans_01672_m.4507																																															0	182.04	91.02
E_nip_trans_01673_m.4510																																															0	0	0
E_nip_trans_01674_m.4512																																															0	5.54	2.77
E_nip_trans_01676_m.4519	TrEMBL_A0A183L3J0 Uncharacterized protein																		A0A183L3J0	Uncharacterized protein	Schistosoma curassoni	54.206	118	5.80e-31	A0A183L3J0	Uncharacterized protein	Schistosoma curassoni	54.206	118	2.69e-33	Q7ZV80	Survival of motor neuron-related-splicing factor 30	Danio rerio	47.059	68.6	3.10e-14	CAX76551	Survival of motor neuron-related-splicing factor 30	Schistosoma japonicum	53.398	115	7.88e-30	K12839	survival of motor neuron-related-splicing factor 30			0	16.56	8.28
E_nip_trans_01677_m.4521																																															129.26	0.45	64.855
E_nip_trans_01679_m.4524																																															217.4	0.34	108.87
E_nip_trans_01680_m.4525	TrEMBL_A0A2H1C6E1 Uncharacterized protein																		A0A2H1C6E1	Uncharacterized protein	Fasciola hepatica	33.846	66.6	1.26e-11	A0A2H1C6E1	Uncharacterized protein	Fasciola hepatica	33.846	66.6	5.84e-14							PIS83036	hypothetical protein D9109946	Fasciola hepatica	33.846	66.6	1.85e-11					0	5.36	2.68
E_nip_trans_01681_m.4528	TrEMBL_A0A183A6Y3 Uncharacterized protein																		A0A183A6Y3	Uncharacterized protein	Echinostoma caproni	38.411	90.1	3.70e-18	A0A183A6Y3	Uncharacterized protein	Echinostoma caproni	38.411	90.1	1.72e-20							XP_012792359	Calsyntenin-2	Schistosoma haematobium	36.424	85.9	1.47e-16				GO:0005509 GO:0016020	0	2.07	1.035
E_nip_trans_01682_m.4533																																															0	0	0
E_nip_trans_01684_m.4535																																															237.34	0	118.67
E_nip_trans_01685_m.4544																																															0	340.02	170.01
E_nip_trans_01687_m.4549	TrEMBL_A0A074ZYY8 Putative isovaleryl-CoA dehydrogenase						S01.UPA	subfamily S1A unassigned peptidases	Branchiostoma floridae	Serine	50.311	162	2.60e-45	1IVH	ISOVALERYL-COA DEHYDROGENASE	52.795	165	3.20e-49	A0A074ZYY8	Putative isovaleryl-CoA dehydrogenase	Opisthorchis viverrini	62.112	198	2.43e-60	A0A074ZYY8	Putative isovaleryl-CoA dehydrogenase	Opisthorchis viverrini	62.112	198	1.13e-62	Q75IM9	Isovaleryl-CoA dehydrogenase, mitochondrial	Oryza sativa subsp. japonica	54.658	169	1.12e-50	XP_009175840	hypothetical protein T2611033	Opisthorchis viverrini	62.112	198	3.58e-60				GO:0003995 GO:0055114 GO:0016627	0	1.24	0.62
E_nip_trans_01689_m.4550																																															0	0.67	0.335
E_nip_trans_01690_m.4552																																															0	0	0
E_nip_trans_01693_m.4557																																															137.05	89.69	113.37
E_nip_trans_01695_m.4567	UniRef100_A0A1G0XE40 2-oxopent-4-enoate hydratase													1NR9	Protein YCGM	52.500	53.1	1.60e-09	A0A1G0XE40	2-oxopent-4-enoate hydratase	Ignavibacteria bacterium RIFOXYD12 FULL 36 8	59.574	65.9	9.24e-12	Q5DFL7	Uncharacterized protein	Schistosoma japonicum	55.319	61.6	1.79e-12	Q86I22	Acylpyruvase FAHD1, mitochondrial	Dictyostelium discoideum	58.333	55.8	2.76e-10	OGU37035	2-oxopent-4-enoate hydratase	Ignavibacteria bacterium GWA2 36 19	59.574	65.9	1.36e-11				GO:0003824 GO:0008152	0	7.61	3.805
E_nip_trans_01696_m.4569	UniRef100_A0A1G0XE40 2-oxopent-4-enoate hydratase													1NR9	Protein YCGM	52.500	53.1	1.80e-09	A0A1G0XE40	2-oxopent-4-enoate hydratase	Ignavibacteria bacterium RIFOXYD12 FULL 36 8	60.417	67.0	4.37e-12	Q5DFL7	Uncharacterized protein	Schistosoma japonicum	55.102	64.3	2.29e-13	Q86I22	Acylpyruvase FAHD1, mitochondrial	Dictyostelium discoideum	58.333	55.8	3.18e-10	OGU37035	2-oxopent-4-enoate hydratase	Ignavibacteria bacterium GWA2 36 19	60.417	67.0	6.43e-12				GO:0003824 GO:0008152	0	25.17	12.585
E_nip_trans_01697_m.4571	DDBJ_FX835815 Bdellocephala annandalei mRNA, contig: contig 31573	FX835815	Bdellocephala annandalei mRNA, contig: contig 31573	93.750	95.3	8.81e-16																																									0	5.64	2.82
E_nip_trans_01700_m.4580																																															0	33.7	16.85
E_nip_trans_01701_m.4582	TrEMBL_A0A183AMA8 Uncharacterized protein													3TQQ	Methionyl-tRNA formyltransferase	39.583	75.1	1.41e-14	A0A183AMA8	Uncharacterized protein	Echinostoma caproni	34.703	126	2.31e-30	A0A183AMA8	Uncharacterized protein	Echinostoma caproni	34.703	126	1.07e-32	B3CLK1	Methionyl-tRNA formyltransferase	Wolbachia pipientis subsp. Culex pipiens (strain wPip)	45.349	84.7	9.13e-18	AAX27185	SJCHGC0726protein, partial	Schistosoma japonicum	30.457	112	1.93e-26	K00604	methionyl-tRNA formyltransferase	2.1.2.9	GO:0009058 GO:0016742	45.42	1.06	23.24
E_nip_trans_01702_m.4583	TrEMBL_A0A1S8WJM9 SSXT protein																								A0A1S8WJM9	SSXT protein	Opisthorchis viverrini	39.655	47.8	9.56e-08																GO:0003713	0	10.34	5.17
E_nip_trans_01704_m.4588	TrEMBL_A0A183B0T7 Uncharacterized protein						I87.UPW	family I87 unassigned peptidase inhibitors	Salmo salar	Inhibitor	41.270	99.4	7.57e-24						A0A183B0T7	Uncharacterized protein	Echinostoma caproni	58.462	158	2.65e-45	A0A183B0T7	Uncharacterized protein	Echinostoma caproni	58.462	158	1.23e-47	O61492	Flotillin-2	Drosophila melanogaster	51.128	131	3.75e-36	XP_012801163	Flotillin-2	Schistosoma haematobium	55.639	150	4.57e-44					0	4.73	2.365
E_nip_trans_01705_m.4593																																															0	39.13	19.565
E_nip_trans_01706_m.4597	TrEMBL_A0A1S8WKL4 F-actin capping protein, beta subunit (Fragment)						C01.UNA	subfamily C1A non-peptidase homologues	Saprolegnia parasitica	Cysteine	29.771	60.8	3.13e-09	3LK2	F-actin-capping protein subunit beta isoforms 1 and 2	32.093	132	3.34e-37	A0A1S8WKL4	F-actin capping protein, beta subunit (Fragment)	Opisthorchis viverrini	34.247	142	5.65e-38	A0A1S8WKL4	F-actin capping protein, beta subunit (Fragment)	Opisthorchis viverrini	34.247	142	2.63e-40	Q5XI32	F-actin-capping protein subunit beta	Rattus norvegicus	32.093	132	9.86e-37	OON14978	f-actin capping protein, beta subunit, partial	Opisthorchis viverrini	34.247	142	8.32e-38				GO:0008290 GO:0051016	0	1.71	0.855
E_nip_trans_01707_m.4600	TrEMBL_G4VBQ9 Putative f-actin capping protein beta subunit (Fragment)																								G4VBQ9	Putative f-actin capping protein beta subunit (Fragment)	Schistosoma mansoni	34.000	42.4	3.16e-06																	0	0	0
E_nip_trans_01709_m.4603																																															0	17.86	8.93
E_nip_trans_01712_m.4609	TrEMBL_C1LH49 Protein archease													4N2P	Protein archease	35.878	88.6	5.18e-22	C1LH49	Protein archease	Schistosoma japonicum	76.190	239	1.50e-78	C1LH49	Protein archease	Schistosoma japonicum	76.190	239	6.98e-81	Q2YDE7	Protein archease	Bos taurus	65.734	189	3.34e-61	CAX74027	Protein archease	Schistosoma japonicum	76.190	239	2.21e-78					0	8.1	4.05
E_nip_trans_01717_m.4623																																															0	0	0
E_nip_trans_01718_m.4628																																															0	0	0
E_nip_trans_01719_m.4631																																															0	0	0
E_nip_trans_01720_m.4636	TrEMBL_A0A068YNE0 U3 small nucleolar RNA-associated protein 11													5OQL	U3 small nucleolar RNA-associated protein 11	58.730	68.9	3.88e-13	A0A068YNE0	U3 small nucleolar RNA-associated protein 11	Echinococcus multilocularis	48.113	182	1.81e-54	A0A068YNE0	U3 small nucleolar RNA-associated protein 11	Echinococcus multilocularis	48.113	182	8.39e-57	Q8S1Z1	Probable U3 small nucleolar RNA-associated protein 11	Oryza sativa subsp. japonica	30.189	78.2	1.70e-16	CDS43510	Proto oncolocus tag tyrosine protein kinase FYN	Echinococcus multilocularis	48.113	182	2.66e-54				GO:0006364 GO:0032040	0	0	0
E_nip_trans_01732_m.4667	nrNCBI_XP 019637854 PREDICTED: kelch-like protein 17																		C3YR21	Uncharacterized protein (Fragment)	Branchiostoma floridae	29.032	53.5	8.07e-06	A0A183VLV2	Uncharacterized protein	Trichobilharzia regenti	31.667	50.8	4.02e-07							XP_019637854	PREDICTED: kelch-like protein 17	Branchiostoma belcheri	29.032	56.6	1.07e-06					0	1.13	0.565
E_nip_trans_01733_m.4670	DDBJ_FX831376 Bdellocephala annandalei mRNA, contig: contig 27134	FX831376	Bdellocephala annandalei mRNA, contig: contig 27134	89.474	69.4	5.63e-08																																									0	1.46	0.73
E_nip_trans_01736_m.4675																																															0	0.8	0.4
E_nip_trans_01742_m.4693	TrEMBL_A0A0X3PW01 Proline synthase co-transcribed bacterial homolog protein													1B54	YEAST HYPOTHETICAL PROTEIN	46.847	93.2	6.93e-23	A0A0X3PW01	Proline synthase co-transcribed bacterial homolog protein	Schistocephalus solidus	51.429	158	4.02e-47	A0A0X3PW01	Proline synthase co-transcribed bacterial homolog protein	Schistocephalus solidus	51.429	158	1.87e-49	Q9Z2Y8	Pyridoxal phosphate homeostasis protein	Mus musculus	47.727	145	1.74e-42	XP_023308979	pyridoxal phosphate homeostasis protein	Lucilia cuprina	53.521	158	1.86e-45				GO:0030170	102.9	7.79	55.345
E_nip_trans_01743_m.4699																																															0	0	0
E_nip_trans_01744_m.4703																																															0	7.89	3.945
E_nip_trans_01745_m.4705																																															0	2.07	1.035
E_nip_trans_01746_m.4707																																															0	16.03	8.015
E_nip_trans_01748_m.4712																																															0	0	0
E_nip_trans_01749_m.4715																																															0	3.63	1.815
E_nip_trans_01750_m.4723																																															0	5.47	2.735
E_nip_trans_01751_m.4725																																															0	0.15	0.075
E_nip_trans_01752_m.4730																																															0	0	0
E_nip_trans_01753_m.4732	TrEMBL_A0A0R3U8Q7 Uncharacterized protein																		A0A0R3U8Q7	Uncharacterized protein	Mesocestoides corti	45.679	70.9	9.00e-13	A0A0R3U8Q7	Uncharacterized protein	Mesocestoides corti	45.679	70.9	4.18e-15							OON22922	hypothetical protein X8001171	Opisthorchis viverrini	44.444	70.9	1.98e-12					0	0	0
E_nip_trans_01754_m.4734	TrEMBL_A0A097F1L7 CD59-like protein																								A0A097F1L7	CD59-like protein	Fasciola hepatica	30.928	48.5	1.83e-07																	0	0	0
E_nip_trans_01757_m.4744	nrNCBI_XP 018564130 DNA damage-regulated autophagy modulator protein 2-like isoform X2																		A0A087XZ58	DNA-damage regulated autophagy modulator 1	Poecilia formosa	29.167	67.0	3.18e-10	G7Y653	DNA damage-regulated autophagy modulator protein 2	Clonorchis sinensis	31.884	64.7	1.17e-11	Q5EAK8	DNA damage-regulated autophagy modulator protein 1	Xenopus tropicalis	30.000	60.5	3.06e-10	XP_018564130	DNA damage-regulated autophagy modulator protein 2-like isoform X2	Anoplophora glabripennis	28.846	75.1	2.01e-13					112.94	1.25	57.095
E_nip_trans_01759_m.4752																																															0	0	0
E_nip_trans_01761_m.4755	TrEMBL_A0A183TF30 Uncharacterized protein																								A0A183TF30	Uncharacterized protein	Schistocephalus solidus	36.585	52.4	7.83e-08																	0	1.06	0.53
E_nip_trans_01765_m.4765																																															0	2.72	1.36
E_nip_trans_01770_m.4774																																															0	0.1	0.05
E_nip_trans_01772_m.4778	TrEMBL_A0A267G5L5 Uncharacterized protein						M01.022	arginyl aminopeptidase-like 1	Chelonia mydas	Metallo	54.455	121	1.84e-31	5UJA	bovine multidrug resistance protein 1 (MRP1),Multidrug resistance-associated protein 1	62.727	144	2.86e-40	J7QBP0	Multidrug Resistant Protein 4 (Fragment)	Cooperia oncophora	64.407	157	2.27e-47	A0A267G5L5	Uncharacterized protein	Macrostomum lignano	65.254	165	2.40e-47	O88563	Canalicular multispecific organic anion transporter 2	Rattus norvegicus	59.829	145	1.73e-40	CCI55276	Multidrug Resistant Protein 4, partial	Cooperia oncophora	64.407	157	3.35e-47				GO:0005524 GO:0016887	0	6.22	3.11
E_nip_trans_01777_m.4788	TrEMBL_A0A183B888 Ferritin						C15.UNW	family C15 non-peptidase homologues	Balaenoptera acutorostrata	Cysteine	30.625	56.6	2.10e-08	3WVV	Ferritin light chain	31.373	68.9	3.04e-14	A0A183B888	Ferritin	Echinostoma caproni	31.447	83.6	5.83e-17	A0A183B888	Ferritin	Echinostoma caproni	31.447	83.6	2.71e-19	P49945	Ferritin light chain 2	Mus musculus	31.210	69.7	3.96e-14	PIS87324	ferritin-like protein	Fasciola hepatica	32.075	83.2	1.42e-16				GO:0006826 GO:0006879 GO:0008199	101.81	0.5	51.155
E_nip_trans_01780_m.4798	UniRef100_A0A0A0LEV4 Uncharacterized protein													2AAO	Calcium-dependent protein kinase, isoform AK1	38.095	45.1	2.13e-06	A0A0A0LEV4	Uncharacterized protein	Cucumis sativus	38.806	54.3	7.47e-07	A0A267GXX6	Uncharacterized protein	Macrostomum lignano	36.232	48.1	3.60e-08	Q9FXQ3	Calcium-dependent protein kinase 13	Oryza sativa subsp. japonica	36.923	48.1	5.13e-07	XP_004136722	PREDICTED: calcium-dependent protein kinase 26-like	Cucumis sativus	38.806	54.3	1.10e-06				GO:0005509	0	42.97	21.485
E_nip_trans_01782_m.4801	DDBJ_FX806093 Bdellocephala annandalei mRNA, contig: contig 1851	FX806093	Bdellocephala annandalei mRNA, contig: contig 1851	100.000	71.3	1.46e-08																																									0	27.47	13.735
E_nip_trans_01783_m.4805																																															0	3.52	1.76
E_nip_trans_01785_m.4808																																															309.98	19.02	164.5
E_nip_trans_01788_m.4815																																															0	36.42	18.21
E_nip_trans_01791_m.4818	TrEMBL_A0A183QD36 Uncharacterized protein													2YQI	High mobility group protein B3	35.938	47.0	2.64e-07	A0A183QD36	Uncharacterized protein	Schistosoma rodhaini	41.237	75.1	2.31e-14	A0A183QD36	Uncharacterized protein	Schistosoma rodhaini	41.237	75.1	1.07e-16	O54879	High mobility group protein B3	Mus musculus	35.938	45.8	7.78e-06	AAW27275	SJCHGC0253protein	Schistosoma japonicum	48.571	74.3	6.96e-14					0	62.08	31.04
E_nip_trans_01797_m.4834																																															0	14.67	7.335
E_nip_trans_01798_m.4838	TrEMBL_G4VMD8 Putative kappa B-ras																		G4VMD8	Putative kappa B-ras	Schistosoma mansoni	53.061	156	2.69e-46	G4VMD8	Putative kappa B-ras	Schistosoma mansoni	53.061	156	1.25e-48	Q6DGL2	NF-kappa-B inhibitor-interacting Ras-like protein 2	Danio rerio	39.073	105	6.24e-28	XP_018653242	putative kappa B-ras	Schistosoma mansoni	53.061	156	3.97e-46	K17197	NF-kappa-B inhibitor-interacting Ras-like protein		GO:0003924 GO:0005525 GO:0007165 GO:0016020	0	27.49	13.745
E_nip_trans_01800_m.4844	TrEMBL_A4GU99 RNA-binding protein 8A													2X1G	RNA-BINDING PROTEIN 8A	50.725	57.0	6.48e-11	A4GU99	RNA-binding protein 8A	Schistosoma japonicum	59.091	80.1	3.38e-17	A4GU99	RNA-binding protein 8A	Schistosoma japonicum	59.091	80.1	1.57e-19	Q9V535	RNA-binding protein 8A	Drosophila melanogaster	50.725	57.0	1.14e-10	ABO31095	tsunagi	Schistosoma japonicum	59.091	80.1	4.97e-17				GO:0003723 GO:0005634 GO:0005737 GO:0006396	0	15.05	7.525
E_nip_trans_01801_m.4847	TrEMBL_A0A1S8WZG8 RNA-binding protein 8A (Fragment)						C65.UNW	family C65 non-peptidase homologues	Triticum urartu	Cysteine	55.556	60.5	2.30e-11	2HYI	RNA-binding protein 8A	84.444	83.2	2.09e-22	A0A1S8WZG8	RNA-binding protein 8A (Fragment)	Opisthorchis viverrini	97.778	97.8	7.37e-25	A0A1S8WZG8	RNA-binding protein 8A (Fragment)	Opisthorchis viverrini	97.778	97.8	3.43e-27	Q27W01	RNA-binding protein 8A	Rattus norvegicus	84.444	83.2	2.70e-21	OON19828	RNA-binding protein 8A, partial	Opisthorchis viverrini	97.778	97.8	1.09e-24				GO:0003676	0	0	0
E_nip_trans_01802_m.4848	UniRef100_A0A162Q1B1 Uncharacterized protein													2XB2	RNA-BINDING PROTEIN 8A	53.659	53.5	2.61e-10	A0A162Q1B1	Uncharacterized protein	Phycomyces blakesleeanus (strain ATCC 8743b / DSM 1359 / FGSC 10004 / NBRC 33097 / NRRL 1555)	58.730	66.6	3.54e-12	A0A183BCN3	RNA-binding protein 8A	Echinostoma caproni	60.465	64.7	6.50e-14	Q28BZ1	RNA-binding protein 8A	Xenopus tropicalis	56.098	56.2	1.91e-10	XP_018294326	hypothetical protein PHYBLDRAFT 166257	Phycomyces blakesleeanus NRRL 1555(-)	58.730	66.6	5.22e-12				GO:0003676	0	0	0
E_nip_trans_01804_m.4853	DDBJ_FX842289 Bdellocephala annandalei mRNA, contig: contig 38047	FX842289	Bdellocephala annandalei mRNA, contig: contig 38047	95.349	69.4	5.06e-08																																									0	1881.02	940.51
E_nip_trans_01808_m.4860																																															0	10.35	5.175
E_nip_trans_01809_m.4862	nrNCBI_WP 089139761 isoprenoid biosynthesis protein ElbB						C56.UNW	family C56 non-peptidase homologues	Poecilia reticulata	Cysteine	50.365	150	7.73e-45	1VHQ	Enhancing lycopene biosynthesis protein 2	44.853	127	1.35e-36	A0A1S1NA19	Glyoxalase	Pseudoalteromonas byunsanensis	55.385	157	4.25e-46	A0A183ALF2	Uncharacterized protein	Echinostoma caproni	51.562	138	1.15e-40	A0A0B4J2D5	Glutamine amidotransferase-like class 1 domain-containing protein 3B, mitochondrial	Homo sapiens	46.429	136	1.57e-39	WP_089139761	isoprenoid biosynthesis protein ElbB	Vibrio rumoiensis	56.250	159	2.27e-46					513.24	396.88	455.06
E_nip_trans_01810_m.4863	nrNCBI_XP 022779069 ES1 protein homolog, mitochondrial-like						C56.975	Mername-AA297 non-peptidase homologue	Macropus eugenii	Cysteine	49.474	99.4	6.69e-26	1OY1	PUTATIVE sigma cross-reacting protein 27A	30.769	46.2	2.39e-06	A0A210PX33	ES1 protein-like	Mizuhopecten yessoensis	46.392	99.8	1.12e-23	A0A183ALF2	Uncharacterized protein	Echinostoma caproni	45.652	96.7	5.01e-25	Q9D172	Glutamine amidotransferase-like class 1 domain-containing protein 3A, mitochondrial	Mus musculus	47.368	89.7	3.85e-22	XP_022779069	ESprotein homolog, mitochondrial-like	Stylophora pistillata	48.913	101	3.98e-24					0	174.07	87.035
E_nip_trans_01813_m.4867	TrEMBL_G4VA66 Putative rrna processing protein (Rrp20)						M67.UPA	subfamily M67A unassigned peptidases	Nosema bombycis	Metallo	30.233	92.8	1.49e-20	6FAI	Pre-rRNA-processing protein PNO1	46.629	170	5.42e-52	G4VA66	Putative rrna processing protein (Rrp20)	Schistosoma mansoni	76.243	301	2.29e-102	G4VA66	Putative rrna processing protein (Rrp20)	Schistosoma mansoni	76.243	301	1.07e-104	Q54K66	RNA-binding protein pno1	Dictyostelium discoideum	48.045	181	1.38e-56	XP_018648281	putative rrna processing protein (Rrp20)	Schistosoma mansoni	76.243	301	3.38e-102	K11884	RNA-binding protein PNO1		GO:0003723	91.11	10.9	51.005
E_nip_trans_01814_m.4874	MEROPS_MER0767190 [I29.UPW] family I29 unassigned peptidase inhibitors (Thelohanellus kitauei)						I29.UPW	family I29 unassigned peptidase inhibitors	Thelohanellus kitauei	Inhibitor	49.558	115	1.02e-30	1MHW	Cathepsin L	42.373	94.0	1.75e-24	A0A0C2MQB4	Crustapain	Thelohanellus kitauei	49.558	115	6.76e-29	A0A267FI47	Uncharacterized protein (Fragment)	Macrostomum lignano	44.248	109	2.19e-28	Q40143	Cysteine proteinase 3	Solanum lycopersicum	43.860	99.8	4.00e-25	KII63831	Crustapain	Thelohanellus kitauei	49.558	115	9.96e-29				GO:0006508 GO:0008234	0	2.86	1.43
E_nip_trans_01815_m.4877	MEROPS_MER0769525 [I29.UPW] family I29 unassigned peptidase inhibitors (Riptortus pedestris)						I29.UPW	family I29 unassigned peptidase inhibitors	Riptortus pedestris	Inhibitor	35.000	85.9	1.24e-19	2O6X	Secreted cathepsin L 1	30.702	63.2	1.41e-11	R4WEA6	Cathepsin L (Fragment)	Riptortus pedestris	35.000	85.9	8.26e-18	A0A2H1C8S1	Papain family cysteine protease	Fasciola hepatica	33.333	77.8	5.73e-17	Q6YD92	Silicatein	Petrosia ficiformis	34.351	78.2	1.44e-16	BAN21469	cathepsin L, partial	Riptortus pedestris	35.000	85.9	1.22e-17				GO:0008234	18.13	24.91	21.52
E_nip_trans_01818_m.4878	TrEMBL_A0A183B220 Uncharacterized protein						M10.UPA	subfamily M10A unassigned peptidases	Strongylocentrotus purpuratus	Metallo	30.645	85.1	3.78e-18	4P27	Venom allergen-like (VAL) 4 protein	36.496	99.8	3.58e-26	A0A183B220	Uncharacterized protein	Echinostoma caproni	45.033	142	3.72e-40	A0A183B220	Uncharacterized protein	Echinostoma caproni	45.033	142	1.73e-42	Q9DAG6	GLIPR1-like protein 1	Mus musculus	33.143	97.4	3.07e-24	CDS32832	venom allergen (val) protein	Hymenolepis microstoma	46.099	132	1.46e-35	K19919	cysteine-rich secretory protein			0	0	0
E_nip_trans_01819_m.4883	nrNCBI_CDS40078 Actin protein 6						S12.UPW	family S12 unassigned peptidases	Metarhizium anisopliae	Serine	44.118	68.9	2.19e-13						A0A0R3U2C7	Uncharacterized protein	Mesocestoides corti	62.245	136	2.00e-38	A0A0R3U2C7	Uncharacterized protein	Mesocestoides corti	62.245	136	9.29e-41	Q9D864	Actin-related protein 6	Mus musculus	46.667	95.1	1.80e-23	CDS40078	Actin protein 6	Echinococcus multilocularis	62.245	137	8.85e-38				GO:0005634 GO:0006338	0	0.16	0.08
E_nip_trans_01820_m.4884																																															0	0	0
E_nip_trans_01821_m.4886	TrEMBL_A0A183JSK8 Uncharacterized protein																		A0A183JSK8	Uncharacterized protein	Schistosoma curassoni	64.151	78.2	2.12e-17	A0A183JSK8	Uncharacterized protein	Schistosoma curassoni	64.151	78.2	9.85e-20	Q9D864	Actin-related protein 6	Mus musculus	44.262	52.4	6.52e-09	PIS90917	hypothetical protein D9101473, partial	Fasciola hepatica	62.264	78.2	3.84e-17					0	1.01	0.505
E_nip_trans_01826_m.4894	DDBJ_FX836091 Bdellocephala annandalei mRNA, contig: contig 31849	FX836091	Bdellocephala annandalei mRNA, contig: contig 31849	97.619	73.1	4.50e-09																																									0	1343.06	671.53
E_nip_trans_01827_m.4897	TrEMBL_G7YA13 Translation initiation factor eIF-2B subunit beta																		G7YA13	Translation initiation factor eIF-2B subunit beta	Clonorchis sinensis	71.429	52.8	2.20e-06	G7YA13	Translation initiation factor eIF-2B subunit beta	Clonorchis sinensis	71.429	52.8	1.02e-08							GAA49797	translation initiation factor eIF-2B subunit beta	Clonorchis sinensis	71.429	52.8	3.25e-06					0	0	0
E_nip_trans_01829_m.4903	TrEMBL_G7Y3L0 DNA-directed RNA polymerase II subunit RPB4													6EXV	DNA-DIRECTED RNA POLYMERASE II SUBUNIT RPB3	63.866	146	1.30e-45	G7Y3L0	DNA-directed RNA polymerase II subunit RPB4	Clonorchis sinensis	77.500	192	4.80e-61	G7Y3L0	DNA-directed RNA polymerase II subunit RPB4	Clonorchis sinensis	77.500	192	2.23e-63	Q9D7M8	DNA-directed RNA polymerase II subunit RPB4	Mus musculus	63.866	146	2.29e-45	GAA47564	DNA-directed RNA polymerase II subunit RPB4	Clonorchis sinensis	77.500	192	7.07e-61	K03012	DNA-directed RNA polymerase II subunit RPB4		GO:0000166 GO:0003824 GO:0044237 GO:0006352 GO:0030880	0	20.1	10.05
E_nip_trans_01830_m.4905																																															0	0	0
E_nip_trans_01831_m.4907																																															0	10.01	5.005
E_nip_trans_01832_m.4909	TrEMBL_C7TZ31 Small glutamine-rich tetratricopeptide						C65.UNW	family C65 non-peptidase homologues	Manacus vitellinus	Cysteine	35.849	73.9	7.97e-15	2VYI	SGTA PROTEIN	54.310	121	1.35e-35	C7TZ31	Small glutamine-rich tetratricopeptide	Schistosoma japonicum	65.574	177	3.12e-53	C7TZ31	Small glutamine-rich tetratricopeptide	Schistosoma japonicum	65.574	177	1.45e-55	Q8VD33	Small glutamine-rich tetratricopeptide repeat-containing protein beta	Mus musculus	53.279	134	2.42e-38	CAX82857	Small glutamine-rich tetratricopeptide	Schistosoma japonicum	65.574	177	4.60e-53				GO:0005515	0	11	5.5
E_nip_trans_01834_m.4914	TrEMBL_Q5BZ40 SJCHGC05372 protein (Fragment)						I25.021	alpha-2-HS-glycoprotein inhibitor unit 2	Cavia porcellus	Inhibitor	53.623	85.5	2.61e-18	3APQ	DnaJ homolog subfamily C member 10	47.143	76.6	7.09e-17	Q5BZ40	SJCHGC05372 protein (Fragment)	Schistosoma japonicum	62.857	196	1.85e-61	Q5BZ40	SJCHGC05372 protein (Fragment)	Schistosoma japonicum	62.857	196	8.59e-64	Q96KC8	DnaJ homolog subfamily C member 1	Homo sapiens	58.730	172	1.42e-50	AAX27335	SJCHGC0537protein, partial	Schistosoma japonicum	62.857	196	2.72e-61	K09521	DnaJ homolog subfamily C member 1			184.72	1.5	93.11
E_nip_trans_01835_m.4917	nrNCBI_CAX73047 DnaJ (Hsp40) homolog, subfamily C, member 1																		A0A183VYY0	Uncharacterized protein	Trichobilharzia regenti	47.312	83.6	5.40e-18	A0A183VYY0	Uncharacterized protein	Trichobilharzia regenti	47.312	83.6	2.51e-20							CAX73047	DnaJ (Hsp40) homolog, subfamily C, member 1	Schistosoma japonicum	53.521	84.0	8.71e-17					0	3.15	1.575
E_nip_trans_01836_m.4920																																															0	13.76	6.88
E_nip_trans_01837_m.4924																																															0	2.17	1.085
E_nip_trans_01838_m.4926																																															0	0	0
E_nip_trans_01839_m.4928																																															0	0	0
E_nip_trans_01840_m.4930	TrEMBL_A0A1S8WHQ9 Ribosomal protein L13													3J92	uL13	71.975	241	1.64e-81	A0A1S8WHQ9	Ribosomal protein L13	Opisthorchis viverrini	85.987	282	3.62e-95	A0A1S8WHQ9	Ribosomal protein L13	Opisthorchis viverrini	85.987	282	1.68e-97	P40429	60S ribosomal protein L13a	Homo sapiens	73.684	241	3.71e-81	OON13989	ribosomal protein L13	Opisthorchis viverrini	85.987	282	5.34e-95	K02872	large subunit ribosomal protein L13Ae		GO:0003735 GO:0005840 GO:0006412 GO:0015934	0	370.44	185.22
E_nip_trans_01842_m.4937																																															0	0	0
E_nip_trans_01843_m.4939	UniRef100_V9PPY0 EF-hand 1 domain-containing protein (Fragment)						C02.UPA	subfamily C2A unassigned peptidases	Symbiodinium minutum	Cysteine	31.818	50.1	6.94e-07	1AHR	CALMODULIN	29.545	52.0	7.16e-09	V9PPY0	EF-hand 1 domain-containing protein (Fragment)	Hormiphora californensis	36.667	62.0	4.41e-10	A0A094ZPX2	Calmodulin	Schistosoma haematobium	30.682	49.3	6.35e-08	Q9HFY6	Calmodulin	Blastocladiella emersonii	32.955	53.9	1.82e-09	XP_022332300	neo-calmodulin-like isoform X2	Crassostrea virginica	36.364	62.4	3.30e-10					0	55.56	27.78
E_nip_trans_01844_m.4942	UniRef100_E1ZRJ3 Uncharacterized protein													2AMI	Caltractin	45.098	49.7	3.16e-08	E1ZRJ3	Uncharacterized protein	Chlorella variabilis	36.275	57.0	9.68e-08	A0A1I8J7Y9	Uncharacterized protein	Macrostomum lignano	50.000	51.6	4.56e-08	P54213	Caltractin	Dunaliella salina	36.842	52.0	2.86e-08	XP_005843738	hypothetical protein CHLNCDRAFT 140078	Chlorella variabilis	36.275	57.0	1.43e-07				GO:0005509	23.95	0	11.975
E_nip_trans_01845_m.4946	TrEMBL_A0A0R3SUS6 MICOS complex subunit																		A0A0R3SUS6	MICOS complex subunit	Hymenolepis diminuta	39.759	78.6	2.08e-17	A0A0R3SUS6	MICOS complex subunit	Hymenolepis diminuta	39.759	78.6	9.67e-20							OON14512	hypothetical protein X8009694, partial	Opisthorchis viverrini	53.521	72.8	3.21e-14				GO:0042407 GO:0061617	0	0.02	0.01
E_nip_trans_01848_m.4951	TrEMBL_A0A183KJU5 Uncharacterized protein																		A0A183KJU5	Uncharacterized protein	Schistosoma curassoni	26.667	63.2	5.81e-09	A0A183KJU5	Uncharacterized protein	Schistosoma curassoni	26.667	63.2	2.70e-11																GO:0005515	0	0.96	0.48
E_nip_trans_01849_m.4957																																															0	2.64	1.32
E_nip_trans_01851_m.4960	nrNCBI_OWA50178 hypothetical protein BV898 14703																		A0A1D1UKL7	Uncharacterized protein	Ramazzottius varieornatus	56.842	123	5.07e-33	A0A1I8HSL7	Uncharacterized protein	Macrostomum lignano	43.443	111	1.84e-30							OWA50178	hypothetical protein BV8914703	Hypsibius dujardini	60.870	125	3.58e-33					109.55	0.96	55.255
E_nip_trans_01852_m.4964																																															0	0	0
E_nip_trans_01853_m.4966																																															0	0	0
E_nip_trans_01854_m.4967	TrEMBL_A0A183Q4W4 Uncharacterized protein													4YSB	Metallo-beta-lactamase family protein	64.103	60.8	7.11e-12	A0A183Q4W4	Uncharacterized protein	Schistosoma mattheei	69.565	67.0	3.68e-13	A0A183Q4W4	Uncharacterized protein	Schistosoma mattheei	69.565	67.0	1.71e-15	Q3T094	Persulfide dioxygenase ETHE1, mitochondrial	Bos taurus	60.976	60.1	2.52e-11	XP_018646721	hypothetical protein Smp 080670	Schistosoma mansoni	71.739	67.4	2.99e-12					6263.56	21.36	3142.46
E_nip_trans_01855_m.4969	UniRef100_A0A2C9JR02 Uncharacterized protein													2GCU	Putative hydroxyacylglutathione hydrolase 3	55.414	176	2.70e-55	A0A2C9JR02	Uncharacterized protein	Biomphalaria glabrata	65.605	205	2.66e-64	A0A1I8J2Z7	Uncharacterized protein	Macrostomum lignano	58.974	187	1.06e-59	Q9C8L4	Persulfide dioxygenase ETHE1 homolog, mitochondrial	Arabidopsis thaliana	55.414	176	2.02e-54	XP_013078325	PREDICTED: persulfide dioxygenase ETHE1, mitochondrial-like isoform X2	Biomphalaria glabrata	65.605	205	3.92e-64	K17725	sulfur dioxygenase	1.13.11.18		0	0.55	0.275
E_nip_trans_01856_m.4972	TrEMBL_A0A1I8IEW8 Uncharacterized protein													4YSB	Metallo-beta-lactamase family protein	61.765	48.9	2.49e-08	A0A1I8IEW8	Uncharacterized protein	Macrostomum lignano	64.865	57.8	5.41e-09	A0A1I8IEW8	Uncharacterized protein	Macrostomum lignano	64.865	57.8	2.52e-11	Q9DCM0	Persulfide dioxygenase ETHE1, mitochondrial	Mus musculus	60.000	47.4	1.79e-07	PAA75389	hypothetical protein BOX1Mlig008923g5, partial	Macrostomum lignano	64.865	57.8	8.28e-09					0	0	0
E_nip_trans_01857_m.4973	UniRef100_A0A146PGM4 Uncharacterized protein																		A0A146PGM4	Uncharacterized protein	Fundulus heteroclitus	38.356	79.3	9.71e-15	A0A0R3T2I4	Uncharacterized protein	Hymenolepis nana	26.471	57.0	5.16e-09							XP_023347683	adhesive plaque matrix protein-like, partial	Eurytemora affinis	24.294	71.2	8.82e-12					77.49	5.07	41.28
E_nip_trans_01859_m.4978	UniRef100_A0A146PGM4 Uncharacterized protein																		A0A146PGM4	Uncharacterized protein	Fundulus heteroclitus	38.164	73.6	1.15e-12	A0A0R3T2I4	Uncharacterized protein	Hymenolepis nana	24.800	48.5	5.18e-06							XP_023347683	adhesive plaque matrix protein-like, partial	Eurytemora affinis	23.729	70.9	1.08e-11					290.37	1.47	145.92
E_nip_trans_01860_m.4983																																															0	0	0
E_nip_trans_01863_m.4992	TrEMBL_G4VJQ0 Putative chromodomain helicase DNA binding protein																		G4VJQ0	Putative chromodomain helicase DNA binding protein	Schistosoma mansoni	43.284	55.5	3.89e-07	G4VJQ0	Putative chromodomain helicase DNA binding protein	Schistosoma mansoni	43.284	55.5	1.81e-09							XP_018652255	putative chromodomain helicase DNA binding protein	Schistosoma mansoni	43.284	55.5	5.74e-07					0	5.22	2.61
E_nip_trans_01865_m.4997	TrEMBL_G4VJQ0 Putative chromodomain helicase DNA binding protein																		G4VJQ0	Putative chromodomain helicase DNA binding protein	Schistosoma mansoni	43.220	74.7	2.02e-13	G4VJQ0	Putative chromodomain helicase DNA binding protein	Schistosoma mansoni	43.220	74.7	9.37e-16							XP_018652255	putative chromodomain helicase DNA binding protein	Schistosoma mansoni	43.220	74.7	2.97e-13					0	8.91	4.455
E_nip_trans_01866_m.5002																																															0	4.77	2.385
E_nip_trans_01867_m.5006																																															0	8.34	4.17
E_nip_trans_01868_m.5009																																															0	22.76	11.38
E_nip_trans_01869_m.5013	UniRef100_A0A2U3X257 mitochondrial import inner membrane translocase subunit Tim21																		A0A2U3X257	mitochondrial import inner membrane translocase subunit Tim21	Odobenus rosmarus divergens	38.000	87.4	1.20e-18	A0A0R3T8U7	Uncharacterized protein	Hymenolepis nana	43.878	84.3	6.22e-20	Q5U2X7	Mitochondrial import inner membrane translocase subunit Tim21	Rattus norvegicus	38.947	82.8	3.85e-19	XP_004416189	PREDICTED: mitochondrial import inner membrane translocase subunit Tim21	Odobenus rosmarus divergens	38.000	87.4	1.76e-18				GO:0005744 GO:0030150	0	4.16	2.08
E_nip_trans_01871_m.5017	TrEMBL_A0A095AMW5 Uncharacterized protein																		A0A095AMW5	Uncharacterized protein	Schistosoma haematobium	39.683	53.9	1.11e-07	A0A095AMW5	Uncharacterized protein	Schistosoma haematobium	39.683	53.9	5.17e-10							XP_012795316	hypothetical protein MS03791	Schistosoma haematobium	39.683	53.9	1.64e-07				GO:0005744 GO:0030150	0	10.89	5.445
E_nip_trans_01873_m.5026																																															0	0.2	0.1
E_nip_trans_01874_m.5029																																															0	0	0
E_nip_trans_01876_m.5031																																															0	309.52	154.76
E_nip_trans_01877_m.5038	UniRef100_F2U7D3 Uncharacterized protein													4Q5F	Glutathione S-transferase 1	54.054	47.4	1.09e-07	F2U7D3	Uncharacterized protein	Salpingoeca rosetta (strain ATCC 50818 / BSB-021)	52.381	54.3	1.83e-07	A0A0R3SNE9	Uncharacterized protein	Hymenolepis diminuta	58.824	48.1	2.91e-08	P46436	Glutathione S-transferase 1	Ascaris suum	54.054	47.4	2.23e-07	XP_004994854	hypothetical protein PTSG 03958	Salpingoeca rosetta	52.381	54.3	2.69e-07				GO:0005515	0	525.09	262.545
E_nip_trans_01878_m.5040	PDB_2wdu GLUTATHIONE TRANSFERASE SIGMA CLASS													2WDU	GLUTATHIONE TRANSFERASE SIGMA CLASS	36.686	102	1.17e-26	Q06A71	Glutathione transferase sigma class	Fasciola hepatica	36.686	102	4.18e-24	Q06A71	Glutathione transferase sigma class	Fasciola hepatica	36.686	102	1.94e-26	P09792	Glutathione S-transferase class-mu 28 kDa isozyme	Schistosoma mansoni	36.686	102	2.13e-26	2WB9	Chain A	Fasciola hepatica	36.686	102	6.16e-24				GO:0005515	44.28	290.8	167.54
E_nip_trans_01879_m.5042																																															0	0.23	0.115
E_nip_trans_01880_m.5045																																															0	2.77	1.385
E_nip_trans_01883_m.5051	TrEMBL_A0A183AG51 Uncharacterized protein						I43.UPW	family I43 unassigned peptidase inhibitors	Rattus norvegicus	Inhibitor	59.259	60.1	6.58e-10	6G5I	40S ribosomal protein S15a	78.462	218	7.60e-74	A0A183AG51	Uncharacterized protein	Echinostoma caproni	87.692	242	5.80e-81	A0A183AG51	Uncharacterized protein	Echinostoma caproni	87.692	242	2.70e-83	P62246	40S ribosomal protein S15a	Rattus norvegicus	78.462	218	1.34e-73	PIS82304	ribosomal protein S8	Fasciola hepatica	86.923	238	3.06e-79	K02957	small subunit ribosomal protein S15Ae		GO:0003735 GO:0005840 GO:0006412	0	0	0
E_nip_trans_01885_m.5056																																															0	0	0
E_nip_trans_01888_m.5061																																															0	0	0
E_nip_trans_01889_m.5063	TrEMBL_G4V6T9 Putative centrin						C02.UPA	subfamily C2A unassigned peptidases	Symbiodinium minutum	Cysteine	42.697	77.4	5.49e-16	3KF9	Caltractin	48.718	109	1.01e-30	G4V6T9	Putative centrin	Schistosoma mansoni	75.455	176	1.67e-54	G4V6T9	Putative centrin	Schistosoma mansoni	75.455	176	7.77e-57	O15182	Centrin-3	Homo sapiens	58.261	137	2.55e-41	XP_018648722	putative centrin	Schistosoma mansoni	75.455	176	2.46e-54	K16465	centrin-1		GO:0005509	0	0	0
E_nip_trans_01890_m.5068																																															0	2.2	1.1
E_nip_trans_01891_m.5072	TrEMBL_A0A0X3NZJ0 Innexin (Fragment)													5H1R	Innexin-6	27.083	49.3	5.40e-07	A0A0X3NZJ0	Innexin (Fragment)	Schistocephalus solidus	49.153	130	5.74e-35	A0A0X3NZJ0	Innexin (Fragment)	Schistocephalus solidus	49.153	130	2.67e-37	Q03412	Innexin unc-7	Caenorhabditis elegans	34.545	63.2	1.44e-11	GAA35933	innexin unc-9	Clonorchis sinensis	50.000	130	7.49e-34					0	0	0
E_nip_trans_01896_m.5083																																															0	0	0
E_nip_trans_01897_m.5086	SwissProt_A0AVT1 Ubiquitin-like modifier-activating enzyme 6						M16.UNB	subfamily M16B non-peptidase homologues	Pristionchus pacificus	Metallo	37.079	60.1	1.53e-09	5L6J	Ubiquitin-activating enzyme E1 1	47.573	95.1	1.71e-22	A0A2J8PF02	UBA6 isoform 4 (Fragment)	Pan troglodytes	55.285	126	6.41e-32	G4VT47	Putative clathrin coat associated protein ap-50	Schistosoma mansoni	52.459	123	3.09e-32	A0AVT1	Ubiquitin-like modifier-activating enzyme 6	Homo sapiens	55.285	127	2.18e-33	XP_007450244	PREDICTED: ubiquitin-like modifier-activating enzyme 6-like, partial	Lipotes vexillifer	54.098	122	1.36e-32				GO:0008641	116.82	6.23	61.525
E_nip_trans_01900_m.5090	TrEMBL_Q5BYY5 SJCHGC06130 protein (Fragment)													3C7N	Heat shock protein homolog SSE1	36.134	60.8	5.01e-10	A0A0B2V674	Uncharacterized protein C30C11.4	Toxocara canis	34.946	131	5.50e-34	Q5BYY5	SJCHGC06130 protein (Fragment)	Schistosoma japonicum	39.062	133	1.62e-35	Q05036	Heat shock protein 110	Caenorhabditis elegans	35.025	129	1.92e-33	KHN76480	Uncharacterized protein C30C11.4	Toxocara canis	34.946	131	8.10e-34	K09485	heat shock protein 110kDa			48.43	10.08	29.255
E_nip_trans_01901_m.5094	TrEMBL_A0A075AHT1 Uncharacterized protein						A11.UNA	subfamily A11A non-peptidase homologues	Malus domestica	Aspartic	32.432	72.0	8.48e-14	3QML	78 kDa glucose-regulated protein homolog	38.621	107	1.26e-27	A0A075AHT1	Uncharacterized protein	Opisthorchis viverrini	53.571	151	8.03e-40	A0A075AHT1	Uncharacterized protein	Opisthorchis viverrini	53.571	151	3.73e-42	Q5R606	Heat shock protein 105 kDa	Pongo abelii	47.143	132	1.24e-35	XP_009165834	hypothetical protein T2603157	Opisthorchis viverrini	53.571	151	1.18e-39					0	4.09	2.045
E_nip_trans_01906_m.5103																																															3244.04	582.48	1913.26
E_nip_trans_01907_m.5108	TrEMBL_A0A183PTQ5 Uncharacterized protein																		A0A183KRE3	Uncharacterized protein	Schistosoma curassoni	57.407	67.8	5.79e-14	A0A183PTQ5	Uncharacterized protein	Schistosoma mattheei	57.407	67.8	2.69e-16							AAW25129	SJCHGC0666protein	Schistosoma japonicum	59.615	67.8	3.99e-13					0	0	0
E_nip_trans_01909_m.5109	TrEMBL_A0A1S8WST6 V-type proton ATPase subunit G																		A0A1S8WST6	V-type proton ATPase subunit G	Opisthorchis viverrini	63.333	75.5	5.33e-16	A0A1S8WST6	V-type proton ATPase subunit G	Opisthorchis viverrini	63.333	75.5	2.48e-18	O75348	V-type proton ATPase subunit G 1	Homo sapiens	59.322	65.5	1.88e-14	OON17517	V-type ATPase, G subunit	Opisthorchis viverrini	63.333	75.5	7.85e-16				GO:0016471 GO:0042626 GO:1902600	0	15.68	7.84
E_nip_trans_01910_m.5112	TrEMBL_C1L647 Dual specificity phosphatase 11 (RNA/RNP complex 1-interacting)						S33.UNW	family S33 non-peptidase homologues	Aspergillus niger	Serine	34.351	77.4	7.01e-16	1YN9	polynucleotide 5-phosphatase	42.623	113	6.37e-32	C1L647	Dual specificity phosphatase 11 (RNA/RNP complex 1-interacting)	Schistosoma japonicum	58.209	166	4.33e-50	C1L647	Dual specificity phosphatase 11 (RNA/RNP complex 1-interacting)	Schistosoma japonicum	58.209	166	2.01e-52	Q5E999	RNA/RNP complex-1-interacting phosphatase	Bos taurus	52.632	127	1.55e-35	CAX70175	dual specificity phosphatase 1(RNA/RNP complex 1-interacting)	Schistosoma japonicum	58.209	166	6.37e-50	K14165	atypical dual specificity phosphatase	3.1.3.16 3.1.3.48	GO:0004725 GO:0016311 GO:0006470 GO:0008138 GO:0016791	0	11.35	5.675
E_nip_trans_01911_m.5115	TrEMBL_G4V7E9 Putative mrna-capping enzyme																		G4V7E9	Putative mrna-capping enzyme	Schistosoma mansoni	66.667	63.2	6.85e-11	G4V7E9	Putative mrna-capping enzyme	Schistosoma mansoni	66.667	63.2	3.19e-13							XP_018648818	putative mrna-capping enzyme	Schistosoma mansoni	66.667	63.2	1.01e-10					0	0	0
E_nip_trans_01912_m.5117	TrEMBL_G4V7E9 Putative mrna-capping enzyme																		G4V7E9	Putative mrna-capping enzyme	Schistosoma mansoni	66.667	60.8	6.19e-10	G4V7E9	Putative mrna-capping enzyme	Schistosoma mansoni	66.667	60.8	2.88e-12							XP_018648818	putative mrna-capping enzyme	Schistosoma mansoni	66.667	60.8	9.12e-10					0	18.33	9.165
E_nip_trans_01919_m.5126	TrEMBL_A0A075A0N1 Uncharacterized protein																		A0A075A0N1	Uncharacterized protein	Opisthorchis viverrini	54.839	73.9	5.52e-15	A0A075A0N1	Uncharacterized protein	Opisthorchis viverrini	54.839	73.9	2.57e-17							XP_009163096	hypothetical protein T2600937	Opisthorchis viverrini	54.839	73.9	8.13e-15					0	5.4	2.7
E_nip_trans_01922_m.5130	TrEMBL_A0A068Y3M5 Translocon associated																		A0A068Y3M5	Translocon associated	Echinococcus multilocularis	39.552	99.0	1.75e-23	A0A068Y3M5	Translocon associated	Echinococcus multilocularis	39.552	99.0	8.12e-26	Q5REH6	Translocon-associated protein subunit delta	Pongo abelii	27.193	58.5	3.58e-10	CDS36755	Translocon associated	Echinococcus multilocularis	39.552	99.0	2.57e-23				GO:0005783 GO:0016021	0	0.53	0.265
E_nip_trans_01923_m.5132	TrEMBL_A0A158QUF1 Uncharacterized protein																								A0A158QUF1	Uncharacterized protein	Mesocestoides corti	59.375	42.7	4.43e-06																	0	0	0
E_nip_trans_01928_m.5141																																															0	7.86	3.93
E_nip_trans_01929_m.5144																																															0	10.79	5.395
E_nip_trans_01935_m.5164	TrEMBL_A0A183SAC0 Uncharacterized protein													1JFI	Transcription Regulator NC2 beta chain	42.063	108	1.92e-29	A0A183SAC0	Uncharacterized protein	Schistocephalus solidus	63.910	185	1.11e-57	A0A183SAC0	Uncharacterized protein	Schistocephalus solidus	63.910	185	5.15e-60	Q5XI68	Protein Dr1	Rattus norvegicus	42.063	108	2.68e-29	CAX73633	Negative cofactor beta	Schistosoma japonicum	61.151	183	1.14e-55	K21751	down-regulator of transcription 1		GO:0046982	0	1.29	0.645
E_nip_trans_01940_m.5174	UniRef100_S4RED5 Uncharacterized protein													3T8S	Inositol 1,4,5-trisphosphate receptor type 1	58.462	239	1.31e-75	S4RED5	Uncharacterized protein	Petromyzon marinus	60.513	246	6.33e-78	A0A1I8HBP7	Uncharacterized protein	Macrostomum lignano	54.872	220	1.20e-69	Q14573	Inositol 1,4,5-trisphosphate receptor type 3	Homo sapiens	60.914	241	1.25e-72	XP_018967754	PREDICTED: inositol 1,4,5-trisphosphate receptor type 1-like isoform X6	Cyprinus carpio	59.487	244	8.01e-77				GO:0005220 GO:0005783 GO:0006816 GO:0070679 GO:0016020	25.66	0	12.83
E_nip_trans_01941_m.5176	SwissProt_Q8WN95 Inositol 1,4,5-trisphosphate receptor type 3													3JRR	Inositol 1,4,5-trisphosphate receptor type 3	49.057	56.2	1.71e-10	V4C638	Uncharacterized protein	Lottia gigantea	55.102	56.2	2.22e-08	R9S1J3	Inositol 1,4,5-trisphosphate receptor	Dugesia japonica	50.980	54.3	2.66e-09	Q8WN95	Inositol 1,4,5-trisphosphate receptor type 3	Bos taurus	49.057	57.0	3.19e-10	XP_008582261	PREDICTED: inositol 1,4,5-trisphosphate receptor type 3-like, partial	Galeopterus variegatus	49.057	56.2	1.86e-08					0	4.49	2.245
E_nip_trans_01943_m.5178																																															0	12.64	6.32
E_nip_trans_01946_m.5181	UniRef100_V4A6K8 Uncharacterized protein													5VE9	Microtubule-actin cross-linking factor 1, isoforms 1/2/3/5	38.333	51.2	3.88e-09	V4A6K8	Uncharacterized protein	Lottia gigantea	42.857	60.1	1.12e-08	A0A095C7F0	16 kDa calcium-binding protein	Schistosoma haematobium	50.820	51.6	2.29e-09	A5PJZ1	Calcium-binding mitochondrial carrier protein SCaMC-1	Bos taurus	38.235	54.7	3.58e-09	XP_009056900	hypothetical protein LOTGIDRAFT 233112	Lottia gigantea	42.857	60.1	1.65e-08				GO:0005509	0	0.52	0.26
E_nip_trans_01949_m.5188																																															0	1.18	0.59
E_nip_trans_01950_m.5191																																															0	0.25	0.125
E_nip_trans_01951_m.5195																																															0	0	0
E_nip_trans_01952_m.5197	TrEMBL_A0A0X3PTN1 AP complex subunit sigma						I04.UPW	family I4 unassigned peptidase inhibitors	Loxodonta africana	Inhibitor	65.625	153	4.26e-43	1W63	ADAPTER-RELATED PROTEIN COMPLEX 1 SIGMA 1A SUBUNIT	65.979	148	1.61e-46	A0A0X3PTN1	AP complex subunit sigma	Schistocephalus solidus	74.227	165	9.33e-51	A0A0X3PTN1	AP complex subunit sigma	Schistocephalus solidus	74.227	165	4.33e-53	P61967	AP-1 complex subunit sigma-1A	Mus musculus	65.979	148	2.83e-46	CDS21591	AP complex subunit sigma 2	Echinococcus granulosus	74.227	160	9.94e-49				GO:0006886 GO:0016192 GO:0030117 GO:0015031	0	84.98	42.49
E_nip_trans_01953_m.5199	TrEMBL_A0A0R3U126 AP complex subunit sigma						I04.UPW	family I4 unassigned peptidase inhibitors	Aquila chrysaetos	Inhibitor	54.000	65.1	7.55e-13	4P6Z	AP-1 complex subunit sigma-1A	51.667	66.2	8.68e-15	A0A0R3U126	AP complex subunit sigma	Mesocestoides corti	78.333	102	2.22e-26	A0A0R3U126	AP complex subunit sigma	Mesocestoides corti	78.333	102	1.03e-28	P56377	AP-1 complex subunit sigma-2	Homo sapiens	55.738	68.2	2.18e-15	XP_012799730	AP-complex subunit sigma-2	Schistosoma haematobium	78.333	99.0	5.52e-25				GO:0015031	0	60.68	30.34
E_nip_trans_01954_m.5202	TrEMBL_A0A0X3PTN1 AP complex subunit sigma						I04.UPW	family I4 unassigned peptidase inhibitors	Loxodonta africana	Inhibitor	64.634	132	6.87e-36	1W63	ADAPTER-RELATED PROTEIN COMPLEX 1 SIGMA 1A SUBUNIT	64.634	125	1.10e-37	A0A0X3PTN1	AP complex subunit sigma	Schistocephalus solidus	70.732	137	1.12e-39	A0A0X3PTN1	AP complex subunit sigma	Schistocephalus solidus	70.732	137	5.19e-42	Q1JQ98	AP-1 complex subunit sigma-1A	Bos taurus	64.634	125	1.93e-37	CDS21591	AP complex subunit sigma 2	Echinococcus granulosus	71.951	135	8.58e-39				GO:0006886 GO:0016192 GO:0030117 GO:0015031	0	20.21	10.105
E_nip_trans_01955_m.5205																																															0	49.3	24.65
E_nip_trans_01957_m.5210																																															47.78	4.06	25.92
E_nip_trans_01960_m.5219	TrEMBL_A0A1I8IMM3 Uncharacterized protein						C40.UPW	family C40 unassigned peptidases	Spirochaeta smaragdinae	Cysteine	33.735	56.6	1.79e-08						A7RX23	Predicted protein	Nematostella vectensis	68.243	214	7.76e-69	A0A1I8IMM3	Uncharacterized protein	Macrostomum lignano	61.644	221	2.47e-67	Q5VZ52	MORN repeat-containing protein 5	Homo sapiens	66.438	204	2.06e-67	XP_001635956	predicted protein	Nematostella vectensis	68.243	214	1.14e-68					0	1.15	0.575
E_nip_trans_01961_m.5224	TrEMBL_A0A1I8INY9 Uncharacterized protein																								A0A1I8INY9	Uncharacterized protein	Macrostomum lignano	71.429	44.3	4.48e-06																	0	0	0
E_nip_trans_01966_m.5233																																															1285.44	573.16	929.3
E_nip_trans_01967_m.5236	TrEMBL_A0A2H4LI92 Type I cysteine peptidase inhibitor						I25.UPA	subfamily I25A unassigned peptidase inhibitors	Schistocephalus solidus	Inhibitor	43.860	49.3	4.19e-08						A0A2H4LI92	Type I cysteine peptidase inhibitor	Eudiplozoon nipponicum	46.429	52.8	1.38e-07	A0A2H4LI92	Type I cysteine peptidase inhibitor	Eudiplozoon nipponicum	46.429	52.8	6.40e-10							ATB56195	type I cysteine peptidase inhibitor	Eudiplozoon nipponicum	46.429	52.8	2.03e-07					0	58.22	29.11
E_nip_trans_01968_m.5239																																															0	3.97	1.985
E_nip_trans_01969_m.5243	nrNCBI_XP 013784008 Sjoegren syndrome/scleroderma autoantigen 1 homolog isoform X3																		A0A0X3PSJ8	Sjoegren syndrome/scleroderma autoantigen 1	Schistocephalus solidus	54.545	76.6	2.59e-15	A0A0X3PSJ8	Sjoegren syndrome/scleroderma autoantigen 1	Schistocephalus solidus	54.545	76.6	1.21e-17	O60232	Sjoegren syndrome/scleroderma autoantigen 1	Homo sapiens	47.273	63.2	1.75e-12	XP_013784008	Sjoegren syndrome/scleroderma autoantigen homolog isoform X3	Limulus polyphemus	52.308	78.2	1.93e-15					0	0	0
E_nip_trans_01970_m.5247																																															0	19.95	9.975
E_nip_trans_01971_m.5250	TrEMBL_A0A095AM67 Uncharacterized protein																		A0A095AM67	Uncharacterized protein	Schistosoma haematobium	40.909	106	1.21e-25	A0A095AM67	Uncharacterized protein	Schistosoma haematobium	40.909	106	5.62e-28							XP_012794996	hypothetical protein MS03474	Schistosoma haematobium	40.909	106	1.78e-25					0	202.79	101.395
E_nip_trans_01974_m.5256	DDBJ_FQ889623 Non-normalized library	FQ889623	Non-normalized library	85.333	78.7	6.66e-11	C85.UPA	subfamily C85A unassigned peptidases	Anopheles darlingi	Cysteine	68.421	65.5	5.21e-13						C1BNW2	Protein kish	Caligus rogercresseyi	76.316	65.9	4.56e-13	A0A1I8J5J4	Uncharacterized protein	Macrostomum lignano	67.500	66.2	8.94e-14	Q5ZII6	Protein kish-A	Gallus gallus	76.316	62.8	2.82e-14	ACO10715	Transmembrane protein 16precursor	Caligus rogercresseyi	76.316	65.9	6.72e-13					0	8.08	4.04
E_nip_trans_01977_m.5259	UniRef100_B3RU43 Uncharacterized protein													2PC5	DUTP pyrophosphatase-like protein	50.909	58.9	5.35e-12	B3RU43	Uncharacterized protein	Trichoplax adhaerens	61.111	73.9	2.26e-15	A0A0X3PC36	Deoxyuridine 5'-triphosphate nucleotidohydrolase	Schistocephalus solidus	75.556	72.8	7.01e-17	Q6BRN7	Deoxyuridine 5'-triphosphate nucleotidohydrolase	Debaryomyces hansenii (strain ATCC 36239 / CBS 767 / JCM 1990 / NBRC 0083 / IGC 2968)	55.769	64.3	6.18e-14	XP_002111770	hypothetical protein TRIADDRAFT 24211	Trichoplax adhaerens	61.111	73.9	3.33e-15					0	13.58	6.79
E_nip_trans_01979_m.5261	TrEMBL_G7YHQ7 dUTP pyrophosphatase	BJ643346	Xenopus laevis cDNA clone:XL216k21, 3' end	78.151	73.1	6.02e-09	A03.UPA	subfamily A3A unassigned peptidases	-	Aspartic	40.659	75.1	1.12e-15	5H4J	Deoxyuridine 5-triphosphate nucleotidohydrolase, mitochondrial	76.087	149	5.94e-47	G7YHQ7	dUTP pyrophosphatase	Clonorchis sinensis	83.696	164	9.79e-49	G7YHQ7	dUTP pyrophosphatase	Clonorchis sinensis	83.696	164	4.55e-51	P33316	Deoxyuridine 5'-triphosphate nucleotidohydrolase, mitochondrial	Homo sapiens	76.087	150	6.74e-46	XP_006817345	PREDICTED: deoxyuridine 5'-triphosphate nucleotidohydrolase, mitochondrial-like	Saccoglossus kowalevskii	82.609	160	1.23e-49	K01520	dUTP pyrophosphatase	3.6.1.23	GO:0004170 GO:0046080	0	0	0
E_nip_trans_01980_m.5265	UniRef100_T1INI2 Uncharacterized protein						P02.UPA	subfamily P02A unassigned peptidases	Amphimedon queenslandica	Mixed	40.952	63.5	3.52e-11						T1INI2	Uncharacterized protein	Strigamia maritima	47.788	109	6.54e-28	A0A183WN10	Uncharacterized protein	Trichobilharzia regenti	45.968	103	8.07e-28	A5PLH4	TM2 domain-containing protein 1	Danio rerio	44.545	80.9	6.45e-19	XP_023230729	TMdomain-containing protein CG10795-like	Centruroides sculpturatus	48.673	108	3.61e-27					0	2.56	1.28
E_nip_trans_01981_m.5268	nrNCBI_XP 022907255 TM2 domain-containing protein almondex																		T1L467	Uncharacterized protein	Tetranychus urticae	64.103	58.5	8.60e-09	W6V275	Scavenger mRNA-decapping enzyme DcpS	Echinococcus granulosus	60.976	57.8	9.77e-11	Q9U4H5	TM2 domain-containing protein almondex	Drosophila melanogaster	63.889	54.3	1.56e-09	XP_022907255	TMdomain-containing protein almondex	Onthophagus taurus	75.000	59.3	4.44e-09					0	0.1	0.05
E_nip_trans_01983_m.5272	TrEMBL_A0A2H1CXG7 DEAD/DEAH box helicase	HE580273	Naumovozyma dairenensis CBS 421 chromosome 7, complete genome	77.253	134	2.49e-27	I39.UPW	family I39 unassigned peptidase inhibitors	Otolemur garnettii	Inhibitor	72.973	122	2.26e-32	6C90	Exosome RNA helicase MTR4,Exosome RNA helicase MTR4	80.233	150	3.19e-43	A0A2H1CXG7	DEAD/DEAH box helicase	Fasciola hepatica	88.372	164	1.65e-48	A0A2H1CXG7	DEAD/DEAH box helicase	Fasciola hepatica	88.372	164	7.67e-51	Q23223	mRNA transport homolog 4	Caenorhabditis elegans	80.233	160	3.07e-46	PIS92196	DEAD/DEAH box helicase	Fasciola hepatica	88.372	164	2.43e-48				GO:0003676 GO:0005524	0	1.24	0.62
E_nip_trans_01984_m.5273	UniRef100_A0A1X7SVI6 Uncharacterized protein													6C90	Exosome RNA helicase MTR4,Exosome RNA helicase MTR4	52.632	63.9	5.84e-13	A0A1X7SVI6	Uncharacterized protein	Amphimedon queenslandica	77.273	75.9	2.33e-15	A0A0R3UIV4	Uncharacterized protein	Mesocestoides corti	75.000	73.6	4.33e-16	Q23223	mRNA transport homolog 4	Caenorhabditis elegans	78.378	67.0	7.64e-14	XP_019864080	PREDICTED: superkiller viralicidic activity 2-like 2, partial	Amphimedon queenslandica	75.556	75.1	1.96e-15					0	0	0
E_nip_trans_01985_m.5278	TrEMBL_A0A0R3XAN6 Uncharacterized protein						I39.UPW	family I39 unassigned peptidase inhibitors	Otolemur garnettii	Inhibitor	50.000	49.3	1.00e-06	6C90	Exosome RNA helicase MTR4,Exosome RNA helicase MTR4	50.000	84.3	9.50e-20	A0A0R3XAN6	Uncharacterized protein	Hydatigena taeniaeformis	59.494	100	7.72e-23	A0A0R3XAN6	Uncharacterized protein	Hydatigena taeniaeformis	59.494	100	3.59e-25	Q9CZU3	Exosome RNA helicase MTR4	Mus musculus	51.316	85.5	5.27e-20	PIS92196	DEAD/DEAH box helicase	Fasciola hepatica	62.667	97.1	2.53e-22					0	0	0
E_nip_trans_01986_m.5281	TrEMBL_W6UHR7 Regulator of G-protein signaling 7													5AJ4	MITORIBOSOMAL PROTEIN US11M, MRPS11	40.000	43.9	3.16e-06	W6UHR7	Regulator of G-protein signaling 7	Echinococcus granulosus	66.667	80.9	2.41e-16	W6UHR7	Regulator of G-protein signaling 7	Echinococcus granulosus	66.667	80.9	1.12e-18							XP_024351802	Regulator of G-protein signaling 7	Echinococcus granulosus	66.667	80.9	3.54e-16					0	24.35	12.175
E_nip_trans_01987_m.5282	TrEMBL_A0A0S4T581 Hypothetical transcript													6ERI	30S ribosomal protein S11, chloroplastic	48.936	50.4	3.33e-08	A0A0S4T581	Hypothetical transcript	Hymenolepis microstoma	40.323	89.7	5.44e-20	A0A0S4T581	Hypothetical transcript	Hymenolepis microstoma	40.323	89.7	2.53e-22	Q9TL27	30S ribosomal protein S11, chloroplastic	Nephroselmis olivacea	51.064	53.1	8.62e-09	CUU97794	hypothetical transcript	Hymenolepis microstoma	40.323	89.7	8.02e-20				GO:0003735 GO:0005840 GO:0006412	0	33.02	16.51
E_nip_trans_01989_m.5286	UniRef100_A0A1I7Y656 Uncharacterized protein																		A0A1I7Y656	Uncharacterized protein	Steinernema glaseri	36.559	67.4	4.09e-12	A0A074ZMS1	Uncharacterized protein (Fragment)	Opisthorchis viverrini	31.915	55.1	5.51e-10	Q9U6V6	J domain-containing protein	Manduca sexta	29.464	64.7	2.53e-13	Q9U6V6	J domain-containing protein	-	29.464	64.7	7.55e-11					0	6.12	3.06
E_nip_trans_01990_m.5288	nrNCBI_XP 017469564 PREDICTED: J domain-containing protein isoform X1																		A0A0A1X2A2	J domain-containing protein	Zeugodacus cucurbitae	51.923	55.5	4.63e-08	A0A2H1CJL9	DnaJ domain protein	Fasciola hepatica	54.545	51.6	4.38e-09	Q9U6V7	J domain-containing protein	Bombyx mori	49.020	51.2	8.41e-09	XP_017469564	PREDICTED: J domain-containing protein isoform X1	Rhagoletis zephyria	53.846	56.6	2.27e-08					0	9.2	4.6
E_nip_trans_01992_m.5289	UniRef100_A0A2B4SRX0 Thioredoxin						C19.UNW	family C19 non-peptidase homologues	Dictyostelium discoideum	Cysteine	35.789	89.4	1.98e-20	5DBQ	Thioredoxin	49.057	107	7.99e-31	A0A2B4SRX0	Thioredoxin	Stylophora pistillata	54.369	122	2.52e-34	A0A183WKA9	Thioredoxin	Trichobilharzia regenti	45.631	110	1.08e-31	Q9UW02	Thioredoxin	Coprinus comatus	49.524	101	2.95e-28	XP_022781475	thioredoxin-like	Stylophora pistillata	54.369	122	3.72e-34	K03671	thioredoxin 1		GO:0006662 GO:0015035 GO:0045454	337.23	78.86	208.045
E_nip_trans_01994_m.5295	TrEMBL_A0A094ZY64 DNA/RNA-binding protein KIN17																		A0A094ZY64	DNA/RNA-binding protein KIN17	Schistosoma haematobium	69.091	80.5	4.96e-16	A0A094ZY64	DNA/RNA-binding protein KIN17	Schistosoma haematobium	69.091	80.5	2.31e-18	A2XIP9	KIN17-like protein	Oryza sativa subsp. indica	44.643	50.4	1.84e-07	XP_012799052	DNA/RNA-binding protein KIN17	Schistosoma haematobium	69.091	80.5	7.31e-16					0	1.5	0.75
E_nip_trans_01996_m.5299	TrEMBL_A0A0R3X7P3 Uncharacterized protein													2CKK	KIN17	38.028	60.1	2.33e-12	A0A0R3X7P3	Uncharacterized protein	Hydatigena taeniaeformis	59.494	91.3	6.13e-20	A0A0R3X7P3	Uncharacterized protein	Hydatigena taeniaeformis	59.494	91.3	2.85e-22	Q8K339	DNA/RNA-binding protein KIN17	Mus musculus	39.437	59.3	6.91e-11	AAW26605	SJCHGC0479protein	Schistosoma japonicum	52.703	85.1	2.21e-19					0	5.44	2.72
E_nip_trans_01998_m.5302	TrEMBL_A0A183LV85 Uncharacterized protein	CP029427	Bradyrhizobium sp. 85S1MB chromosome, complete genome	90.476	84.2	4.52e-12	S41.UNA	subfamily S41A non-peptidase homologues	Acyrthosiphon pisum	Serine	42.667	53.1	2.35e-07	2L1U	Methionine-R-sulfoxide reductase B2, mitochondrial	54.762	150	8.63e-47	A0A183LV85	Uncharacterized protein	Schistosoma margrebowiei	65.672	191	2.83e-60	A0A183LV85	Uncharacterized protein	Schistosoma margrebowiei	65.672	191	1.32e-62	B0VC45	Peptide methionine sulfoxide reductase MsrB	Acinetobacter baumannii (strain AYE)	56.818	162	4.50e-51	XP_018644346	methionine sulfoxide reductase B2b,putative	Schistosoma mansoni	64.925	190	7.78e-60	K07305	peptide-methionine (R)-S-oxide reductase	1.8.4.12	GO:0006979 GO:0016671 GO:0030091 GO:0033743 GO:0055114	0	29.87	14.935
E_nip_trans_02001_m.5309																																															0	0	0
E_nip_trans_02002_m.5313																																															0	1.68	0.84
E_nip_trans_02003_m.5315	TrEMBL_A0A0X3PBL8 Annexin A7																		A0A0X3PBL8	Annexin A7	Schistocephalus solidus	33.721	53.9	1.38e-06	A0A0X3PBL8	Annexin A7	Schistocephalus solidus	33.721	53.9	6.42e-09																GO:0005509 GO:0005544	0	0	0
E_nip_trans_02004_m.5318	TrEMBL_Q5DCF7 Annexin													1W3W	ANNEXIN A8	37.143	45.4	5.27e-06	Q5DCF7	Annexin	Schistosoma japonicum	40.541	52.4	2.12e-06	Q5DCF7	Annexin	Schistosoma japonicum	40.541	52.4	9.84e-09	P24639	Annexin A7	Dictyostelium discoideum	46.552	46.6	3.34e-06	AAW26499	unknown	Schistosoma japonicum	40.541	52.4	3.12e-06				GO:0005509 GO:0005544	0	0	0
E_nip_trans_02005_m.5319																																														GO:0005509 GO:0005544	0	3.45	1.725
E_nip_trans_02006_m.5322																																															0	34	17
E_nip_trans_02008_m.5327	DDBJ_FX825945 Bdellocephala annandalei mRNA, contig: contig 21703	FX825945	Bdellocephala annandalei mRNA, contig: contig 21703	97.561	69.4	2.86e-08																																									0	2.62	1.31
E_nip_trans_02009_m.5329	TrEMBL_A0A095AN81 U6 snRNA-associated Sm-like protein LSm4 (Fragment)						M96.UPW	family M96 unassigned peptidases	Crassostrea gigas	Metallo	58.333	55.1	1.47e-08	5O9Z	U6 snRNA-associated Sm-like protein LSm4	52.941	49.7	5.54e-08	A0A095AN81	U6 snRNA-associated Sm-like protein LSm4 (Fragment)	Schistosoma haematobium	50.794	67.4	3.33e-12	A0A095AN81	U6 snRNA-associated Sm-like protein LSm4 (Fragment)	Schistosoma haematobium	50.794	67.4	1.55e-14	Q43582	Probable U6 snRNA-associated Sm-like protein LSm4	Nicotiana tabacum	38.571	51.6	2.16e-08	XP_012795452	UsnRNA-associated Sm-like protein LSm4, partial	Schistosoma haematobium	50.794	67.4	4.90e-12					0	60.17	30.085
E_nip_trans_02013_m.5337																																															0	70.33	35.165
E_nip_trans_02015_m.5341	UniRef100_A0A023EI99 Uncharacterized protein																		A0A023EI99	Uncharacterized protein	Aedes albopictus	38.667	58.9	6.47e-09	A0A2H1CF51	Uncharacterized protein	Fasciola hepatica	66.667	50.1	3.21e-08	Q8IR45	BLOC-1-related complex subunit 8 homolog	Drosophila melanogaster	39.744	53.1	5.89e-09	XP_019530713	PREDICTED: BLOC-1-related complex subunit homolog	Aedes albopictus	38.667	58.9	9.52e-09					0	0	0
E_nip_trans_02021_m.5352	TrEMBL_A0A0R3SW63 Mitochondrial pyruvate carrier						I39.UPW	family I39 unassigned peptidase inhibitors	Cricetulus griseus	Inhibitor	54.000	130	7.18e-35						A0A0R3SW63	Mitochondrial pyruvate carrier	Hymenolepis diminuta	67.521	171	4.28e-53	A0A0R3SW63	Mitochondrial pyruvate carrier	Hymenolepis diminuta	67.521	171	1.99e-55	Q9Y5U8	Mitochondrial pyruvate carrier 1	Homo sapiens	61.765	140	1.42e-43	CUT99196	Brain protein 4protein	Echinococcus multilocularis	68.421	170	2.13e-52	K22138	mitochondrial pyruvate carrier 1		GO:0005743 GO:0006850	0	8.82	4.41
E_nip_trans_02026_m.5357																																															0	147.09	73.545
E_nip_trans_02030_m.5367																																															0	7.72	3.86
E_nip_trans_02031_m.5370	TrEMBL_A0A0X3PAU1 Secretory carrier-associated membrane protein (Fragment)																								A0A0X3PAU1	Secretory carrier-associated membrane protein (Fragment)	Schistocephalus solidus	52.500	51.6	4.79e-08																GO:0015031 GO:0016021	0	0	0
E_nip_trans_02033_m.5376																																															0	0	0
E_nip_trans_02034_m.5377																																															0	7.87	3.935
E_nip_trans_02036_m.5381	nrNCBI_XP 011179858 PREDICTED: uncharacterized protein LOC105210536																		A0A0K8V052	Uncharacterized protein	Bactrocera latifrons	41.509	49.3	9.78e-06	A0A267ECX5	Uncharacterized protein (Fragment)	Macrostomum lignano	45.946	47.4	2.02e-07							XP_011179858	PREDICTED: uncharacterized protein LOC105210536	Zeugodacus cucurbitae	39.344	50.8	3.95e-06					0	3.59	1.795
E_nip_trans_02038_m.5385	TrEMBL_A0A094ZQS8 Uncharacterized protein																		A0A094ZQS8	Uncharacterized protein	Schistosoma haematobium	53.226	75.9	7.64e-16	A0A094ZQS8	Uncharacterized protein	Schistosoma haematobium	53.226	75.9	3.55e-18							XP_012795154	hypothetical protein MS03630	Schistosoma haematobium	53.226	75.9	1.13e-15					0	7.03	3.515
E_nip_trans_02039_m.5387	UniRef100_R7VLY7 Uncharacterized protein													5ZYA	Splicing factor 3B subunit 1	81.176	159	3.51e-46	R7VLY7	Uncharacterized protein	Capitella teleta	89.412	178	3.26e-50	A0A0R3T0L6	Uncharacterized protein	Hymenolepis nana	85.882	161	2.61e-51	Q99NB9	Splicing factor 3B subunit 1	Mus musculus	81.176	159	6.18e-46	ELU18045	hypothetical protein CAPTEDRAFT 154841	Capitella teleta	89.412	178	4.80e-50				GO:0000245 GO:0003729 GO:0005488	0	2.59	1.295
E_nip_trans_02040_m.5389	TrEMBL_W6UA85 Splicing factor 3B subunit													6EN4	Splicing factor 3B subunit 1	64.286	84.7	3.84e-20	W6UA85	Splicing factor 3B subunit	Echinococcus granulosus	87.037	107	1.30e-28	W6UA85	Splicing factor 3B subunit	Echinococcus granulosus	87.037	107	6.03e-31	O57683	Splicing factor 3B subunit 1	Xenopus laevis	66.071	85.9	3.32e-20	XP_024349156	Splicing factor 3B subunit	Echinococcus granulosus	87.037	107	1.91e-28				GO:0000245 GO:0003729	0	0.25	0.125
E_nip_trans_02041_m.5392	TrEMBL_W6UA85 Splicing factor 3B subunit													6EN4	Splicing factor 3B subunit 1	69.118	108	1.90e-28	W6UA85	Splicing factor 3B subunit	Echinococcus granulosus	85.075	127	1.11e-36	W6UA85	Splicing factor 3B subunit	Echinococcus granulosus	85.075	127	5.17e-39	O57683	Splicing factor 3B subunit 1	Xenopus laevis	69.118	107	5.20e-28	XP_024349156	Splicing factor 3B subunit	Echinococcus granulosus	85.075	127	1.64e-36				GO:0000245 GO:0003729	0	2.64	1.32
E_nip_trans_02042_m.5395	DDBJ_KY192529 Eudiplozoon nipponicum type I cysteine peptidase inhibitor (stefin) mRNA, complete cds	KY192529	Eudiplozoon nipponicum type I cysteine peptidase inhibitor (stefin) mRNA, complete cds	99.603	460	9.78e-126	I25.UPA	subfamily I25A unassigned peptidase inhibitors	Opisthorchis viverrini	Inhibitor	51.724	85.1	1.12e-21						A0A2H4LI92	Type I cysteine peptidase inhibitor	Eudiplozoon nipponicum	100.000	174	4.48e-55	A0A2H4LI92	Type I cysteine peptidase inhibitor	Eudiplozoon nipponicum	100.000	174	2.08e-57	J7FQE8	Cystatin-B	Oplegnathus fasciatus	34.940	53.5	8.85e-10	ATB56195	type I cysteine peptidase inhibitor	Eudiplozoon nipponicum	100.000	174	6.59e-55				GO:0004866 GO:0005622	0	0	0
E_nip_trans_02048_m.5410																																															0	0.32	0.16
E_nip_trans_02049_m.5411																																															0	1.86	0.93
E_nip_trans_02051_m.5412	DDBJ_FQ859183 Flavobacterium branchiophilum FL-15, complete genome	FQ859183	Flavobacterium branchiophilum FL-15, complete genome	94.103	593	1.51e-165	S33.UPW	family S33 unassigned peptidases	Emericella nidulans	Serine	41.558	55.1	3.98e-08	4B3J	FATTY ACID BETA-OXIDATION COMPLEX BETA-CHAIN FADA	39.831	78.6	3.44e-17	A0A2H3KPY8	Acetyl-CoA C-acyltransferase	Flavobacterium branchiophilum	100.000	271	1.63e-88	A0A267GZB8	Uncharacterized protein (Fragment)	Macrostomum lignano	32.292	53.9	2.21e-08	O32177	3-ketoacyl-CoA thiolase	Bacillus subtilis (strain 168)	48.855	105	6.05e-27	WP_097554394	acetyl-CoA C-acyltransferase	Flavobacterium branchiophilum	100.000	271	2.40e-88				GO:0003824 GO:0008152 GO:0016747	0	0	0
E_nip_trans_02052_m.5416	DDBJ_FQ859183 Flavobacterium branchiophilum FL-15, complete genome	FQ859183	Flavobacterium branchiophilum FL-15, complete genome	94.712	322	3.85e-84								5LP7	Acetyl-CoA acetyltransferase	51.020	53.9	2.27e-09	G2Z0B9	Acetyl-CoA C-acyltransferase	Flavobacterium branchiophilum (strain FL-15)	87.097	110	2.22e-27	A0A074Z4L0	Uncharacterized protein	Opisthorchis viverrini	48.718	47.4	7.55e-07	O32177	3-ketoacyl-CoA thiolase	Bacillus subtilis (strain 168)	47.059	64.7	6.35e-13	WP_014083777	acetyl-CoA C-acyltransferase	Flavobacterium branchiophilum	87.097	110	3.26e-27				GO:0003824 GO:0008152 GO:0016747	0	0	0
E_nip_trans_02055_m.5421																																															0	1.68	0.84
E_nip_trans_02056_m.5424																																															0	2.02	1.01
E_nip_trans_02059_m.5429																																															0	3.85	1.925
E_nip_trans_02061_m.5432																																															0	11.93	5.965
E_nip_trans_02065_m.5440																																															1000.78	0	500.39
E_nip_trans_02066_m.5444																																															0	0	0
E_nip_trans_02067_m.5446	DDBJ_LN713255 Cucumis melo genomic chromosome, chr 1	LN713255	Cucumis melo genomic chromosome, chr 1	95.122	63.9	2.66e-06																																									0	0	0
E_nip_trans_02068_m.5447																																															0	9.02	4.51
E_nip_trans_02069_m.5449	TrEMBL_A0A095C592 Uncharacterized protein (Fragment)																		A0A095C592	Uncharacterized protein (Fragment)	Schistosoma haematobium	33.663	65.1	2.06e-11	A0A095C592	Uncharacterized protein (Fragment)	Schistosoma haematobium	33.663	65.1	9.57e-14							XP_012796820	hypothetical protein MS05374, partial	Schistosoma haematobium	33.663	65.1	3.03e-11					1129.87	91.29	610.58
E_nip_trans_02073_m.5455																																															0	32.3	16.15
E_nip_trans_02076_m.5457																																															0	0.39	0.195
E_nip_trans_02081_m.5465	TrEMBL_A0A075AAQ3 Uncharacterized protein																		A0A075AAQ3	Uncharacterized protein	Opisthorchis viverrini	48.951	148	5.26e-40	A0A075AAQ3	Uncharacterized protein	Opisthorchis viverrini	48.951	148	2.44e-42	Q495M3	Proton-coupled amino acid transporter 2	Homo sapiens	34.127	79.3	6.14e-17	XP_009163391	hypothetical protein T2601166	Opisthorchis viverrini	48.951	148	7.74e-40	K14209	solute carrier family 36 (proton-coupled amino acid transporter)			0	13.01	6.505
E_nip_trans_02083_m.5469	TrEMBL_A0A1S8WLU5 Transmembrane amino acid transporter protein (Fragment)																								A0A1S8WLU5	Transmembrane amino acid transporter protein (Fragment)	Opisthorchis viverrini	56.757	48.1	4.84e-07																	0	1.56	0.78
E_nip_trans_02084_m.5473	TrEMBL_A0A0R3SHX8 Uncharacterized protein						M14.A24	T06A4.3 g.p.	Toxocara canis	Metallo	51.724	94.4	2.10e-22	5OQL	Imp3	46.914	71.6	3.48e-16	A0A0R3SHX8	Uncharacterized protein	Hymenolepis diminuta	72.840	129	5.39e-36	A0A0R3SHX8	Uncharacterized protein	Hymenolepis diminuta	72.840	129	2.51e-38	Q9NV31	U3 small nucleolar ribonucleoprotein protein IMP3	Homo sapiens	56.098	99.4	1.38e-26	CDS19957	Usmall nucleolar ribonucleoprotein	Echinococcus granulosus	72.840	126	5.90e-35				GO:0005622 GO:0019843	2788.74	24.18	1406.46
E_nip_trans_02085_m.5475	TrEMBL_A0A183WBN9 Uncharacterized protein						M14.A24	T06A4.3 g.p.	Toxocara canis	Metallo	59.794	124	7.50e-33	5WXM	U3 small nucleolar ribonucleoprotein protein IMP3	52.577	109	4.29e-31	A0A183WBN9	Uncharacterized protein	Trichobilharzia regenti	75.000	166	1.06e-50	A0A183WBN9	Uncharacterized protein	Trichobilharzia regenti	75.000	166	4.91e-53	Q921Y2	U3 small nucleolar ribonucleoprotein protein IMP3	Mus musculus	63.265	133	5.56e-40	XP_009164315	hypothetical protein T2601925	Opisthorchis viverrini	72.000	164	1.24e-49	K14560	U3 small nucleolar ribonucleoprotein protein IMP3		GO:0003723	0	0	0
E_nip_trans_02086_m.5479	TrEMBL_W6ULQ5 U3 small nucleolar ribonucleoprotein IMP3						M14.A24	T06A4.3 g.p.	Toxocara canis	Metallo	65.217	71.2	5.54e-15	5OQL	Imp3	65.909	58.9	7.33e-12	W6ULQ5	U3 small nucleolar ribonucleoprotein IMP3	Echinococcus granulosus	82.222	89.7	1.06e-19	W6ULQ5	U3 small nucleolar ribonucleoprotein IMP3	Echinococcus granulosus	82.222	89.7	4.92e-22	Q9NV31	U3 small nucleolar ribonucleoprotein protein IMP3	Homo sapiens	69.565	69.7	7.84e-16	XP_024353267	Usmall nucleolar ribonucleoprotein IMP3	Echinococcus granulosus	82.222	89.7	1.56e-19					0	1.47	0.735
E_nip_trans_02090_m.5483																																															0	0	0
E_nip_trans_02091_m.5485																																															0	0	0
E_nip_trans_02092_m.5487																																															0	16.33	8.165
E_nip_trans_02093_m.5489																																															0	0	0
E_nip_trans_02094_m.5492																																															0	0	0
E_nip_trans_02095_m.5495																																															0	0	0
E_nip_trans_02096_m.5499	TrEMBL_A0A0R3SJ77 Uncharacterized protein													6D9J	eS10	52.885	102	3.25e-28	A0A0R3SJ77	Uncharacterized protein	Hymenolepis diminuta	60.577	134	1.72e-38	A0A0R3SJ77	Uncharacterized protein	Hymenolepis diminuta	60.577	134	7.98e-41	O77302	40S ribosomal protein S10	Lumbricus rubellus	50.485	109	9.95e-31	CDS32854	40S ribosomal protein S10	Hymenolepis microstoma	58.654	132	2.02e-37	K02947	small subunit ribosomal protein S10e			0	107.79	53.895
E_nip_trans_02097_m.5500																																															0	38.17	19.085
E_nip_trans_02098_m.5503	TrEMBL_A0A0R3SJ77 Uncharacterized protein													6D9J	eS10	52.885	102	2.57e-28	A0A0R3SJ77	Uncharacterized protein	Hymenolepis diminuta	60.577	135	1.25e-38	A0A0R3SJ77	Uncharacterized protein	Hymenolepis diminuta	60.577	135	5.81e-41	O77302	40S ribosomal protein S10	Lumbricus rubellus	50.485	109	1.59e-30	CDS32854	40S ribosomal protein S10	Hymenolepis microstoma	58.654	132	2.56e-37	K02947	small subunit ribosomal protein S10e			941.9	146.37	544.135
E_nip_trans_02100_m.5504																																															0	0	0
E_nip_trans_02103_m.5508	TrEMBL_A0A074ZUJ3 Uncharacterized protein																		A0A074ZUJ3	Uncharacterized protein	Opisthorchis viverrini	84.685	185	1.19e-52	A0A074ZUJ3	Uncharacterized protein	Opisthorchis viverrini	84.685	185	5.52e-55	O75175	CCR4-NOT transcription complex subunit 3	Homo sapiens	61.905	125	1.01e-33	XP_009165479	hypothetical protein T2613104	Opisthorchis viverrini	84.685	185	1.75e-52				GO:0005634 GO:0006355	0	0	0
E_nip_trans_02104_m.5512																																															0	0.42	0.21
E_nip_trans_02105_m.5515																																															0	0	0
E_nip_trans_02106_m.5517	TrEMBL_A0A183SU45 Uncharacterized protein																		A0A183SU45	Uncharacterized protein	Schistocephalus solidus	25.843	55.1	1.26e-07	A0A183SU45	Uncharacterized protein	Schistocephalus solidus	25.843	55.1	5.88e-10																	0	0	0
E_nip_trans_02111_m.5525	TrEMBL_A0A1S8WTC3 Uncharacterized protein																								A0A1S8WTC3	Uncharacterized protein	Opisthorchis viverrini	30.303	52.4	5.97e-08																	0	0	0
E_nip_trans_02113_m.5530	nrNCBI_XP 020612525 ubiquitin-conjugating enzyme E2 D2-like						M41.UPW	family M41 unassigned peptidases	Ichthyophthirius multifiliis	Metallo	42.000	54.3	3.28e-08	3FN1	NEDD8-conjugating enzyme UBE2F	37.288	63.9	3.15e-13	A0A067KU04	Uncharacterized protein	Jatropha curcas	42.529	80.9	4.63e-17	A0A1I8G630	Uncharacterized protein	Macrostomum lignano	34.021	80.1	7.44e-18	Q54TI6	NEDD8-conjugating enzyme Ubc12	Dictyostelium discoideum	41.667	71.6	1.84e-15	XP_020612525	ubiquitin-conjugating enzyme ED2-like	Orbicella faveolata	42.553	85.1	7.67e-18					0	3.4	1.7
E_nip_trans_02118_m.5539																																															0	0.24	0.12
E_nip_trans_02119_m.5541	TrEMBL_A0A2H1CD44 Uncharacterized protein																		A0A2H1CD44	Uncharacterized protein	Fasciola hepatica	42.593	87.0	3.51e-19	A0A2H1CD44	Uncharacterized protein	Fasciola hepatica	42.593	87.0	1.63e-21							PIS85300	hypothetical protein D9107510	Fasciola hepatica	42.593	87.0	5.16e-19					0	0.19	0.095
E_nip_trans_02125_m.5552																																															0	0	0
E_nip_trans_02126_m.5555																																															0	0	0
E_nip_trans_02127_m.5558																																															0	9.02	4.51
E_nip_trans_02133_m.5565																																															0	0	0
E_nip_trans_02135_m.5568	TrEMBL_A0A183W661 Uncharacterized protein																		A0A183W661	Uncharacterized protein	Trichobilharzia regenti	40.000	49.3	6.87e-06	A0A183W661	Uncharacterized protein	Trichobilharzia regenti	40.000	49.3	3.19e-08																	0	0	0
E_nip_trans_02136_m.5570	TrEMBL_A0A2H1C6E4 Transcriptional regulator, Sir2 family													3ZG6	NAD-DEPENDENT PROTEIN DEACETYLASE SIRTUIN-6	65.625	55.5	1.56e-10	A0A2H1C6E4	Transcriptional regulator, Sir2 family	Fasciola hepatica	75.758	63.5	2.07e-11	A0A2H1C6E4	Transcriptional regulator, Sir2 family	Fasciola hepatica	75.758	63.5	9.60e-14	Q9VAQ1	NAD-dependent protein deacetylase Sirt7	Drosophila melanogaster	71.875	58.5	2.50e-11	PIS82272	transcriptional regulator, Sirfamily	Fasciola hepatica	75.758	63.5	3.04e-11				GO:0070403	0	0	0
E_nip_trans_02137_m.5572	TrEMBL_A0A2H1C6E4 Transcriptional regulator, Sir2 family													4TWJ	NAD-dependent protein deacylase 2	42.593	48.5	1.21e-06	A0A2H1C6E4	Transcriptional regulator, Sir2 family	Fasciola hepatica	71.429	75.5	1.40e-14	A0A2H1C6E4	Transcriptional regulator, Sir2 family	Fasciola hepatica	71.429	75.5	6.51e-17	Q4JBN2	NAD-dependent protein deacetylase	Sulfolobus acidocaldarius (strain ATCC 33909 / DSM 639 / JCM 8929 / NBRC 15157 / NCIMB 11770)	47.917	50.8	2.80e-07	PIS82272	transcriptional regulator, Sirfamily	Fasciola hepatica	71.429	75.5	2.06e-14				GO:0070403	0	0	0
E_nip_trans_02139_m.5576																																															0	0.31	0.155
E_nip_trans_02140_m.5581																																															0	2.19	1.095
E_nip_trans_02142_m.5584	TrEMBL_A0A183MNM6 Uncharacterized protein																		A0A183MNM6	Uncharacterized protein	Schistosoma margrebowiei	53.846	64.7	2.86e-10	A0A183MNM6	Uncharacterized protein	Schistosoma margrebowiei	53.846	64.7	1.33e-12							XP_012793508	Heterogeneous nuclear ribonucleoproteins C1/C2	Schistosoma haematobium	54.000	64.3	6.16e-10					0	0	0
E_nip_trans_02146_m.5590																																															0	2.42	1.21
E_nip_trans_02147_m.5593	TrEMBL_A0A1I8IN44 Hexosyltransferase																		A0A1I8IN44	Hexosyltransferase	Macrostomum lignano	40.580	57.4	4.01e-08	A0A1I8IN44	Hexosyltransferase	Macrostomum lignano	40.580	57.4	1.86e-10							PAA88743	hypothetical protein BOX1Mlig001048g2	Macrostomum lignano	40.580	57.4	6.50e-08					0	0	0
E_nip_trans_02149_m.5599																																															0	24.66	12.33
E_nip_trans_02151_m.5601																																															0	21.1	10.55
E_nip_trans_02156_m.5610																																															0	0	0
E_nip_trans_02161_m.5619																																															0	0	0
E_nip_trans_02164_m.5630																																															0	18.93	9.465
E_nip_trans_02167_m.5639	TrEMBL_A0A0R3UGB6 Uncharacterized protein													2GO5	Signal recognition particle receptor alpha subunit (SR a)	37.681	102	1.45e-27	A0A0R3UGB6	Uncharacterized protein	Mesocestoides corti	48.462	139	1.07e-35	A0A0R3UGB6	Uncharacterized protein	Mesocestoides corti	48.462	139	4.99e-38	Q9DBG7	Signal recognition particle receptor subunit alpha	Mus musculus	38.406	105	3.29e-26	ELT87957	hypothetical protein CAPTEDRAFT 155737	Capitella teleta	47.692	134	5.10e-34	K13431	signal recognition particle receptor subunit alpha		GO:0003924 GO:0005047 GO:0005525 GO:0005785 GO:0006886	0	1.1	0.55
E_nip_trans_02170_m.5642	UniRef100_A0A2L2YXU1 Dynein light chain (Fragment)	FS306869	Cynops pyrrhogaster mRNA, clone: Cp aO 016 L23, 3' end sequence, expressed in ovary	77.273	145	1.46e-30								5E0M	Dynein light chain 1, cytoplasmic	76.744	148	2.40e-47	A0A2L2YXU1	Dynein light chain (Fragment)	Parasteatoda tepidariorum	80.233	153	1.10e-46	A0A0X3P6J9	Dynein light chain (Fragment)	Schistocephalus solidus	75.581	150	1.68e-47	O96860	Dynein light chain 2, cytoplasmic	Drosophila melanogaster	77.907	150	1.22e-47	GAV03799	hypothetical protein RvY 14178	Ramazzottius varieornatus	80.233	153	2.15e-46	K10418	dynein light chain LC8-type		GO:0005875 GO:0007017 GO:0030286	0	1320.83	660.415
E_nip_trans_02175_m.5649																																															0	0.83	0.415
E_nip_trans_02177_m.5656																																															0	0.46	0.23
E_nip_trans_02178_m.5657	TrEMBL_A0A1S8WRT3 Uncharacterized protein (Fragment)																		A0A1S8WRT3	Uncharacterized protein (Fragment)	Opisthorchis viverrini	48.276	66.2	2.32e-11	A0A1S8WRT3	Uncharacterized protein (Fragment)	Opisthorchis viverrini	48.276	66.2	1.08e-13							OON16983	hypothetical protein X8007186, partial	Opisthorchis viverrini	48.276	66.2	3.42e-11					0	0.27	0.135
E_nip_trans_02179_m.5659	TrEMBL_A0A183BAR1 Uncharacterized protein																		A0A183BAR1	Uncharacterized protein	Echinostoma caproni	59.322	72.4	1.35e-15	A0A183BAR1	Uncharacterized protein	Echinostoma caproni	59.322	72.4	6.28e-18							PIS79496	hypothetical protein D9113719	Fasciola hepatica	59.322	70.9	3.00e-14					0	0	0
E_nip_trans_02180_m.5661	TrEMBL_A0A074ZLZ4 Uncharacterized protein																		A0A074ZLZ4	Uncharacterized protein	Opisthorchis viverrini	45.614	64.3	1.83e-10	A0A074ZLZ4	Uncharacterized protein	Opisthorchis viverrini	45.614	64.3	8.48e-13							XP_009168148	hypothetical protein T2604994	Opisthorchis viverrini	45.614	64.3	2.69e-10					0	50.64	25.32
E_nip_trans_02184_m.5666	TrEMBL_A0A0R3U816 Uncharacterized protein						C01.UPA	subfamily C1A unassigned peptidases	Ichthyophthirius multifiliis	Cysteine	34.831	65.1	2.98e-12	2PH1	Nucleotide-binding protein	42.029	70.5	2.83e-15	A0A1S8VTJ6	Uncharacterized protein	Batrachochytrium salamandrivorans	60.274	102	1.18e-25	A0A0R3U816	Uncharacterized protein	Mesocestoides corti	59.524	105	1.26e-27	Q3MHY6	Cytosolic Fe-S cluster assembly factor NUBP2	Bos taurus	60.526	99.8	4.62e-26	OON05444	hypothetical protein BSLG 04677	Batrachochytrium salamandrivorans	60.274	102	1.73e-25					0	0	0
E_nip_trans_02185_m.5668	TrEMBL_A0A0R3W477 Uncharacterized protein						C01.UPA	subfamily C1A unassigned peptidases	Ichthyophthirius multifiliis	Cysteine	56.164	96.3	2.00e-23	2PH1	Nucleotide-binding protein	46.575	66.6	4.02e-14	A0A0R3W477	Uncharacterized protein	Taenia asiatica	67.568	114	5.45e-30	A0A0R3W477	Uncharacterized protein	Taenia asiatica	67.568	114	2.53e-32	A7SE07	Cytosolic Fe-S cluster assembly factor NUBP2 homolog	Nematostella vectensis	57.534	93.2	8.26e-24	CDI97492	cytosolic Fe S cluster assembly factor NUBP2	Echinococcus multilocularis	60.811	107	7.67e-27					0	0	0
E_nip_trans_02186_m.5670	TrEMBL_A0A183TFT7 Uncharacterized protein																		A0A183TFT7	Uncharacterized protein	Schistocephalus solidus	52.727	72.4	1.78e-13	A0A183TFT7	Uncharacterized protein	Schistocephalus solidus	52.727	72.4	8.27e-16							XP_009164777	hypothetical protein T2612964, partial	Opisthorchis viverrini	45.614	60.5	4.17e-09					0	12.88	6.44
E_nip_trans_02190_m.5680	DDBJ_JI142349 Megalopta genalis Contig6336.Mege mRNA sequence	JI142349	Megalopta genalis Contig6336.Mege mRNA sequence	80.894	195	1.06e-45	T02.UPW	family T2 unassigned peptidases	Ascaris suum	Threonine	87.500	164	6.72e-48	5O9Z	Thioredoxin-like protein 4A	88.889	160	1.27e-51	A0A0R3U3Y1	Uncharacterized protein	Mesocestoides corti	95.062	166	1.15e-51	A0A0R3U3Y1	Uncharacterized protein	Mesocestoides corti	95.062	166	5.36e-54	P83877	Thioredoxin-like protein 4A	Mus musculus	88.889	160	2.24e-51	AAW24918	SJCHGC05540 protein	Schistosoma japonicum	95.062	166	2.26e-51				GO:0000398 GO:0046540	0	3.01	1.505
E_nip_trans_02192_m.5682	TrEMBL_A0A0R3U3Y1 Uncharacterized protein	JR700611	Tetranychus urticae Tu-Houten1 isotig10422 mRNA sequence	82.456	99.0	4.87e-17	C64.UPW	family C64 unassigned peptidases	Hymenolepis microstoma	Cysteine	86.000	105	2.88e-27	5O9Z	Thioredoxin-like protein 4A	84.314	98.2	1.15e-27	A0A0R3U3Y1	Uncharacterized protein	Mesocestoides corti	94.118	108	5.37e-29	A0A0R3U3Y1	Uncharacterized protein	Mesocestoides corti	94.118	108	2.49e-31	P83877	Thioredoxin-like protein 4A	Mus musculus	84.314	98.2	2.01e-27	PIS85089	mitosis protein DIM1	Fasciola hepatica	92.157	107	2.26e-28	K12859	U5 snRNP protein, DIM1 family		GO:0000398 GO:0046540	0	4.95	2.475
E_nip_trans_02194_m.5687	DDBJ_JR864541 Paradoxornis webbianus bulomachus contig0896.Pwbceli mRNA sequence	JR864541	Paradoxornis webbianus bulomachus contig0896.Pwbceli mRNA sequence	93.458	632	3.55e-177	P02.014	G protein-coupled receptor 112	Lama pacos	Mixed	51.515	112	4.83e-28						A0A091EBB8	HIV Tat-specific factor 1 (Fragment)	Corvus brachyrhynchos	93.571	270	9.69e-88	A0A068YGD6	HIV Tat specific factor 1	Echinococcus multilocularis	45.055	93.2	7.98e-22	Q5RB63	HIV Tat-specific factor 1 homolog	Pongo abelii	63.768	177	7.26e-52	XP_005526146	PREDICTED: HIV Tat-specific factor 1	Pseudopodoces humilis	99.286	294	1.38e-96	K13093	HIV Tat-specific factor 1		GO:0003676	0	0	0
E_nip_trans_02203_m.5701	TrEMBL_A0A074ZSH8 Ribosomal protein L32						I04.UPW	family I4 unassigned peptidase inhibitors	Octodon degus	Inhibitor	58.779	149	6.88e-44	6EK0	60S ribosomal protein L32	63.158	167	1.30e-53	A0A074ZSH8	Ribosomal protein L32	Opisthorchis viverrini	78.358	224	1.26e-73	A0A074ZSH8	Ribosomal protein L32	Opisthorchis viverrini	78.358	224	5.84e-76	P62912	60S ribosomal protein L32	Rattus norvegicus	63.158	167	2.29e-53	XP_009177344	hypothetical protein T2612103	Opisthorchis viverrini	78.358	224	1.85e-73	K02912	large subunit ribosomal protein L32e		GO:0003735 GO:0005622 GO:0005840 GO:0006412	1697.24	269.51	983.375
E_nip_trans_02207_m.5710	TrEMBL_A0A0X3P3T4 Uncharacterized protein																		A0A0X3P3T4	Uncharacterized protein	Schistocephalus solidus	38.889	60.1	2.85e-09	A0A0X3P3T4	Uncharacterized protein	Schistocephalus solidus	38.889	60.1	1.32e-11							PIS85450	hypothetical protein D9107341	Fasciola hepatica	39.189	55.8	1.84e-07					0	0	0
E_nip_trans_02208_m.5712	TrEMBL_A0A075AC96 Uncharacterized protein						M14.012	metallocarboxypeptidase Z	Camelus ferus	Metallo	56.522	63.2	2.43e-11						A0A075AC96	Uncharacterized protein	Opisthorchis viverrini	61.404	87.8	1.16e-18	A0A075AC96	Uncharacterized protein	Opisthorchis viverrini	61.404	87.8	5.39e-21	Q4KLT3	Probable tRNA (uracil-O(2)-)-methyltransferase	Xenopus laevis	57.447	64.7	2.10e-12	XP_009162712	hypothetical protein T2600620	Opisthorchis viverrini	61.404	87.8	1.71e-18				GO:0008168	0	0	0
E_nip_trans_02211_m.5716																																															0	51.39	25.695
E_nip_trans_02212_m.5718																																															0	5.28	2.64
E_nip_trans_02220_m.5728																																															0	150.24	75.12
E_nip_trans_02221_m.5730	TrEMBL_A0A075AHP4 Uncharacterized protein																		A0A075AHP4	Uncharacterized protein	Opisthorchis viverrini	45.570	70.9	6.37e-14	A0A075AHP4	Uncharacterized protein	Opisthorchis viverrini	45.570	70.9	2.96e-16							XP_009166004	hypothetical protein T2603294	Opisthorchis viverrini	45.570	70.9	9.38e-14	K02129	F-type H+-transporting ATPase subunit e		GO:0000276 GO:0015078 GO:0015986	0	93.98	46.99
E_nip_trans_02224_m.5733	DDBJ_MF346930 Eudiplozoon nipponicum KT1 mRNA, complete cds	MF346930	Eudiplozoon nipponicum KT1 mRNA, complete cds	98.295	309	3.70e-80	I02.UPW	family I2 unassigned peptidase inhibitors	Pimpla hypochondriaca	Inhibitor	53.247	82.0	8.44e-21	3D65	Textilinin	68.627	72.8	4.32e-18	A0A2P1FT08	KT1	Eudiplozoon nipponicum	89.231	129	5.91e-37	A0A2P1FT08	KT1	Eudiplozoon nipponicum	89.231	129	2.75e-39	Q8T0W4	Kunitz-type serine protease inhibitor cvp2	Pimpla hypochondriaca	53.247	82.0	2.78e-21	AVM38374	KT1	Eudiplozoon nipponicum	89.231	129	8.71e-37	K08117	amyloid beta (A4) precursor-like protein 2		GO:0004867	0	934.3	467.15
E_nip_trans_02231_m.5741																																															0	549.5	274.75
E_nip_trans_02233_m.5748																																															0	1.34	0.67
E_nip_trans_02238_m.5753																																															0	102.19	51.095
E_nip_trans_02239_m.5756																																															0	3445.42	1722.71
E_nip_trans_02240_m.5758	TrEMBL_A0A1S8WUQ3 Ribosomal protein L29													6FTJ	uL29	56.579	82.4	3.50e-21	A0A1S8WUQ3	Ribosomal protein L29	Opisthorchis viverrini	74.667	115	1.65e-31	A0A1S8WUQ3	Ribosomal protein L29	Opisthorchis viverrini	74.667	115	7.65e-34	Q98TF7	60S ribosomal protein L35	Gallus gallus	56.579	82.4	4.81e-21	OON18242	ribosomal protein L29	Opisthorchis viverrini	74.667	115	2.43e-31	K02918	large subunit ribosomal protein L35e			0	390	195
E_nip_trans_02241_m.5760	TrEMBL_A0A183AUI2 Uncharacterized protein																		A0A183AUI2	Uncharacterized protein	Echinostoma caproni	69.231	57.0	5.98e-09	A0A183AUI2	Uncharacterized protein	Echinostoma caproni	69.231	57.0	2.78e-11							XP_018648539	putative 60s ribosomal protein L35	Schistosoma mansoni	66.667	53.1	2.88e-07				GO:0003735 GO:0005622 GO:0005840 GO:0006412	0	52.26	26.13
E_nip_trans_02243_m.5763	TrEMBL_A0A183KQE7 Uncharacterized protein													1MHQ	ADP-ribosylation factor binding protein GGA2	39.362	80.1	1.47e-19	A0A183KQE7	Uncharacterized protein	Schistosoma curassoni	43.750	88.2	1.11e-19	A0A183KQE7	Uncharacterized protein	Schistosoma curassoni	43.750	88.2	5.17e-22	Q9UJY4	ADP-ribosylation factor-binding protein GGA2	Homo sapiens	46.575	80.9	4.59e-18	AAX28464	SJCHGC0543protein, partial	Schistosoma japonicum	42.708	87.0	1.88e-18	K12404	ADP-ribosylation factor-binding protein GGA		GO:0006886	0	0	0
E_nip_trans_02251_m.5775																																															0	9684.08	4842.04
E_nip_trans_02252_m.5777																																															0	8.35	4.175
E_nip_trans_02253_m.5779																																															0	2.57	1.285
E_nip_trans_02262_m.5788																																															0	1.43	0.715
E_nip_trans_02267_m.5800																																															0	32.4	16.2
E_nip_trans_02271_m.5806																																															0	9.22	4.61
E_nip_trans_02272_m.5811																																															0	1316.2	658.1
E_nip_trans_02279_m.5824																																															0	1.1	0.55
E_nip_trans_02280_m.5825	TrEMBL_A0A183LNQ6 Uncharacterized protein													5UAW	Pyrroline-5-carboxylate reductase 1, mitochondrial	39.726	52.8	1.60e-08	A0A183LNQ6	Uncharacterized protein	Schistosoma margrebowiei	44.565	83.6	4.07e-18	A0A183LNQ6	Uncharacterized protein	Schistosoma margrebowiei	44.565	83.6	1.89e-20	Q5SPD7	Pyrroline-5-carboxylate reductase 3	Danio rerio	37.778	60.1	5.30e-11	AAX27631	SJCHGC0220protein, partial	Schistosoma japonicum	39.785	75.1	1.14e-14					0	0	0
E_nip_trans_02287_m.5835																																															0	5.93	2.965
E_nip_trans_02291_m.5843																																															0	2.51	1.255
E_nip_trans_02299_m.5854																																															0	145.98	72.99
E_nip_trans_02301_m.5858																																															0	0.4	0.2
E_nip_trans_02305_m.5866	TrEMBL_A0A183AA70 Uncharacterized protein																		A0A183AA70	Uncharacterized protein	Echinostoma caproni	56.164	84.7	5.32e-20	A0A183AA70	Uncharacterized protein	Echinostoma caproni	56.164	84.7	2.47e-22	Q91V16	Electron transfer flavoprotein regulatory factor 1	Mus musculus	52.941	77.8	1.53e-19	XP_017775326	PREDICTED: LYR motif-containing protein 5	Nicrophorus vespilloides	56.716	82.8	4.30e-19					0	28.87	14.435
E_nip_trans_02307_m.5871	TrEMBL_A0A087W1L5 Annexin																								A0A087W1L5	Annexin	Echinococcus multilocularis	41.818	50.1	5.11e-08																GO:0005509 GO:0005544	0	0	0
E_nip_trans_02309_m.5875																																															0	91.56	45.78
E_nip_trans_02311_m.5882																																															0	39.97	19.985
E_nip_trans_02312_m.5885																																															0	9.44	4.72
E_nip_trans_02317_m.5893																																															0	79.07	39.535
E_nip_trans_02322_m.5898	TrEMBL_A0A1S8X7I1 Uncharacterized protein																		A0A1S8X7I1	Uncharacterized protein	Opisthorchis viverrini	60.345	78.2	9.60e-18	A0A1S8X7I1	Uncharacterized protein	Opisthorchis viverrini	60.345	78.2	4.46e-20	Q5DC74	UPF0506 protein SJCHGC03047	Schistosoma japonicum	43.103	54.3	5.46e-10	OON22664	hypothetical protein X8001435	Opisthorchis viverrini	60.345	78.2	1.41e-17					0	0.22	0.11
E_nip_trans_02323_m.5899																																															0	1.08	0.54
E_nip_trans_02327_m.5912	DDBJ_HX777837 Lonchura striata domestica mRNA, clone: TS03G03, 5'-end sequence, expressed in testis, testis cDNA library	HX777837	Lonchura striata domestica mRNA, clone: TS03G03, 5'-end sequence, expressed in testis, testis cDNA library	95.964	364	6.91e-97													A0A146R8V9	Uncharacterized protein (Fragment)	Fundulus heteroclitus	55.224	68.6	1.59e-12																							0	0	0
E_nip_trans_02328_m.5916	DDBJ_DV574810 0058P0006G07 3' library 58 - normalized (50 mix pooled juveniles + adults) - male Taeniopygia guttata cDNA clone 0058P0006G07 3' similar to ubiquitin C, transcript variant 3, mRNA sequence	DV574810	0058P0006G07 3' library 58 - normalized (50 mix pooled juveniles + adults) - male Taeniopygia guttata cDNA clone 0058P0006G07 3' similar to ubiquitin C, transcript variant 3, mRNA sequence	96.774	361	8.57e-96	M38.UNW	family M38 non-peptidase homologues	Pristionchus pacificus	Metallo	92.105	73.9	1.24e-15	2XK5	UBIQUITIN	92.105	73.6	2.17e-18	A0A1S9RWU9	Polyubiquitin	Penicillium brasilianum	87.234	84.7	2.73e-18	Q6RYS0	Ubiquitin (Fragment)	Schistosoma mansoni	87.500	73.9	4.14e-18	P19848	Ubiquitin	Coprinellus congregatus	92.105	73.2	6.82e-18	XP_010876509	PREDICTED: LOW QUALITY PROTEIN: polyubiquitin-B	Esox lucius	87.755	90.9	6.48e-20				GO:0005515	0	0	0
E_nip_trans_02333_m.5930																																															0	14.52	7.26
E_nip_trans_02338_m.5935	UniRef100_K1PYW8 Annexin													1AVC	ANNEXIN VI	40.496	95.5	1.44e-22	K1PYW8	Annexin	Crassostrea gigas	40.580	111	1.99e-25	A0A183JGV8	Annexin	Schistosoma curassoni	40.650	96.7	5.16e-25	P97384	Annexin A11	Mus musculus	38.686	103	4.33e-25	EKC21740	Annexin A6	Crassostrea gigas	40.580	111	2.94e-25				GO:0005509 GO:0005544	70.65	0	35.325
E_nip_trans_02340_m.5947																																															0	0	0
E_nip_trans_02343_m.5957	UniRef100_A7SIN1 Predicted protein (Fragment)																		A7SIN1	Predicted protein (Fragment)	Nematostella vectensis	43.077	60.8	2.75e-09													XP_001628500	predicted protein	Nematostella vectensis	43.077	60.8	4.05e-09					0	2133.01	1066.51
E_nip_trans_02344_m.5960																																															0	0	0
E_nip_trans_02346_m.5967																																															0	0	0
E_nip_trans_02349_m.5989	UniRef100_C3YFS7 Elongation factor 1-alpha	AJ549292	Podocoryne carnea mRNA for elongation factor 1-alpha (ef1a gene)	76.381	579	1.64e-160	S09.UNW	family S9 non-peptidase homologues	Trichuris suis	Serine	35.268	268	1.81e-77	5LZS	Elongation factor 1-alpha 1	80.860	784	0.0	C3YFS7	Elongation factor 1-alpha	Branchiostoma floridae	84.731	811	0.0	E1XUM3	Elongation factor 1-alpha	Macrostomum lignano	82.378	810	0.0	P62630	Elongation factor 1-alpha 1	Rattus norvegicus	81.075	786	0.0	XP_002604722	hypothetical protein BRAFLDRAFT 122567	Branchiostoma floridae	84.731	811	0.0	K03231	elongation factor 1-alpha		GO:0003746 GO:0005525 GO:0005737 GO:0006414 GO:0003924	598.96	814.11	706.535
E_nip_trans_02350_m.6016	DDBJ_FQ859183 Flavobacterium branchiophilum FL-15, complete genome	FQ859183	Flavobacterium branchiophilum FL-15, complete genome	98.690	1491	0.0	C14.UPB	subfamily C14B unassigned peptidases	Haliscomenobacter hydrossis	Cysteine	31.557	86.7	2.14e-17	2Q17	formylglycine generating enzyme	35.294	96.7	3.42e-22	A0A226G5Z1	Gliding motility lipoprotein GldK	Flavobacterium branchiophilum NBRC 15030 = ATCC 35035	98.566	575	0.0	A0A267EV54	Uncharacterized protein (Fragment)	Macrostomum lignano	34.921	86.3	3.90e-18	Q58CP2	Inactive C-alpha-formylglycine-generating enzyme 2	Bos taurus	32.620	97.8	1.42e-22	WP_089080445	gliding motility lipoprotein GldK	Flavobacterium branchiophilum	98.566	575	0.0	K13444	formylglycine-generating enzyme	1.8.3.7		11.03	0	5.515
E_nip_trans_02351_m.6032	TrEMBL_A0A183VPQ1 Elongation of very long chain fatty acids protein																		A0A183VPQ1	Elongation of very long chain fatty acids protein	Trichobilharzia regenti	52.555	152	2.95e-45	A0A183VPQ1	Elongation of very long chain fatty acids protein	Trichobilharzia regenti	52.555	152	1.37e-47	Q3S8M4	Elongation of very long chain fatty acids protein 4	Macaca mulatta	42.222	93.2	1.54e-22	OON14675	GNS1/SURfamily protein	Opisthorchis viverrini	58.871	152	1.82e-42				GO:0016021	112.14	54.06	83.1
E_nip_trans_02352_m.6046	DDBJ_FQ859183 Flavobacterium branchiophilum FL-15, complete genome	FQ859183	Flavobacterium branchiophilum FL-15, complete genome	100.000	1003	0.0								4V4T	50S ribosomal protein L6	53.073	176	6.21e-56	A0A226GBA3	50S ribosomal protein L6	Flavobacterium branchiophilum NBRC 15030 = ATCC 35035	100.000	358	3.09e-125	G7YYH5	50S ribosomal protein L6	Clonorchis sinensis	45.087	150	1.66e-44	A5FN06	50S ribosomal protein L6	Flavobacterium johnsoniae (strain ATCC 17061 / DSM 2064 / UW101)	87.222	328	1.41e-115	WP_014085009	50S ribosomal protein L6	Flavobacterium branchiophilum	100.000	358	4.56e-125	K02933	large subunit ribosomal protein L6		GO:0003735 GO:0005622 GO:0005840 GO:0006412 GO:0019843	139.21	0	69.605
E_nip_trans_02353_m.6056																																															0	28.59	14.295
E_nip_trans_02355_m.6080	TrEMBL_A0A0X3NYE9 Protein argonaute-3 (Fragment)						I87.UPW	family I87 unassigned peptidase inhibitors	Hymenolepis microstoma	Inhibitor	34.169	171	3.60e-45	4KXT	Protein argonaute-1	27.523	79.0	8.57e-15	A0A0X3NYE9	Protein argonaute-3 (Fragment)	Schistocephalus solidus	42.154	236	1.21e-66	A0A0X3NYE9	Protein argonaute-3 (Fragment)	Schistocephalus solidus	42.154	236	5.64e-69	O74957	Protein argonaute	Schizosaccharomyces pombe (strain 972 / ATCC 24843)	24.695	90.1	3.50e-18	XP_009171145	hypothetical protein T2607377	Opisthorchis viverrini	37.654	227	1.30e-62				GO:0005515	0	0	0
E_nip_trans_02357_m.6108	nrNCBI_XP 025114819 uncharacterized protein LOC112576500 isoform X6													5W7B	Acyloxyacyl hydrolase small subunit	31.915	53.1	1.26e-07	A0A0L0DE92	Saposin A	Thecamonas trahens ATCC 50062	26.290	109	4.54e-22	A0A267GYV9	Uncharacterized protein	Macrostomum lignano	23.636	105	4.10e-23	P26779	Prosaposin	Bos taurus	23.274	88.2	1.53e-17	XP_025114819	uncharacterized protein LOC112576500 isoform X6	Pomacea canaliculata	25.463	120	2.97e-25					22.14	22.34	22.24
E_nip_trans_02358_m.6126	UniRef100_A0A0B7AJ99 Uncharacterized protein						M02.UNW	family M2 non-peptidase homologues	Solenopsis invicta	Metallo	37.209	60.1	1.38e-09						A0A0B7AJ99	Uncharacterized protein	Arion vulgaris	43.956	74.3	5.15e-13	A0A0R3SJ47	Uncharacterized protein	Hymenolepis diminuta	44.595	69.3	8.15e-14	Q05B67	Protein FAM210A	Bos taurus	37.838	64.3	8.33e-12	XP_022903173	uncharacterized protein C18orf1homolog B-like isoform X2	Onthophagus taurus	35.345	73.2	6.24e-13					0	0	0
E_nip_trans_02359_m.6140	TrEMBL_A0A075AJ75 HMG box (Fragment)						C19.076	protein similar to high mobility group protein	Rattus norvegicus	Cysteine	44.304	114	3.43e-28	2YRQ	High mobility group protein B1	55.769	162	1.08e-49	A0A075AJ75	HMG box (Fragment)	Opisthorchis viverrini	68.000	274	2.59e-89	A0A075AJ75	HMG box (Fragment)	Opisthorchis viverrini	68.000	274	1.20e-91	Q24537	High mobility group protein DSP1	Drosophila melanogaster	54.491	190	1.24e-57	XP_009163437	hypothetical protein T2612733, partial	Opisthorchis viverrini	68.000	274	3.81e-89	K10802	high mobility group protein B1			0	19.11	9.555
E_nip_trans_02360_m.6156	TrEMBL_H2KSF4 Nucleolar complex protein 2																		H2KSF4	Nucleolar complex protein 2	Clonorchis sinensis	35.932	149	3.49e-37	H2KSF4	Nucleolar complex protein 2	Clonorchis sinensis	35.932	149	1.62e-39	Q3SYU1	Nucleolar complex protein 2 homolog	Bos taurus	29.208	67.0	9.49e-11	GAA28479	nucleolar complex protein 2	Clonorchis sinensis	35.932	149	5.14e-37					9.76	3.78	6.77
E_nip_trans_02361_m.6170	nrNCBI_XP 019619440 PREDICTED: uncharacterized protein LOC109466214																		A0A1S3HMU0	uncharacterized protein LOC106155892 isoform X1	Lingula unguis	29.452	105	2.96e-23	A0A1I8H6F8	Uncharacterized protein	Macrostomum lignano	24.468	73.6	6.62e-14							XP_019619440	PREDICTED: uncharacterized protein LOC109466214	Branchiostoma belcheri	29.210	112	6.71e-26					9.67	0	4.835
E_nip_trans_02362_m.6182	TrEMBL_A0A1S8WLG4 Ras family protein (Fragment)	AK388863	Dugesia japonica cDNA, clone: Dj aH 000 03538HH.full, full-insert sequence, expressed in adult head	77.043	283	6.07e-72	M01.UPW	family M1 unassigned peptidases	Arthroderma vanbreuseghemii	Metallo	35.676	126	7.25e-32	1VG8	Ras-related protein Rab-7	71.498	314	2.20e-109	A0A1S8WLG4	Ras family protein (Fragment)	Opisthorchis viverrini	80.976	355	2.41e-123	A0A1S8WLG4	Ras family protein (Fragment)	Opisthorchis viverrini	80.976	355	1.12e-125	H9BW96	Ras-related protein rab7	Epinephelus coioides	71.981	318	1.01e-110	OON15255	Ras family protein, partial	Opisthorchis viverrini	80.976	355	3.55e-123	K07897	Ras-related protein Rab-7A		GO:0003924 GO:0005525	0	20.02	10.01
E_nip_trans_02363_m.6190	TrEMBL_G4VP66 Exocyst complex component sec6, 3																		G4VP66	Exocyst complex component sec6, 3	Schistosoma mansoni	41.851	423	6.53e-140	G4VP66	Exocyst complex component sec6, 3	Schistosoma mansoni	41.851	423	3.04e-142	Q6KAR6	Exocyst complex component 3	Mus musculus	24.945	165	6.24e-43	XP_018653838	exocyst complex component sec6, 3' fragment	Schistosoma mansoni	41.851	423	9.62e-140				GO:0000145 GO:0006887	6.91	0.91	3.91
E_nip_trans_02364_m.6199	TrEMBL_C1LDG9 Synaptobrevin,domain-containing protein													2KOG	Vesicle-associated membrane protein 2	57.534	90.5	9.73e-24	C1LDG9	Synaptobrevin,domain-containing protein	Schistosoma japonicum	54.082	102	5.33e-26	C1LDG9	Synaptobrevin,domain-containing protein	Schistosoma japonicum	54.082	102	2.48e-28	P13701	Synaptobrevin	Tetronarce californica	48.387	95.5	1.61e-25	CAX72747	Synaptobrevin,domain-containing protein	Schistosoma japonicum	54.082	102	7.85e-26	K13505	vesicle-associated membrane protein 3		GO:0016021 GO:0016192	225.97	235.35	230.66
E_nip_trans_02366_m.6218	TrEMBL_A0A0X3NEU4 Uncharacterized protein						C111.UNW	family C111 non-peptidase homologues	Mus musculus	Cysteine	54.167	53.5	1.70e-06	2PMF	Glycyl-tRNA synthetase	58.261	300	1.06e-96	A0A0X3NEU4	Uncharacterized protein	Schistocephalus solidus	65.823	332	3.86e-106	A0A0X3NEU4	Uncharacterized protein	Schistocephalus solidus	65.823	332	1.79e-108	Q04451	Glycine-tRNA ligase	Bombyx mori	59.322	306	5.74e-99	AJO66475	glycyl-tRNA synthetase, partial	Heliconius charithonia	59.494	311	8.36e-104	K01880	glycyl-tRNA synthetase	6.1.1.14	GO:0000166 GO:0004820 GO:0005524 GO:0005737 GO:0006426 GO:0004812 GO:0006418	0	6.94	3.47
E_nip_trans_02367_m.6234	TrEMBL_A0A074YZ80 Uncharacterized protein																		A0A074YZ80	Uncharacterized protein	Opisthorchis viverrini	41.772	79.7	3.44e-12	A0A074YZ80	Uncharacterized protein	Opisthorchis viverrini	41.772	79.7	1.60e-14	P20397	Nucleolin	Xenopus laevis	34.286	53.5	2.60e-06	XP_009176150	hypothetical protein T2611273	Opisthorchis viverrini	41.772	79.7	5.07e-12				GO:0003676	12.73	3.31	8.02
E_nip_trans_02368_m.6248	TrEMBL_A0A074YWU2 Fasciclin domain protein													5NV6	Transforming growth factor-beta-induced protein ig-h3	25.899	58.2	3.47e-08	A0A074YWU2	Fasciclin domain protein	Opisthorchis viverrini	38.141	221	1.60e-62	A0A074YWU2	Fasciclin domain protein	Opisthorchis viverrini	38.141	221	7.43e-65	Q15582	Transforming growth factor-beta-induced protein ig-h3	Homo sapiens	25.899	58.2	6.11e-08	XP_009176989	hypothetical protein T2611903	Opisthorchis viverrini	38.141	221	2.35e-62					42.61	10.97	26.79
E_nip_trans_02369_m.6259	TrEMBL_Q86FF2 Protein RER1																		Q86FF2	Protein RER1	Schistosoma japonicum	65.816	266	7.71e-88	Q86FF2	Protein RER1	Schistosoma japonicum	65.816	266	3.58e-90	Q5ZHM5	Protein RER1	Gallus gallus	51.124	193	2.59e-61	AAP05923	similar to GenBank Accession Number AF15732RERprotein in Homo sapiens	Schistosoma japonicum	65.816	266	1.14e-87				GO:0016021	0	38.78	19.39
E_nip_trans_02370_m.6266	TrEMBL_A0A2H1BX85 Uncharacterized protein																		A0A2H1BX85	Uncharacterized protein	Fasciola hepatica	28.413	99.0	3.12e-19	A0A2H1BX85	Uncharacterized protein	Fasciola hepatica	28.413	99.0	1.45e-21							PIS79173	hypothetical protein D9114060	Fasciola hepatica	28.413	99.0	4.60e-19					4.26	1.8	3.03
E_nip_trans_02371_m.6279	TrEMBL_G4LVD1 Uncharacterized protein																		G4LVD1	Uncharacterized protein	Schistosoma mansoni	42.778	562	0.0	G4LVD1	Uncharacterized protein	Schistosoma mansoni	42.778	562	0.0							XP_018645229	hypothetical protein Smp 033760.1	Schistosoma mansoni	42.778	562	0.0				GO:0005488	9.05	32.3	20.675
E_nip_trans_02372_m.6294	DDBJ_D28811 Schistosoma japonicum mRNA for paramyosin, complete cds	D28811	Schistosoma japonicum mRNA for paramyosin, complete cds	78.358	348	2.21e-91	M23.UNB	subfamily M23B non-peptidase homologues	Dipodomys ordii	Metallo	43.646	147	6.79e-39	3JBH	MYOSIN 2 HEAVY CHAIN STRIATED MUSCLE	47.418	172	1.35e-48	G7YNH6	Paramyosin	Clonorchis sinensis	81.818	338	4.99e-116	G7YNH6	Paramyosin	Clonorchis sinensis	81.818	338	2.32e-118	Q05870	Paramyosin	Schistosoma japonicum	84.689	347	7.82e-114	GAA54507	paramyosin	Clonorchis sinensis	81.818	338	7.35e-116				GO:0003774 GO:0016459	0	0	0
E_nip_trans_02373_m.6303	UniRef100_A0A1S3J3G6 vacuolar protein sorting-associated protein 4A isoform X2	JR902099	Dirofilaria immitis Unigene6171.Diimadmf mRNA sequence	74.603	213	1.82e-50	C111.UNW	family C111 non-peptidase homologues	Crassostrea gigas	Cysteine	63.366	520	2.80e-177	2ZAO	Vacuolar protein sorting-associating protein 4B	69.266	627	0.0	A0A1S3J3G6	vacuolar protein sorting-associated protein 4A isoform X2	Lingula unguis	74.253	669	0.0	A0A0X3NSR5	Uncharacterized protein	Schistocephalus solidus	72.222	650	0.0	Q793F9	Vacuolar protein sorting-associated protein 4A	Rattus norvegicus	70.413	657	0.0	XP_013404811	vacuolar protein sorting-associated protein 4A isoform X2	Lingula anatina	74.253	669	0.0	K12196	vacuolar protein-sorting-associated protein 4		GO:0005524	0	46.09	23.045
E_nip_trans_02376_m.6339	TrEMBL_C1LGI5 RING finger protein 113A													2CSY	Zinc finger protein 183-like 1	53.226	80.9	1.91e-18	C1LGI5	RING finger protein 113A	Schistosoma japonicum	57.724	144	3.61e-38	C1LGI5	RING finger protein 113A	Schistosoma japonicum	57.724	144	1.68e-40	O15541	RING finger protein 113A	Homo sapiens	43.103	102	1.36e-23	CAX73813	RING finger protein 113A	Schistosoma japonicum	57.724	144	5.31e-38					0	0.78	0.39
E_nip_trans_02377_m.6359	DDBJ_EH002487 KAAN-aaa83g10.b1 Platypus EST Cell line 1.0-4.0kb Ornithorhynchus anatinus cDNA similar to ref|NP 001734.1| calmodulin 2 (phosphorylase kinase, delta); phosphorylase kinase delta [Homo sapiens] ref|NP	EH002487	KAAN-aaa83g10.b1 Platypus EST Cell line 1.0-4.0kb Ornithorhynchus anatinus cDNA similar to ref|NP 001734.1| calmodulin 2 (phosphorylase kinase, delta); phosphorylase kinase delta [Homo sapiens] ref|NP	81.514	366	4.80e-97	C02.UPA	subfamily C2A unassigned peptidases	Symbiodinium minutum	Cysteine	86.093	271	4.93e-83	6FEH	Calmodulin-1	97.315	293	1.46e-102	G4VT44	Putative calmodulin	Schistosoma mansoni	88.953	298	2.30e-101	G4VT44	Putative calmodulin	Schistosoma mansoni	88.953	298	1.07e-103	Q95NR9	Calmodulin	Metridium senile	97.987	293	1.39e-102	XP_003939912	PREDICTED: LOW QUALITY PROTEIN: calmodulin	Saimiri boliviensis boliviensis	94.872	299	4.61e-102	K02183	calmodulin		GO:0005509	177.13	1243.06	710.095
E_nip_trans_02381_m.6419	TrEMBL_A0A183QYH6 Uncharacterized protein																		A0A183QYH6	Uncharacterized protein	Schistosoma rodhaini	55.970	166	8.92e-50	A0A183QYH6	Uncharacterized protein	Schistosoma rodhaini	55.970	166	4.15e-52							AAW24500	SJCHGC0928protein	Schistosoma japonicum	55.944	164	1.53e-44					0	0	0
E_nip_trans_02382_m.6430	nrNCBI_CDS26483 receptor type tyrosine protein phosphatase						M18.UNW	family M18 non-peptidase homologues	Geospiza fortis	Metallo	51.235	343	2.22e-109	2I1Y	Receptor-type tyrosine-protein phosphatase	50.467	340	2.80e-116	A0A0X3NZQ1	Receptor-type tyrosine-protein phosphatase-like N	Schistocephalus solidus	57.143	379	1.17e-127	A0A0X3NZQ1	Receptor-type tyrosine-protein phosphatase-like N	Schistocephalus solidus	57.143	379	5.43e-130	Q63259	Receptor-type tyrosine-protein phosphatase-like N	Rattus norvegicus	51.090	345	3.10e-110	CDS26483	receptor type tyrosine protein phosphatase	Hymenolepis microstoma	59.306	389	2.03e-127	K07817	receptor-type tyrosine-protein phosphatase N	3.1.3.48	GO:0004725 GO:0006470 GO:0016311 GO:0016791	50.03	5.46	27.745
E_nip_trans_02383_m.6442	UniRef100_A0A162CY40 Ras-related protein Rab-11A	EH641584	EST12692 LK04 Laupala kohalensis cDNA clone 1061021810402 5', mRNA sequence	74.948	215	2.44e-51	M01.007	Aap1' aminopeptidase	Uncinocarpus reesii	Metallo	52.727	180	2.41e-50	5FBQ	Ras-related protein Rab-11A	75.349	323	2.36e-112	A0A162CY40	Ras-related protein Rab-11A	Daphnia magna	75.587	332	1.58e-113	A0A1I8GXT9	Uncharacterized protein	Macrostomum lignano	72.093	312	5.13e-108	P62494	Ras-related protein Rab-11A	Rattus norvegicus	75.234	321	1.26e-111	KZS21089	Ras-related protein Rab-11A	Daphnia magna	75.587	332	2.32e-113	K07904	Ras-related protein Rab-11A		GO:0003924 GO:0005525	94.08	933.21	513.645
E_nip_trans_02384_m.6460	TrEMBL_G8JF14 Glucose-regulated protein 78	AB122065	Crassostrea gigas GRP78 mRNA for 78kDa glucose regulated protein, complete cds	74.099	649	0.0	A11.UNA	subfamily A11A non-peptidase homologues	Malus domestica	Aspartic	51.951	409	5.56e-129	6ASY	78 kDa glucose-regulated protein	78.818	987	0.0	G8JF14	Glucose-regulated protein 78	Dugesia japonica	83.280	1052	0.0	G8JF14	Glucose-regulated protein 78	Dugesia japonica	83.280	1052	0.0	Q90593	Endoplasmic reticulum chaperone BiP	Gallus gallus	80.129	1023	0.0	AET10307	glucose-regulated protein 78	Dugesia japonica	83.280	1052	0.0	K09490	heat shock 70kDa protein 5			0	164.13	82.065
E_nip_trans_02385_m.6470	TrEMBL_G4VHK3 Serine/threonine-protein phosphatase 2A 55 kDa regulatory subunit B													3DW8	Serine/threonine-protein phosphatase 2A 55 kDa regulatory subunit B alpha isoform	33.778	247	1.39e-75	G4VHK3	Serine/threonine-protein phosphatase 2A 55 kDa regulatory subunit B	Schistosoma mansoni	53.348	498	7.82e-171	G4VHK3	Serine/threonine-protein phosphatase 2A 55 kDa regulatory subunit B	Schistosoma mansoni	53.348	498	3.64e-173	A1L3L9	Serine/threonine-protein phosphatase 2A 55 kDa regulatory subunit B beta isoform	Xenopus laevis	34.498	252	5.62e-77	XP_018652470	putative protein phosphatase pp2a regulatory subunit B	Schistosoma mansoni	53.348	498	1.15e-170	K04354	serine/threonine-protein phosphatase 2A regulatory subunit B		GO:0000159 GO:0019888 GO:0005515	11.86	65.5	38.68
E_nip_trans_02386_m.6481																																														GO:0003676	3.33	0.36	1.845
E_nip_trans_02387_m.6499	TrEMBL_A0A1S8WLU0 Uncharacterized protein													3BEG	Splicing factor, arginine/serine-rich 1	40.426	68.6	1.49e-13	A0A1S8WLU0	Uncharacterized protein	Opisthorchis viverrini	66.864	242	8.63e-75	A0A1S8WLU0	Uncharacterized protein	Opisthorchis viverrini	66.864	242	4.01e-77	Q8VE97	Serine/arginine-rich splicing factor 4	Mus musculus	65.537	238	4.75e-74	OON15283	hypothetical protein X8008917	Opisthorchis viverrini	66.864	242	1.27e-74	K12893	splicing factor, arginine/serine-rich 4/5/6		GO:0003676	61.88	24.44	43.16
E_nip_trans_02388_m.6506	TrEMBL_G4VSA5 Putative nucleolar protein NOP56						S09.UPW	family S9 unassigned peptidases	Natronobacterium gregoryi	Serine	42.424	99.0	1.31e-19	5WYK	Nucleolar protein 56	46.172	380	5.98e-124	G4VSA5	Putative nucleolar protein NOP56	Schistosoma mansoni	64.195	635	0.0	G4VSA5	Putative nucleolar protein NOP56	Schistosoma mansoni	64.195	635	0.0	O00567	Nucleolar protein 56	Homo sapiens	52.955	469	6.95e-157	XP_018654399	putative nucleolar protein NOP56	Schistosoma mansoni	64.195	635	0.0	K14564	nucleolar protein 56			87.15	20.63	53.89
E_nip_trans_02389_m.6522	TrEMBL_A0A074ZQ46 Eukaryotic translation initiation factor 3 subunit B													6FEC	Eukaryotic translation initiation factor 3 subunit B	38.554	497	4.85e-162	A0A074ZQ46	Eukaryotic translation initiation factor 3 subunit B	Opisthorchis viverrini	54.586	793	0.0	A0A074ZQ46	Eukaryotic translation initiation factor 3 subunit B	Opisthorchis viverrini	54.586	793	0.0	Q569Z1	Eukaryotic translation initiation factor 3 subunit B	Xenopus laevis	38.705	506	2.46e-170	XP_009168335	hypothetical protein T2605147	Opisthorchis viverrini	54.586	793	0.0	K03253	translation initiation factor 3 subunit B		GO:0003676 GO:0003723 GO:0003743 GO:0005852 GO:0006413 GO:0031369	22.9	83.67	53.285
E_nip_trans_02391_m.6540	TrEMBL_A0A0R3UKS1 Uncharacterized protein																		A0A0R3UKS1	Uncharacterized protein	Mesocestoides corti	47.573	105	4.15e-21	A0A0R3UKS1	Uncharacterized protein	Mesocestoides corti	47.573	105	1.93e-23							CDS37177	PUR alpha beta gamma DNA RNA binding	Echinococcus multilocularis	40.252	105	7.08e-21					35.37	0	17.685
E_nip_trans_02392_m.6553																																														GO:0005515	2.71	69.18	35.945
E_nip_trans_02395_m.6587	TrEMBL_H2KSY0 40S ribosomal protein S12 mitochondrial (Fragment)	LM408480	Hymenolepis nana genome assembly, scaffold: HNAJ contig0007068	80.711	148	2.08e-31	C110.UPW	family C110 unassigned peptidases	Moniliophthora roreri	Cysteine	42.857	53.1	7.31e-07	3JD5	28S ribosomal protein S12, mitochondrial	60.909	126	1.36e-36	H2KSY0	40S ribosomal protein S12 mitochondrial (Fragment)	Clonorchis sinensis	68.889	181	7.29e-56	H2KSY0	40S ribosomal protein S12 mitochondrial (Fragment)	Clonorchis sinensis	68.889	181	3.39e-58	P10735	40S ribosomal protein S12, mitochondrial	Drosophila melanogaster	65.455	144	1.88e-43	GAA40566	40S ribosomal protein S1mitochondrial, partial	Clonorchis sinensis	68.889	181	1.07e-55	K02950	small subunit ribosomal protein S12		GO:0003735 GO:0005622 GO:0005840 GO:0006412 GO:0015935	30.4	16.58	23.49
E_nip_trans_02396_m.6597	TrEMBL_C1LFX1 Heterogeneous nuclear ribonucleoprotein L						T01.UPA	subfamily T1A unassigned peptidases	Clonorchis sinensis	Threonine	57.198	606	0.0	4QPT	Heterogenous nuclear ribonucleoprotein L	45.455	191	1.22e-56	C1LFX1	Heterogeneous nuclear ribonucleoprotein L	Schistosoma japonicum	58.285	614	0.0	C1LFX1	Heterogeneous nuclear ribonucleoprotein L	Schistosoma japonicum	58.285	614	0.0	P14866	Heterogeneous nuclear ribonucleoprotein L	Homo sapiens	42.970	359	3.62e-116	CAX73599	Heterogeneous nuclear ribonucleoprotein L	Schistosoma japonicum	58.285	614	0.0	K13159	heterogeneous nuclear ribonucleoprotein L		GO:0003676 GO:0003723 GO:0005634 GO:0006397	55.23	64.32	59.775
E_nip_trans_02397_m.6610	TrEMBL_A0A074ZCM7 Uncharacterized protein													1NVP	Transcription initiation factor IIA gamma chain	55.000	132	1.60e-39	A0A074ZCM7	Uncharacterized protein	Opisthorchis viverrini	64.384	191	1.19e-59	A0A074ZCM7	Uncharacterized protein	Opisthorchis viverrini	64.384	191	5.51e-62	C4QGM3	Transcription initiation factor IIA subunit 2	Schistosoma mansoni	70.833	149	5.97e-46	XP_009171216	hypothetical protein T2607434	Opisthorchis viverrini	64.384	191	1.75e-59	K03123	transcription initiation factor TFIIA small subunit		GO:0005672 GO:0006367	120.36	50.72	85.54
E_nip_trans_02399_m.6631																																															0	48.74	24.37
E_nip_trans_02400_m.6643	PDB_1ad3 ALDEHYDE DEHYDROGENASE (CLASS 3)						C56.UPW	family C56 unassigned peptidases	Streptomyces lydicus	Cysteine	49.481	270	9.90e-84	1AD3	ALDEHYDE DEHYDROGENASE (CLASS 3)	54.000	334	7.26e-112	A0A183ASS1	Uncharacterized protein	Echinostoma caproni	50.299	332	6.88e-110	A0A183ASS1	Uncharacterized protein	Echinostoma caproni	50.299	332	3.20e-112	P11883	Aldehyde dehydrogenase, dimeric NADP-preferring	Rattus norvegicus	54.000	334	1.05e-111	NP_114178	aldehyde dehydrogenase, dimeric NADP-preferring	Rattus norvegicus	54.000	334	3.12e-109	K00128	aldehyde dehydrogenase (NAD+)	1.2.1.3	GO:0008152 GO:0016491 GO:0055114	0	4.65	2.325
E_nip_trans_02401_m.6652	TrEMBL_A0A2H1C4X0 Hsp90 protein	EG751184	ZSE00002217 hindgut material of the pacific damp-wood termite Zootermopsis Zootermopsis hindgut protist cDNA, mRNA sequence	80.392	76.8	2.46e-09	M12.UPB	subfamily M12B unassigned peptidases	Nomascus leucogenys	Metallo	36.585	129	3.69e-30	2O1W	Endoplasmin	55.204	502	3.11e-175	A0A2H1C4X0	Hsp90 protein	Fasciola hepatica	58.145	535	0.0	A0A2H1C4X0	Hsp90 protein	Fasciola hepatica	58.145	535	0.0	Q66HD0	Endoplasmin	Rattus norvegicus	54.967	505	4.76e-172	PIS82508	Hsp90 protein	Fasciola hepatica	58.145	535	0.0				GO:0005524 GO:0006457 GO:0006950 GO:0051082	47.17	0	23.585
E_nip_trans_02402_m.6662	MEROPS_MER1137681 [M49.UPW] family M49 unassigned peptidases (Schistosoma japonicum)						M49.UPW	family M49 unassigned peptidases	Schistosoma japonicum	Metallo	55.373	603	0.0	3FVY	Dipeptidyl-peptidase 3	47.015	457	6.03e-153	C1LH70	Dipeptidyl peptidase 3	Schistosoma japonicum	55.191	602	0.0	C1LH70	Dipeptidyl peptidase 3	Schistosoma japonicum	55.191	602	0.0	A7RZW4	Dipeptidyl peptidase 3	Nematostella vectensis	46.486	473	8.45e-159	CAX74048	dipeptidylpeptidase 3	Schistosoma japonicum	55.191	602	0.0					6.21	17.62	11.915
E_nip_trans_02404_m.6688	TrEMBL_A0A267G8T3 Uncharacterized protein (Fragment)						M19.UPW	family M19 unassigned peptidases	Python bivittatus	Metallo	56.329	189	1.03e-51						A0A267G8T3	Uncharacterized protein (Fragment)	Macrostomum lignano	66.282	488	4.69e-167	A0A267G8T3	Uncharacterized protein (Fragment)	Macrostomum lignano	66.282	488	2.18e-169	B3DLH6	Myoferlin	Xenopus tropicalis	59.420	400	5.76e-126	PAA82421	hypothetical protein BOX1Mlig000471g2, partial	Macrostomum lignano	66.282	488	6.91e-167					0	4.93	2.465
E_nip_trans_02405_m.6707																																														GO:0003676 GO:0008270	0	4.6	2.3
E_nip_trans_02406_m.6720	TrEMBL_A0A0X3PU49 Heat shock cognate protein	KC788403	Clarias batrachus heat shock cognate 70 kDa protein (hsc70) mRNA, complete cds	74.944	806	0.0	A11.UNA	subfamily A11A non-peptidase homologues	Malus domestica	Aspartic	57.673	476	4.33e-154	5FPN	HEAT SHOCK-RELATED 70 KDA PROTEIN 2	81.863	1053	0.0	A0A0X3PU49	Heat shock cognate protein	Schistocephalus solidus	85.015	1167	0.0	A0A0X3PU49	Heat shock cognate protein	Schistocephalus solidus	85.015	1167	0.0	P63018	Heat shock cognate 71 kDa protein	Rattus norvegicus	85.458	1112	0.0	XP_009013837	hypothetical protein HELRODRAFT 186840	Helobdella robusta	86.438	1126	0.0	K03283	heat shock 70kDa protein 1/2/6/8			29.03	581.8	305.415
E_nip_trans_02409_m.6751	TrEMBL_A0A0X3NRI2 Uncharacterized protein	JU036285	Crassostrea angulata SeqIndex80570.ca mRNA sequence	82.353	119	3.06e-22	C19.UPW	family C19 unassigned peptidases	Pneumocystis jiroveci	Cysteine	35.484	165	1.60e-43	5UZ5	Protein LUC7	33.333	114	8.80e-29	A0A0X3NRI2	Uncharacterized protein	Schistocephalus solidus	66.914	372	7.93e-126	A0A0X3NRI2	Uncharacterized protein	Schistocephalus solidus	66.914	372	3.69e-128	Q9CYI4	Putative RNA-binding protein Luc7-like 1	Mus musculus	61.702	315	6.16e-105	CDS18075	LUC7	Echinococcus granulosus	69.880	367	1.82e-123	K13212	RNA-binding protein Luc7-like 2		GO:0003729 GO:0005685 GO:0006376	0	54.9	27.45
E_nip_trans_02410_m.6762	TrEMBL_A0A0X3PDC9 Uncharacterized protein													2CQN	Formin-binding protein 3	40.000	52.0	6.38e-08	A0A0X3PDC9	Uncharacterized protein	Schistocephalus solidus	56.044	218	1.07e-60	A0A0X3PDC9	Uncharacterized protein	Schistocephalus solidus	56.044	218	4.95e-63	Q80W14	Pre-mRNA-processing factor 40 homolog B	Mus musculus	49.462	147	8.51e-38	XP_009171513	hypothetical protein T2614346	Opisthorchis viverrini	51.442	201	1.68e-54					0	0.31	0.155
E_nip_trans_02411_m.6771	TrEMBL_A0A095ALQ0 Polypyrimidine tract-binding protein 3						T01.UPA	subfamily T1A unassigned peptidases	Clonorchis sinensis	Threonine	29.703	90.9	2.45e-17	2EVZ	Polypyrimidine tract-binding protein 1	45.755	197	8.98e-59	A0A095ALQ0	Polypyrimidine tract-binding protein 3	Schistosoma haematobium	38.306	337	1.81e-105	A0A095ALQ0	Polypyrimidine tract-binding protein 3	Schistosoma haematobium	38.306	337	8.43e-108	Q8BHD7	Polypyrimidine tract-binding protein 3	Mus musculus	39.535	199	5.31e-56	XP_012794839	Polypyrimidine tract-binding protein 3	Schistosoma haematobium	38.306	337	2.67e-105				GO:0003676	0	14.38	7.19
E_nip_trans_02412_m.6781	TrEMBL_G7YIX1 Nuclear migration protein nudC	CV979588	UMC-bemiv 0A02-010-b09 In vitro derived blastocysts Day 8 bemiv Bos taurus cDNA 3', mRNA sequence	79.444	126	1.89e-24	S16.UPW	family S16 unassigned peptidases	Haemonchus contortus	Serine	56.842	236	1.09e-69	1WFI	nuclear distribution gene C homolog	52.846	150	4.29e-44	G7YIX1	Nuclear migration protein nudC	Clonorchis sinensis	55.989	373	7.53e-125	G7YIX1	Nuclear migration protein nudC	Clonorchis sinensis	55.989	373	3.50e-127	Q5ZIN1	Nuclear migration protein nudC	Gallus gallus	45.198	301	9.52e-100	GAA52904	nuclear migration protein nudC	Clonorchis sinensis	55.989	373	1.11e-124					0	38.39	19.195
E_nip_trans_02413_m.6794	TrEMBL_G4LWA8 ATP synthase subunit beta vacuolar,putative	EZ610537	Sarcophaga crassipalpis HAHN.FLY.10528.C2 mRNA sequence	77.528	680	0.0	M48.UPW	family M48 unassigned peptidases	Vollenhovia emeryi	Metallo	27.907	125	1.74e-29	5VOZ	V-type proton ATPase subunit B	79.695	661	0.0	G4LWA8	ATP synthase subunit beta vacuolar,putative	Schistosoma mansoni	91.688	765	0.0	G4LWA8	ATP synthase subunit beta vacuolar,putative	Schistosoma mansoni	91.688	765	0.0	P31409	V-type proton ATPase subunit B	Drosophila melanogaster	88.250	751	0.0	XP_018645554	ATP synthase subunit beta vacuolar,putative	Schistosoma mansoni	91.688	765	0.0				GO:0005524 GO:0015991 GO:0033180	44.38	0	22.19
E_nip_trans_02414_m.6805																																															0	260.81	130.405
E_nip_trans_02415_m.6814	TrEMBL_G7YAT1 Ecdysone-induced protein 74EF isoform B						M01.UPW	family M1 unassigned peptidases	Tursiops truncatus	Metallo	38.636	78.6	1.09e-13	3JTG	ETS-related transcription factor Elf-3	42.308	73.6	4.03e-15	G7YAT1	Ecdysone-induced protein 74EF isoform B	Clonorchis sinensis	43.182	110	5.56e-23	G7YAT1	Ecdysone-induced protein 74EF isoform B	Clonorchis sinensis	43.182	110	2.58e-25	Q60775	ETS-related transcription factor Elf-1	Mus musculus	52.632	95.5	8.23e-20	GAA50065	ecdysone-induced protein 74EF isoform B	Clonorchis sinensis	43.182	110	8.19e-23	K09428	E74-like factor 1/2/4		GO:0003700 GO:0006355 GO:0043565	17.87	5.6	11.735
E_nip_trans_02416_m.6827	MEROPS_MER0745655 [C95.UNW] family C95 non-peptidase homologues (Schistosoma japonicum)						C95.UNW	family C95 non-peptidase homologues	Schistosoma japonicum	Cysteine	28.963	226	5.21e-65	3FGW	Putative phospholipase B-like 2	28.427	160	2.32e-41	C1LIE0	Phospholipase B-like	Schistosoma japonicum	28.963	226	3.47e-63	C1LIE0	Phospholipase B-like	Schistosoma japonicum	28.963	226	1.61e-65	Q8NHP8	Putative phospholipase B-like 2	Homo sapiens	28.770	164	3.39e-42	CAX74468	LAMA-like protein precursor	Schistosoma japonicum	28.963	226	5.11e-63					11.97	41.06	26.515
E_nip_trans_02418_m.6845	SwissProt_Q86QS6 Acidic leucine-rich nuclear phosphoprotein 32-related protein																		A0A094ZHC3	Acidic leucine-rich nuclear phosphoprotein 32-related protein	Schistosoma haematobium	40.000	58.9	4.07e-07	A0A094ZHC3	Acidic leucine-rich nuclear phosphoprotein 32-related protein	Schistosoma haematobium	40.000	58.9	1.89e-09	Q86QS6	Acidic leucine-rich nuclear phosphoprotein 32-related protein	Schistosoma mansoni	37.500	62.0	2.53e-10	XP_012793664	Acidic leucine-rich nuclear phosphoprotein 32-related protein	Schistosoma haematobium	40.000	58.9	5.99e-07					16.41	38.79	27.6
E_nip_trans_02419_m.6858																																															0	28.49	14.245
E_nip_trans_02420_m.6867	TrEMBL_A0A0X3PNX8 Carboxypeptidase	JG350649	CCTT12526.g1 CCTT Botryllus schlosseri combined normalized Botryllus schlosseri cDNA clone CCTT12526 3', mRNA sequence	88.679	65.8	6.33e-06	S10.002	serine carboxypeptidase A	Schistosoma japonicum	Serine	45.674	445	6.96e-151	4CIB	LYSOSOMAL PROTECTIVE PROTEIN	41.296	385	8.74e-129	A0A0X3PNX8	Carboxypeptidase	Schistocephalus solidus	46.012	447	3.33e-150	A0A0X3PNX8	Carboxypeptidase	Schistocephalus solidus	46.012	447	1.55e-152	Q3MI05	Lysosomal protective protein	Bos taurus	40.854	392	4.36e-131	CAX69725	carboxypeptidase C	Schistosoma japonicum	45.674	445	6.83e-149	K13289	cathepsin A (carboxypeptidase C)	3.4.16.5	GO:0004185 GO:0006508	115.24	1009.96	562.6
E_nip_trans_02421_m.6874	TrEMBL_A0A074ZPH0 Uncharacterized protein						M41.UPW	family M41 unassigned peptidases	Ruminococcus obeum	Metallo	27.132	95.9	4.29e-19	1LV7	FtsH	28.713	79.7	1.02e-15	A0A074ZPH0	Uncharacterized protein	Opisthorchis viverrini	62.200	658	0.0	A0A074ZPH0	Uncharacterized protein	Opisthorchis viverrini	62.200	658	0.0	Q58E76	ATPase family AAA domain-containing protein 3-A	Xenopus laevis	52.708	537	0.0	XP_009171063	hypothetical protein T2607312	Opisthorchis viverrini	62.200	658	0.0	K17681	ATPase family AAA domain-containing protein 3A/B		GO:0005524 GO:0005739 GO:0007005	3.08	1.58	2.33
E_nip_trans_02422_m.6886	TrEMBL_G4VJ83 Lipid phosphate phosphatase-related						C110.UNW	family C110 non-peptidase homologues	Strigamia maritima	Cysteine	33.444	152	7.24e-40						G4VJ83	Lipid phosphate phosphatase-related	Schistosoma mansoni	40.541	178	4.50e-51	G4VJ83	Lipid phosphate phosphatase-related	Schistosoma mansoni	40.541	178	2.09e-53	O88956	Phospholipid phosphatase 1	Cavia porcellus	35.573	148	9.70e-42	XP_018652088	lipid phosphate phosphatase-related	Schistosoma mansoni	40.541	178	6.63e-51	K01080	phosphatidate phosphatase	3.1.3.4		126.72	210.98	168.85
E_nip_trans_02423_m.6900																																															14.84	0.71	7.775
E_nip_trans_02426_m.6929	TrEMBL_A0A183PA48 Uncharacterized protein																		A0A183PA48	Uncharacterized protein	Schistosoma mattheei	36.066	120	1.07e-27	A0A183PA48	Uncharacterized protein	Schistosoma mattheei	36.066	120	4.99e-30	Q8IZ69	tRNA (uracil-5-)-methyltransferase homolog A	Homo sapiens	26.794	76.6	9.84e-14	XP_012792099	tRNA (uracil-5-)-methyltransferase A	Schistosoma haematobium	36.066	118	4.88e-25				GO:0006396 GO:0008173	0	3.44	1.72
E_nip_trans_02427_m.6940	DDBJ_LM704082 Protopolystoma xenopodis genome assembly, scaffold: PXEA scaffold0016054	LM704082	Protopolystoma xenopodis genome assembly, scaffold: PXEA scaffold0016054	94.872	62.1	9.90e-06																																									0	0.13	0.065
E_nip_trans_02430_m.6960	TrEMBL_A0A267E920 Uncharacterized protein						M23.UPB	subfamily M23B unassigned peptidases	Ramazzottius varieornatus	Metallo	23.867	67.4	8.46e-10	2BKI	UNCONVENTIONAL MYOSIN	49.711	199	4.78e-54	A0A267E920	Uncharacterized protein	Macrostomum lignano	38.462	387	3.05e-120	A0A267E920	Uncharacterized protein	Macrostomum lignano	38.462	387	1.42e-122	Q29122	Unconventional myosin-VI	Sus scrofa	38.324	354	4.72e-108	PAA57998	hypothetical protein BOX1Mlig032397g1	Macrostomum lignano	38.462	387	4.49e-120	K10358	myosin VI		GO:0003774 GO:0005524 GO:0016459 GO:0005515	7.47	17.39	12.43
E_nip_trans_02433_m.6988	TrEMBL_A0A0R3WTW9 Uncharacterized protein						S12.UPW	family S12 unassigned peptidases	Nipponia nippon	Serine	50.685	62.8	1.10e-10	1C1G	TROPOMYOSIN	42.268	63.9	5.01e-12	A0A0R3WTW9	Uncharacterized protein	Hydatigena taeniaeformis	52.874	83.6	4.86e-17	A0A0R3WTW9	Uncharacterized protein	Hydatigena taeniaeformis	52.874	83.6	2.26e-19	P42638	Tropomyosin-2	Schistosoma mansoni	66.154	77.4	1.11e-16	CAS07435	tropomyosin 2	Echinococcus multilocularis	45.528	83.2	1.43e-16					0	108.58	54.29
E_nip_trans_02434_m.6996	TrEMBL_A0A183QGV4 Uncharacterized protein																		A0A183QGV4	Uncharacterized protein	Schistosoma rodhaini	38.816	105	3.12e-24	A0A183QGV4	Uncharacterized protein	Schistosoma rodhaini	38.816	105	1.45e-26	Q5M8I4	EARP-interacting protein homolog	Xenopus tropicalis	52.308	72.0	3.26e-14	OON17004	WD domain, G-beta repeat protein, partial	Opisthorchis viverrini	36.306	104	2.02e-23				GO:0005515	0	0.06	0.03
E_nip_trans_02438_m.7036																																															0	4.3	2.15
E_nip_trans_02439_m.7047	TrEMBL_A0A0X3PYJ9 H/ACA ribonucleoprotein complex subunit 4						M15.010	vanY D-Ala-D-Ala carboxypeptidase	Mycoplasma sp. CAG:877	Metallo	26.291	67.8	2.28e-10	3UAI	H/ACA ribonucleoprotein complex subunit 4	63.784	510	3.22e-179	A0A0X3PYJ9	H/ACA ribonucleoprotein complex subunit 4	Schistocephalus solidus	77.975	639	0.0	A0A0X3PYJ9	H/ACA ribonucleoprotein complex subunit 4	Schistocephalus solidus	77.975	639	0.0	O60832	H/ACA ribonucleoprotein complex subunit DKC1	Homo sapiens	67.292	527	0.0	OON18073	putative rRNA pseudouridine synthase, partial	Opisthorchis viverrini	77.041	638	0.0	K11131	H/ACA ribonucleoprotein complex subunit 4	5.4.99.-	GO:0001522 GO:0003723 GO:0009451 GO:0009982 GO:0006396	43.94	23.03	33.485
E_nip_trans_02441_m.7065																																															0	23.87	11.935
E_nip_trans_02443_m.7083	UniRef100_B4M1T4 Uncharacterized protein						I87.UPW	family I87 unassigned peptidase inhibitors	Oikopleura dioica	Inhibitor	25.279	98.6	3.05e-22						B4M1T4	Uncharacterized protein	Drosophila virilis	28.205	99.8	2.45e-20	G7YQ31	Mechanosensory protein 2	Clonorchis sinensis	27.402	95.9	5.99e-21	Q19200	Stomatin-1	Caenorhabditis elegans	27.798	97.4	6.92e-22	XP_024122470	erythrocyte band integral membrane protein-like	Oryzias melastigma	26.838	98.2	5.12e-20					7.09	100.3	53.695
E_nip_trans_02444_m.7095	TrEMBL_A0A074ZHS5 Uncharacterized protein						I17.UPW	family I17 unassigned peptidase inhibitors	Heterocephalus glaber	Inhibitor	27.045	142	1.04e-34						A0A183APQ4	Uncharacterized protein	Echinostoma caproni	34.250	208	9.22e-59	A0A074ZHS5	Uncharacterized protein	Opisthorchis viverrini	34.709	235	1.57e-70	Q921I2	Kelch domain-containing protein 4	Mus musculus	30.805	169	2.09e-45	XP_017168244	PREDICTED: kelch domain-containing protein isoform X5	Mus musculus	30.805	168	9.35e-44				GO:0005515	0	1.23	0.615
E_nip_trans_02445_m.7108	TrEMBL_A0A183T2Z5 Uncharacterized protein																		A0A183T2Z5	Uncharacterized protein	Schistocephalus solidus	28.019	70.9	1.49e-09	A0A183T2Z5	Uncharacterized protein	Schistocephalus solidus	28.019	70.9	6.92e-12																	0	0	0
E_nip_trans_02447_m.7129	UniRef100_K7F082 Uncharacterized protein						S09.A65	CG11319	Bombyx mori	Serine	29.795	112	4.44e-26						K7F082	Uncharacterized protein	Pelodiscus sinensis	33.333	139	5.17e-35	A0A0X3PDI4	RNA-directed DNA polymerase from mobile element jockey (Fragment)	Schistocephalus solidus	31.783	125	1.24e-31	Q95SX7	Probable RNA-directed DNA polymerase from transposon BS	Drosophila melanogaster	24.080	83.6	1.12e-16	EYB88335	hypothetical protein Y030248g101	Ancylostoma ceylanicum	33.333	130	1.24e-31					7.29	36.54	21.915
E_nip_trans_02448_m.7136	TrEMBL_F8J499 Heat shock protein 78						S01.UPB	subfamily S1B unassigned peptidases	Oscillatoria acuminata	Serine	34.363	140	1.21e-34	6ASY	78 kDa glucose-regulated protein	61.765	430	6.26e-147	F8J499	Heat shock protein 78	Neobenedenia melleni	67.967	491	1.70e-167	F8J499	Heat shock protein 78	Neobenedenia melleni	67.967	491	7.89e-170	Q90593	Endoplasmic reticulum chaperone BiP	Gallus gallus	62.099	449	2.84e-153	CBM69254	heat shock protein 78	Neobenedenia melleni	67.967	491	2.50e-167					0	0.11	0.055
E_nip_trans_02449_m.7143																																															27.9	53.96	40.93
E_nip_trans_02450_m.7153	TrEMBL_G7YW38 Enoyl-CoA hydratase / long-chain 3-hydroxyacyl-CoA dehydrogenase (Fragment)	EH635081	EST6189 LK04 Laupala kohalensis cDNA clone 1061021777334 5', mRNA sequence	76.596	104	1.30e-17								5ZRV	Trifunctional enzyme subunit alpha, mitochondrial	56.531	556	0.0	G7YW38	Enoyl-CoA hydratase / long-chain 3-hydroxyacyl-CoA dehydrogenase (Fragment)	Clonorchis sinensis	61.417	646	0.0	G7YW38	Enoyl-CoA hydratase / long-chain 3-hydroxyacyl-CoA dehydrogenase (Fragment)	Clonorchis sinensis	61.417	646	0.0	P40939	Trifunctional enzyme subunit alpha, mitochondrial	Homo sapiens	56.531	556	0.0	GAA57168	enoyl-CoA hydratase / long-chain 3-hydroxyacyl-CoA dehydrogenase, partial	Clonorchis sinensis	61.417	646	0.0	K07515	enoyl-CoA hydratase / long-chain 3-hydroxyacyl-CoA dehydrogenase	4.2.1.17 1.1.1.211	GO:0003857 GO:0006631 GO:0016491 GO:0055114	15.31	7.25	11.28
E_nip_trans_02451_m.7159																																															77.83	0	38.915
E_nip_trans_02452_m.7167	TrEMBL_A0A1S8WRA3 Uncharacterized protein (Fragment)						C48.UNW	family C48 non-peptidase homologues	Callorhinchus milii	Cysteine	29.741	90.1	5.48e-18	2QB8	Exopolyphosphatase	28.063	65.1	1.04e-10	A0A1S8WRA3	Uncharacterized protein (Fragment)	Opisthorchis viverrini	35.262	194	5.62e-53	A0A1S8WRA3	Uncharacterized protein (Fragment)	Opisthorchis viverrini	35.262	194	2.61e-55	Q86TP1	Exopolyphosphatase PRUNE1	Homo sapiens	28.571	96.3	7.35e-21	OON16894	hypothetical protein X8007278, partial	Opisthorchis viverrini	35.262	194	8.28e-53				GO:0005737 GO:0016462	0	0.44	0.22
E_nip_trans_02453_m.7177	TrEMBL_G4M127 Eukaryotic translation initiation factor 3 subunit E						C89.UPW	family C89 unassigned peptidases	Trichuris suis	Cysteine	42.922	207	2.68e-59	6FEC	Eukaryotic translation initiation factor 3 subunit E	54.656	297	8.78e-99	G4M127	Eukaryotic translation initiation factor 3 subunit E	Schistosoma mansoni	69.444	388	1.14e-132	G4M127	Eukaryotic translation initiation factor 3 subunit E	Schistosoma mansoni	69.444	388	5.29e-135	Q641X8	Eukaryotic translation initiation factor 3 subunit E	Rattus norvegicus	54.656	297	1.54e-98	XP_018647192	eukaryotictranslation initiation factor subunit, putative	Schistosoma mansoni	69.444	388	1.68e-132	K03250	translation initiation factor 3 subunit E		GO:0003743 GO:0005737 GO:0005852	0	0	0
E_nip_trans_02455_m.7198	nrNCBI_XP 012794160 putative ATP-dependent RNA helicase DDX56						S01.UPC	subfamily S1C unassigned peptidases	Ostreococcus tauri	Serine	47.590	152	5.17e-40	5IVL	DEAD-box ATP-dependent RNA helicase CshA	48.214	63.2	2.28e-10	A0A183LSH3	Uncharacterized protein	Schistosoma margrebowiei	55.300	234	1.67e-71	A0A183LSH3	Uncharacterized protein	Schistosoma margrebowiei	55.300	234	7.77e-74	Q3SZ40	Probable ATP-dependent RNA helicase DDX56	Bos taurus	51.397	177	8.37e-51	XP_012794160	putative ATP-dependent RNA helicase DDX56	Schistosoma haematobium	54.839	235	4.68e-70					55.59	2.25	28.92
E_nip_trans_02456_m.7208																																															0	4.56	2.28
E_nip_trans_02457_m.7217	TrEMBL_A0A075A2I5 Uncharacterized protein						M16.A19	cym1 g.p.	Saitoella complicata	Metallo	32.512	114	4.40e-27	5LWY	Adiponectin receptor protein 2	57.692	213	6.80e-68	A0A075A2I5	Uncharacterized protein	Opisthorchis viverrini	68.831	347	1.14e-116	A0A075A2I5	Uncharacterized protein	Opisthorchis viverrini	68.831	347	5.32e-119	Q9VCY8	Adiponectin receptor protein	Drosophila melanogaster	50.775	264	1.39e-85	XP_009162377	hypothetical protein T2600368	Opisthorchis viverrini	68.831	347	1.69e-116	K07297	adiponectin receptor		GO:0016021	47.95	0	23.975
E_nip_trans_02458_m.7227	SwissProt_Q8BIA4 F-box/WD repeat-containing protein 8																								A0A0X3NWZ3	F-box domain	Schistocephalus solidus	37.313	52.4	2.38e-06	Q8BIA4	F-box/WD repeat-containing protein 8	Mus musculus	26.667	52.0	3.91e-06										GO:0005515	6.3	2.2	4.25
E_nip_trans_02459_m.7236																																															0	25.13	12.565
E_nip_trans_02460_m.7250	TrEMBL_A0A0X3P529 Aconitate hydratase, mitochondrial (Fragment)	KT261312	Panonychus citri clone Pc2-14 microsatellite sequence	78.788	110	5.04e-20	S54.UPW	family S54 unassigned peptidases	Pseudogymnoascus pannorum	Serine	70.130	109	1.30e-27	1C97	MITOCHONDRIAL ACONITASE	69.231	115	1.99e-30	A0A0X3P529	Aconitate hydratase, mitochondrial (Fragment)	Schistocephalus solidus	76.829	124	3.11e-31	A0A0X3P529	Aconitate hydratase, mitochondrial (Fragment)	Schistocephalus solidus	76.829	124	1.45e-33	P16276	Aconitate hydratase, mitochondrial	Sus scrofa	69.231	115	3.67e-30	XP_009064545	hypothetical protein LOTGIDRAFT 196362	Lottia gigantea	76.923	123	2.06e-30				GO:0008152	0	0	0
E_nip_trans_02461_m.7257	TrEMBL_A0A183NQT7 Uncharacterized protein						M12.UPA	subfamily M12A unassigned peptidases	Parastrongyloides trichosuri	Metallo	32.609	127	1.35e-31	1YRO	BETA-1,4-GALACTOSYLTRANSFERASE	35.683	139	6.22e-39	A0A183NQT7	Uncharacterized protein	Schistosoma mattheei	45.059	216	1.13e-66	A0A183NQT7	Uncharacterized protein	Schistosoma mattheei	45.059	216	5.24e-69	Q9GUM2	Beta-1,4-N-acetylgalactosaminyltransferase bre-4	Caenorhabditis elegans	35.547	158	6.53e-45	XP_012791912	Beta-1,4-galactosyltransferase 1	Schistosoma haematobium	40.551	211	1.19e-62	K09905	beta-1,4-galactosyltransferase 5	2.4.1.-	GO:0005975 GO:0016757	27.9	0	13.95
E_nip_trans_02462_m.7272	nrNCBI_XP 014601104 PREDICTED: transmembrane 9 superfamily member 2 isoform X2						S09.UPW	family S9 unassigned peptidases	Brugia pahangi	Serine	41.693	278	1.19e-84						A0A226EVE7	Transmembrane 9 superfamily member	Folsomia candida	60.386	530	0.0	A0A267FYJ5	Transmembrane 9 superfamily member	Macrostomum lignano	58.010	500	3.03e-176	Q99805	Transmembrane 9 superfamily member 2	Homo sapiens	55.610	503	2.19e-173	XP_014601104	PREDICTED: transmembrane superfamily member isoform X2	Polistes canadensis	58.838	533	0.0	K17086	transmembrane 9 superfamily member 2/4		GO:0016021	0	0.24	0.12
E_nip_trans_02463_m.7285	TrEMBL_A0A183ATF0 Uncharacterized protein																		A0A183ATF0	Uncharacterized protein	Echinostoma caproni	32.609	155	3.80e-37	A0A183ATF0	Uncharacterized protein	Echinostoma caproni	32.609	155	1.77e-39							XP_009164708	hypothetical protein T2612955, partial	Opisthorchis viverrini	24.921	102	6.09e-19					7.66	4	5.83
E_nip_trans_02464_m.7291	TrEMBL_A0A0V0J4P5 Protein-cysteine N-palmitoyltransferase HHAT (Fragment)																		A0A0V0J4P5	Protein-cysteine N-palmitoyltransferase HHAT (Fragment)	Schistocephalus solidus	28.906	103	2.87e-21	A0A0V0J4P5	Protein-cysteine N-palmitoyltransferase HHAT (Fragment)	Schistocephalus solidus	28.906	103	1.34e-23	Q5VTY9	Protein-cysteine N-palmitoyltransferase HHAT	Homo sapiens	36.486	60.5	6.74e-09	GAA56399	protein-cysteine N-palmitoyltransferase Rasp	Clonorchis sinensis	30.888	100	6.22e-20					0	14.54	7.27
[truncated: 35,913 more rows]
[truncated: 1 more columns]

## Sheet: KEGG Module
#KEGG MODULE is a collection of manually defined functional units, called KEGG modules and identified by the M numbers, used for annotation and biological interpretation of sequenced genomes.
#Complete results from KAAS analysis, full hierarchy list for KEEG Module
A Pathway module
B
B Energy metabolism
C Carbon fixation
[truncated: 3,570 more rows]

## Sheet: KEGG Orthology
#The KO (KEGG Orthology) database is a database of molecular functions represented in terms of functional orthologs.
[truncated: 25,857 more rows]
[truncated: 2 more columns]

[truncated: 1 more sheets: InterPro]
