# Supplementary material for: Eudiplozoon nipponicum (Monogenea, Diplozoidae) and its adaptation to haematophagy as revealed by transcriptome and secretome profiling
Source: BMC Genomics. 2021 Apr 15;22:274. doi: 10.1186/s12864-021-07589-z (PMC8050918; doi:10.1186/s12864-021-07589-z)
Supplement: Supplementary file 3 — Additional file 3: Table S3. Spreadsheet presenting the most abundant E. nipponicum transcripts quantified by TPM value. [file 12864_2021_7589_MOESM3_ESM.xlsx]

## Sheet: The most abundant transcripts
Order	TPM	Protein
1–4	69,241.77	No sequential homologue
5	12,389.19	N. melleni (Monogenea) uncharacterised protein
6–10	48,336.24	No sequential homologue
11	7,422.81	Ferritin
12	6,515.59	Bdellocephala annandalei (freshwater triclad) uncharacterised protein
13	5,866.78	Pinctada martensi (saltwater oyster) uncharacterised protein
14	5,580.12	P. macrorchis (Monogenea) mitochondrion
15	5,527.31	No sequential homologue
16	5,469.89	B. annandalei (freshwater triclad) uncharacterised protein
17	4,968.78	Conserved Plasmodium protein with unknown function
18–21	19,472.55	No sequential homologue
22	4,756.29	Uncharacterised protein
23–27	22,192.13	No sequential homologue
28	4,118.49	Uncharacterised protein
29–31	11,620.14	No sequential homologue
32	3,745.28	Ferritin
33	3,644.49	No sequential homologue
34	3,603.52	Ribosomal protein L44
35	3,565.34	B. annandalei (freshwater triclad) uncharacterised protein
36	3,295.53	Uncharacterised protein
37–39	9,836.99	No sequential homologue
40, 41	6,358.55	Uncharacterised protein
42	3,086.65	E. nipponicum Kunitz-type inhibitor KT1
