# Supplementary material for: Eudiplozoon nipponicum (Monogenea, Diplozoidae) and its adaptation to haematophagy as revealed by transcriptome and secretome profiling
Source: BMC Genomics. 2021 Apr 15;22:274. doi: 10.1186/s12864-021-07589-z (PMC8050918; doi:10.1186/s12864-021-07589-z)
Supplement: Supplementary file 4 — Additional file 4: Table S4. Spreadsheet with a list of observed E. nipponicum GO terms. Each GO term is described (annotated), sorted into one of three main categories, and quantified by the sum of TPM values and the number of included transcripts and the ratio between the TPM value and the number of transcripts. [file 12864_2021_7589_MOESM4_ESM.xlsx]

## Sheet: GO annotation
GO category	GO term	Desciption	Sum of TPM values	Log of TPM value	Number of transcripts	Ratio TPM/Numb. of trans.
cellular component	GO:0000015	phosphopyruvate hydratase complex	356.94	2.5526	6
molecular function	GO:0000030	mannosyltransferase activity	2.07	0.31597	2
molecular function	GO:0000049	tRNA binding	342.92	2.53519	28	12.2471
biological process	GO:0000055	ribosomal large subunit export from nucleus	6.8	0.832509	2
biological process	GO:0000056	ribosomal small subunit export from nucleus	0.83		1
molecular function	GO:0000062	fatty-acyl-CoA binding	252.42	2.40212	12	21.035
biological process	GO:0000077	DNA damage checkpoint	9.25	0.966142	8
biological process	GO:0000079	regulation of cyclin-dependent protein serine/threonine kinase activity	51.11	1.70851	6
biological process	GO:0000103	sulfate assimilation	1.8	0.255273	1
molecular function	GO:0000104	succinate dehydrogenase activity	158.88	2.20107	2
biological process	GO:0000122	negative regulation of transcription by RNA polymerase II	93.85	1.97243	2
cellular component	GO:0000123	histone acetyltransferase complex	11.23	1.05038	3
cellular component	GO:0000124	SAGA complex	94.53	1.97557	11	8.59364
cellular component	GO:0000126	transcription factor TFIIIB complex	2.5	0.39794	4
cellular component	GO:0000127	transcription factor TFIIIC complex	2.88	0.459392	3
cellular component	GO:0000139	Golgi membrane	60.06	1.77859	10	6.006
cellular component	GO:0000145	exocyst	73.04	1.86356	20	3.652
molecular function	GO:0000149	SNARE binding	16.19	1.20925	8
molecular function	GO:0000150	recombinase activity	13.84	1.14114	2
cellular component	GO:0000151	ubiquitin ligase complex	12.56	1.09899	4
biological process	GO:0000154	rRNA modification	38.36	1.58388	5
cellular component	GO:0000159	protein phosphatase type 2A complex	161.59	2.20841	23	7.02565
cellular component	GO:0000164	protein phosphatase type 1 complex	71.85	1.85643	4
molecular function	GO:0000166	nucleotide binding	901.42	2.95493	145	6.21669
molecular function	GO:0000175	3'-5'-exoribonuclease activity	3.91	0.592177	2
cellular component	GO:0000176	nuclear exosome (RNase complex)	1.36	0.133539	1
cellular component	GO:0000178	exosome (RNase complex)	73.2	1.86451	8
molecular function	GO:0000179	rRNA (adenine-N6,N6-)-dimethyltransferase activity	38.36	1.58388	5
biological process	GO:0000184	nuclear-transcribed mRNA catabolic process, nonsense-mediated decay	10.58	1.02449	9
molecular function	GO:0000213	tRNA-intron endonuclease activity	2.76	0.440909	8
cellular component	GO:0000221	vacuolar proton-transporting V-type ATPase, V1 domain	37.3	1.57171	2
biological process	GO:0000226	microtubule cytoskeleton organization	46.66	1.66894	28	1.66643
cellular component	GO:0000228	nuclear chromosome	2.83	0.451786	4
biological process	GO:0000244	spliceosomal tri-snRNP complex assembly	6.79	0.83187	3
biological process	GO:0000245	spliceosomal complex assembly	95.84	1.98155	12	7.98667
biological process	GO:0000266	mitochondrial fission	144.62	2.16023	5
cellular component	GO:0000275	mitochondrial proton-transporting ATP synthase complex, catalytic core F(1)	280.13	2.44736	2
cellular component	GO:0000276	mitochondrial proton-transporting ATP synthase complex, coupling factor F(o)	1950.53	3.29015	22	88.6605
biological process	GO:0000278	mitotic cell cycle	5.08	0.705864	1
biological process	GO:0000281	mitotic cytokinesis	0		2
molecular function	GO:0000287	magnesium ion binding	1452.67	3.16217	91	15.9634
biological process	GO:0000290	deadenylation-dependent decapping of nuclear-transcribed mRNA	52.75	1.72222	4
biological process	GO:0000338	protein deneddylation	95.67	1.98078	10	9.567
molecular function	GO:0000339	RNA cap binding	277.81	2.44375	7
molecular function	GO:0000340	RNA 7-methylguanosine cap binding	1.35	0.130334	1
biological process	GO:0000350	generation of catalytic spliceosome for second transesterification step	83.95	1.92402	3
biological process	GO:0000381	regulation of alternative mRNA splicing, via spliceosome	16.7	1.22272	4
biological process	GO:0000387	spliceosomal snRNP assembly	13.11	1.1176	2
biological process	GO:0000398	mRNA splicing, via spliceosome	695.51	2.8423	64	10.8673
cellular component	GO:0000408	EKC/KEOPS complex	7.55	0.877947	3
biological process	GO:0000413	protein peptidyl-prolyl isomerization	3465.29	3.53974	28	123.76
cellular component	GO:0000439	transcription factor TFIIH core complex	118.34	2.07313	18	6.57444
cellular component	GO:0000445	THO complex part of transcription export complex	102.61	2.01119	3
biological process	GO:0000462	maturation of SSU-rRNA from tricistronic rRNA transcript (SSU-rRNA, 5.8S rRNA, LSU-rRNA)	6.1	0.78533	2
biological process	GO:0000469	cleavage involved in rRNA processing	37.66	1.57588	4
cellular component	GO:0000502	proteasome complex	616.17	2.7897	11	56.0155
biological process	GO:0000723	telomere maintenance	101.59	2.00685	9
biological process	GO:0000724	double-strand break repair via homologous recombination	13.84	1.14114	3
biological process	GO:0000737	DNA catabolic process, endonucleolytic	0.54		3
molecular function	GO:0000774	adenyl-nucleotide exchange factor activity	108.21	2.03427	3
cellular component	GO:0000775	chromosome, centromeric region	1.21	0.0827854	3
cellular component	GO:0000786	nucleosome	3189.13	3.50367	46	69.3289
cellular component	GO:0000796	condensin complex	2.08	0.318063	3
cellular component	GO:0000808	origin recognition complex	0.8		1
cellular component	GO:0000811	GINS complex	1.03	0.0128372	1
cellular component	GO:0000812	Swr1 complex	9.39	0.972666	2
cellular component	GO:0000813	ESCRT I complex	142.8	2.15473	10	14.28
cellular component	GO:0000814	ESCRT II complex	1295.68	3.1125	6
molecular function	GO:0000829	inositol heptakisphosphate kinase activity	2.62	0.418301	4
cellular component	GO:0000836	Hrd1p ubiquitin ligase complex	29.23	1.46583	10	2.923
biological process	GO:0000902	cell morphogenesis	0		1
cellular component	GO:0000922	spindle pole	12.03	1.08027	9
cellular component	GO:0000930	gamma-tubulin complex	11.37	1.05576	6
cellular component	GO:0000974	Prp19 complex	4.92	0.691965	1
molecular function	GO:0000991	obsolete transcription factor activity, core RNA polymerase II binding	1.42	0.152288	3
molecular function	GO:0000995	RNA polymerase III general transcription initiation factor activity	2.5	0.39794	4
molecular function	GO:0001004	RNA polymerase III transcription regulator recruiting activity	2.88	0.459392	3
biological process	GO:0001510	RNA methylation	8.29	0.918555	3
biological process	GO:0001522	pseudouridine synthesis	184.09	2.26503	31	5.93839
biological process	GO:0001558	regulation of cell growth	26.03	1.41547	2
molecular function	GO:0001664	G protein-coupled receptor binding	7.37	0.867467	3
cellular component	GO:0001669	acrosomal vesicle	20.06	1.30233	2
molecular function	GO:0001671	ATPase activator activity	220.24	2.3429	14	15.7314
cellular component	GO:0001726	ruffle	1.01	0.00432137	2
molecular function	GO:0001735	prenylcysteine oxidase activity	10.16	1.00689	1
molecular function	GO:0001784	phosphotyrosine residue binding	11.79	1.07151	2
biological process	GO:0002084	protein depalmitoylation	27.03	1.43185	4
biological process	GO:0002098	tRNA wobble uridine modification	163.34	2.21309	17	9.60824
molecular function	GO:0002151	G-quadruplex RNA binding	4.94	0.693727	3
biological process	GO:0002159	desmosome assembly	5.61	0.748963	1
molecular function	GO:0002161	aminoacyl-tRNA editing activity	17.28	1.23754	13	1.32923
biological process	GO:0002949	tRNA threonylcarbamoyladenosine modification	43.87	1.64217	8
molecular function	GO:0002953	5'-deoxynucleotidase activity	22.97	1.36116	5
molecular function	GO:0003676	nucleic acid binding	14437	4.15948	873	16.5372
molecular function	GO:0003677	DNA binding	5738.43	3.75879	311	18.4515
molecular function	GO:0003678	DNA helicase activity	182.65	2.26162	17	10.7441
molecular function	GO:0003682	chromatin binding	47.43	1.67605	9
molecular function	GO:0003684	damaged DNA binding	290.59	2.46328	16	18.1619
molecular function	GO:0003688	DNA replication origin binding	49.66	1.69601	5
molecular function	GO:0003689	DNA clamp loader activity	1.59	0.201397	3
molecular function	GO:0003690	double-stranded DNA binding	56.88	1.75496	5
molecular function	GO:0003697	single-stranded DNA binding	178.29	2.25113	6
molecular function	GO:0003700	DNA-binding transcription factor activity	703.01	2.84696	115	6.11313
molecular function	GO:0003707	steroid hormone receptor activity	3.04	0.482874	6
molecular function	GO:0003712	transcription coregulator activity	335.53	2.52573	25	13.4212
molecular function	GO:0003713	transcription coactivator activity	53.79	1.7307	7
molecular function	GO:0003714	transcription corepressor activity	98.39	1.99295	6
molecular function	GO:0003723	RNA binding	8356.92	3.92205	308	27.1329
molecular function	GO:0003725	double-stranded RNA binding	3	0.477121	4
molecular function	GO:0003727	single-stranded RNA binding	3.57	0.552668	1
molecular function	GO:0003729	mRNA binding	486.15	2.68677	26	18.6981
molecular function	GO:0003730	mRNA 3'-UTR binding	2.34	0.369216	2
molecular function	GO:0003735	structural constituent of ribosome	61254.6	4.78714	323	189.643
molecular function	GO:0003743	translation initiation factor activity	1662.67	3.22081	65	25.5795
molecular function	GO:0003746	translation elongation factor activity	2248.04	3.3518	21	107.05
molecular function	GO:0003747	translation release factor activity	156.4	2.19424	11	14.2182
molecular function	GO:0003755	peptidyl-prolyl cis-trans isomerase activity	3576.15	3.55342	36	99.3375
molecular function	GO:0003756	protein disulfide isomerase activity	291.42	2.46452	5
molecular function	GO:0003774	motor activity	314.42	2.49751	30	10.4807
molecular function	GO:0003777	microtubule motor activity	206.34	2.31458	45	4.58533
molecular function	GO:0003779	actin binding	1685.82	3.22681	49	34.4045
molecular function	GO:0003824	catalytic activity	4546.83	3.65771	404	11.2545
molecular function	GO:0003826	alpha-ketoacid dehydrogenase activity	18.29	1.26221	2
molecular function	GO:0003839	gamma-glutamylcyclotransferase activity	3.54	0.549003	5
molecular function	GO:0003841	1-acylglycerol-3-phosphate O-acyltransferase activity	9.3	0.968483	2
molecular function	GO:0003842	1-pyrroline-5-carboxylate dehydrogenase activity	11.95	1.07737	2
molecular function	GO:0003844	1,4-alpha-glucan branching enzyme activity	69.63	1.8428	6
molecular function	GO:0003857	3-hydroxyacyl-CoA dehydrogenase activity	182.82	2.26202	14	13.0586
molecular function	GO:0003860	3-hydroxyisobutyryl-CoA hydrolase activity	6.78	0.83123	1
molecular function	GO:0003863	3-methyl-2-oxobutanoate dehydrogenase (2-methylpropanoyl-transferring) activity	18.29	1.26221	2
molecular function	GO:0003867	4-aminobutyrate transaminase activity	4.39	0.642465	1
molecular function	GO:0003868	4-hydroxyphenylpyruvate dioxygenase activity	56.85	1.75473	10	5.685
molecular function	GO:0003870	5-aminolevulinate synthase activity	8.17	0.912222	4
molecular function	GO:0003872	6-phosphofructokinase activity	12.92	1.11126	3
molecular function	GO:0003873	6-phosphofructo-2-kinase activity	6.78	0.83123	2
molecular function	GO:0003874	6-pyruvoyltetrahydropterin synthase activity	20.29	1.30728	2
molecular function	GO:0003876	AMP deaminase activity	10.26	1.01115	2
molecular function	GO:0003883	CTP synthase activity	72.79	1.86207	5
molecular function	GO:0003887	DNA-directed DNA polymerase activity	7.46	0.872739	6
molecular function	GO:0003896	DNA primase activity	1.6	0.20412	3
molecular function	GO:0003899	DNA-directed 5'-3' RNA polymerase activity	555.35	2.74457	38	14.6145
molecular function	GO:0003904	deoxyribodipyrimidine photo-lyase activity	1.98	0.296665	1
molecular function	GO:0003909	DNA ligase activity	8.49	0.928908	6
molecular function	GO:0003910	DNA ligase (ATP) activity	32.4	1.51055	11	2.94545
molecular function	GO:0003916	DNA topoisomerase activity	1.45	0.161368	2
molecular function	GO:0003917	DNA topoisomerase type I activity	14.42	1.15897	7
molecular function	GO:0003918	DNA topoisomerase type II (ATP-hydrolyzing) activity	18.89	1.27623	11	1.71727
molecular function	GO:0003922	GMP synthase (glutamine-hydrolyzing) activity	12.55	1.09864	2
molecular function	GO:0003923	GPI-anchor transamidase activity	11	1.04139	1
molecular function	GO:0003924	GTPase activity	6238.51	3.79508	194	32.1573
molecular function	GO:0003937	IMP cyclohydrolase activity	60.44	1.78132	1
molecular function	GO:0003950	NAD+ ADP-ribosyltransferase activity	12.16	1.08493	6
molecular function	GO:0003951	NAD+ kinase activity	9.61	0.982723	6
molecular function	GO:0003952	NAD+ synthase (glutamine-hydrolyzing) activity	64.17	1.80733	5
molecular function	GO:0003953	NAD+ nucleosidase activity	10.34	1.01452	3
molecular function	GO:0003954	NADH dehydrogenase activity	251.65	2.4008	5
molecular function	GO:0003963	RNA-3'-phosphate cyclase activity	129.58	2.11254	4
molecular function	GO:0003968	RNA-directed 5'-3' RNA polymerase activity	19.23	1.28398	1
molecular function	GO:0003975	UDP-N-acetylglucosamine-dolichyl-phosphate N-acetylglucosaminephosphotransferase activity	90.96	1.95885	6
molecular function	GO:0003978	UDP-glucose 4-epimerase activity	11.65	1.06633	1
molecular function	GO:0003980	UDP-glucose:glycoprotein glucosyltransferase activity	2.4	0.380211	1
molecular function	GO:0003989	acetyl-CoA carboxylase activity	1.07	0.0293838	3
molecular function	GO:0003993	acid phosphatase activity	5.21	0.716838	1
molecular function	GO:0003994	aconitate hydratase activity	16.63	1.22089	2
molecular function	GO:0003995	acyl-CoA dehydrogenase activity	98.83	1.99489	18	5.49056
molecular function	GO:0003998	acylphosphatase activity	6.59	0.818885	1
molecular function	GO:0004000	adenosine deaminase activity	1.64	0.214844	1
molecular function	GO:0004001	adenosine kinase activity	113.2	2.05385	3
molecular function	GO:0004003	ATP-dependent DNA helicase activity	36.85	1.56644	7
molecular function	GO:0004004	ATP-dependent RNA helicase activity	95.3	1.97909	12	7.94167
molecular function	GO:0004012	phospholipid-translocating ATPase activity	125.64	2.09913	32	3.92625
molecular function	GO:0004013	adenosylhomocysteinase activity	29.77	1.47378	1
molecular function	GO:0004014	adenosylmethionine decarboxylase activity	5.4	0.732394	4
molecular function	GO:0004017	adenylate kinase activity	191.46	2.28208	6
molecular function	GO:0004018	N6-(1,2-dicarboxyethyl)AMP AMP-lyase (fumarate-forming) activity	7.9	0.897627	1
molecular function	GO:0004019	adenylosuccinate synthase activity	16.77	1.22453	3
molecular function	GO:0004020	adenylylsulfate kinase activity	1.8	0.255273	1
molecular function	GO:0004040	amidase activity	36.88	1.56679	8
molecular function	GO:0004045	aminoacyl-tRNA hydrolase activity	661.23	2.82035	11	60.1118
molecular function	GO:0004057	arginyltransferase activity	4.2	0.623249	3
molecular function	GO:0004064	arylesterase activity	0		1
molecular function	GO:0004066	asparagine synthase (glutamine-hydrolyzing) activity	3.84	0.584331	1
molecular function	GO:0004070	aspartate carbamoyltransferase activity	0.91		2
molecular function	GO:0004077	biotin-[acetyl-CoA-carboxylase] ligase activity	2.98	0.474216	1
molecular function	GO:0004084	branched-chain-amino-acid transaminase activity	3.81	0.580925	3
molecular function	GO:0004089	carbonate dehydratase activity	158.96	2.20129	7
molecular function	GO:0004108	citrate (Si)-synthase activity	46.8	1.67025	1
molecular function	GO:0004109	coproporphyrinogen oxidase activity	12.32	1.09061	1
molecular function	GO:0004113	2',3'-cyclic-nucleotide 3'-phosphodiesterase activity	4.67	0.669317	2
molecular function	GO:0004114	3',5'-cyclic-nucleotide phosphodiesterase activity	11.22	1.04999	11	1.02
molecular function	GO:0004122	cystathionine beta-synthase activity	3.1	0.491362	1
molecular function	GO:0004127	cytidylate kinase activity	59.21	1.7724	2
molecular function	GO:0004129	cytochrome-c oxidase activity	1928.17	3.28515	16	120.511
molecular function	GO:0004134	4-alpha-glucanotransferase activity	1.11	0.045323	3
molecular function	GO:0004135	amylo-alpha-1,6-glucosidase activity	1.11	0.045323	3
molecular function	GO:0004139	deoxyribose-phosphate aldolase activity	3.38	0.528917	2
molecular function	GO:0004140	dephospho-CoA kinase activity	19.18	1.28285	4
molecular function	GO:0004143	diacylglycerol kinase activity	7.69	0.885926	3
molecular function	GO:0004144	diacylglycerol O-acyltransferase activity	1.27	0.103804	3
molecular function	GO:0004146	dihydrofolate reductase activity	1.64	0.214844	2
molecular function	GO:0004148	dihydrolipoyl dehydrogenase activity	18.84	1.27508	1
molecular function	GO:0004149	dihydrolipoyllysine-residue succinyltransferase activity	5.5	0.740363	1
molecular function	GO:0004152	dihydroorotate dehydrogenase activity	1.48	0.170262	4
molecular function	GO:0004164	diphthine synthase activity	14.2	1.15229	3
molecular function	GO:0004168	dolichol kinase activity	0.5		2
molecular function	GO:0004170	dUTP diphosphatase activity	130.18	2.11454	3
molecular function	GO:0004175	endopeptidase activity	2693.81	3.43037	27	99.7707
molecular function	GO:0004176	ATP-dependent peptidase activity	1.91	0.281033	4
molecular function	GO:0004177	aminopeptidase activity	272.63	2.43557	19	14.3489
molecular function	GO:0004180	carboxypeptidase activity	1.14	0.0569049	2
molecular function	GO:0004181	metallocarboxypeptidase activity	56.24	1.75005	4
molecular function	GO:0004185	serine-type carboxypeptidase activity	697.63	2.84363	8
molecular function	GO:0004190	aspartic-type endopeptidase activity	1050	3.02119	54	19.4444
molecular function	GO:0004197	cysteine-type endopeptidase activity	474.52	2.67625	7
molecular function	GO:0004198	calcium-dependent cysteine-type endopeptidase activity	439.78	2.64324	17	25.8694
molecular function	GO:0004222	metalloendopeptidase activity	419.22	2.62244	49	8.55551
molecular function	GO:0004252	serine-type endopeptidase activity	1080	3.03342	69	15.6522
molecular function	GO:0004298	threonine-type endopeptidase activity	3257.16	3.51284	46	70.8078
molecular function	GO:0004322	ferroxidase activity	270.77	2.4326	4
molecular function	GO:0004325	ferrochelatase activity	5.11	0.708421	2
molecular function	GO:0004326	tetrahydrofolylpolyglutamate synthase activity	7.22	0.858537	3
molecular function	GO:0004332	fructose-bisphosphate aldolase activity	148.27	2.17105	3
molecular function	GO:0004333	fumarate hydratase activity	23.34	1.3681	3
molecular function	GO:0004334	fumarylacetoacetase activity	10.99	1.041	1
molecular function	GO:0004335	galactokinase activity	2.94	0.468347	1
molecular function	GO:0004343	glucosamine 6-phosphate N-acetyltransferase activity	84.47	1.9267	3
molecular function	GO:0004345	glucose-6-phosphate dehydrogenase activity	7.74	0.888741	2
molecular function	GO:0004347	glucose-6-phosphate isomerase activity	109.31	2.03866	8
molecular function	GO:0004356	glutamate-ammonia ligase activity	84.67	1.92773	5
molecular function	GO:0004357	glutamate-cysteine ligase activity	2.11	0.324282	3
molecular function	GO:0004359	glutaminase activity	2.11	0.324282	1
molecular function	GO:0004360	glutamine-fructose-6-phosphate transaminase (isomerizing) activity	12.73	1.10483	2
molecular function	GO:0004363	glutathione synthase activity	7.6	0.880814	3
molecular function	GO:0004367	glycerol-3-phosphate dehydrogenase [NAD+] activity	49.24	1.69232	8
molecular function	GO:0004368	glycerol-3-phosphate dehydrogenase (quinone) activity	1.4	0.146128	2
molecular function	GO:0004373	glycogen (starch) synthase activity	11.61	1.06483	3
molecular function	GO:0004375	glycine dehydrogenase (decarboxylating) activity	11.13	1.0465	4
molecular function	GO:0004379	glycylpeptide N-tetradecanoyltransferase activity	143.88	2.158	8
molecular function	GO:0004385	guanylate kinase activity	69.42	1.84148	1
molecular function	GO:0004386	helicase activity	23.29	1.36717	14	1.66357
molecular function	GO:0004397	histidine ammonia-lyase activity	0.97		2
molecular function	GO:0004402	histone acetyltransferase activity	56.31	1.75059	12	4.6925
molecular function	GO:0004407	histone deacetylase activity	10.51	1.0216	4
molecular function	GO:0004408	holocytochrome-c synthase activity	3.78	0.577492	2
molecular function	GO:0004411	homogentisate 1,2-dioxygenase activity	21.47	1.33183	7
molecular function	GO:0004416	hydroxyacylglutathione hydrolase activity	81.7	1.91222	1
molecular function	GO:0004418	hydroxymethylbilane synthase activity	8.9	0.94939	1
molecular function	GO:0004419	hydroxymethylglutaryl-CoA lyase activity	29.56	1.4707	3
molecular function	GO:0004420	hydroxymethylglutaryl-CoA reductase (NADPH) activity	2.11	0.324282	2
molecular function	GO:0004421	hydroxymethylglutaryl-CoA synthase activity	4.09	0.611723	1
molecular function	GO:0004422	hypoxanthine phosphoribosyltransferase activity	17.91	1.2531	1
molecular function	GO:0004427	inorganic diphosphatase activity	326.38	2.51372	9
molecular function	GO:0004435	phosphatidylinositol phospholipase C activity	2.74	0.437751	1
molecular function	GO:0004438	phosphatidylinositol-3-phosphatase activity	1.88	0.274158	1
molecular function	GO:0004449	isocitrate dehydrogenase (NAD+) activity	44.17	1.64513	2
molecular function	GO:0004450	isocitrate dehydrogenase (NADP+) activity	45.78	1.66068	4
molecular function	GO:0004452	isopentenyl-diphosphate delta-isomerase activity	2.35	0.371068	2
molecular function	GO:0004459	L-lactate dehydrogenase activity	187.81	2.27372	4
molecular function	GO:0004470	malic enzyme activity	52.83	1.72288	10	5.283
molecular function	GO:0004471	malate dehydrogenase (decarboxylating) (NAD+) activity	52.83	1.72288	10	5.283
molecular function	GO:0004476	mannose-6-phosphate isomerase activity	14.75	1.16879	3
molecular function	GO:0004478	methionine adenosyltransferase activity	15.27	1.18384	3
molecular function	GO:0004483	mRNA (nucleoside-2'-O-)-methyltransferase activity	3.45	0.537819	2
molecular function	GO:0004484	mRNA guanylyltransferase activity	1.53	0.184691	1
molecular function	GO:0004488	methylenetetrahydrofolate dehydrogenase (NADP+) activity	1.87	0.271842	2
molecular function	GO:0004491	methylmalonate-semialdehyde dehydrogenase (acylating) activity	26.64	1.42553	5
molecular function	GO:0004494	methylmalonyl-CoA mutase activity	3.59	0.555094	1
molecular function	GO:0004496	mevalonate kinase activity	69.33	1.84092	2
molecular function	GO:0004497	monooxygenase activity	47.19	1.67385	6
molecular function	GO:0004514	nicotinate-nucleotide diphosphorylase (carboxylating) activity	51.15	1.70885	9
molecular function	GO:0004516	nicotinate phosphoribosyltransferase activity	22.43	1.35083	4
molecular function	GO:0004518	nuclease activity	111.92	2.04891	20	5.596
molecular function	GO:0004519	endonuclease activity	195.85	2.29192	20	9.7925
molecular function	GO:0004521	endoribonuclease activity	615.74	2.7894	12	51.3117
molecular function	GO:0004523	RNA-DNA hybrid ribonuclease activity	119.01	2.07558	12	9.9175
molecular function	GO:0004525	ribonuclease III activity	70.06	1.84547	15	4.67067
molecular function	GO:0004527	exonuclease activity	14.25	1.15381	5
molecular function	GO:0004531	deoxyribonuclease II activity	76.59	1.88417	3
molecular function	GO:0004536	deoxyribonuclease activity	182.06	2.26021	8
molecular function	GO:0004540	ribonuclease activity	37.79	1.57738	6
molecular function	GO:0004550	nucleoside diphosphate kinase activity	929.99	2.96848	7
molecular function	GO:0004553	hydrolase activity, hydrolyzing O-glycosyl compounds	249.05	2.39629	27	9.22407
molecular function	GO:0004559	alpha-mannosidase activity	7.75	0.889302	8
molecular function	GO:0004563	beta-N-acetylhexosaminidase activity	12.71	1.10415	7
molecular function	GO:0004571	mannosyl-oligosaccharide 1,2-alpha-mannosidase activity	19.89	1.29863	7
molecular function	GO:0004573	mannosyl-oligosaccharide glucosidase activity	0.67		1
molecular function	GO:0004576	oligosaccharyl transferase activity	35.26	1.54728	3
molecular function	GO:0004579	dolichyl-diphosphooligosaccharide-protein glycotransferase activity	465.32	2.66775	8
molecular function	GO:0004583	dolichyl-phosphate-glucose-glycolipid alpha-glucosyltransferase activity	1.43	0.155336	4
molecular function	GO:0004584	dolichyl-phosphate-mannose-glycolipid alpha-mannosyltransferase activity	4.2	0.623249	3
molecular function	GO:0004587	ornithine-oxo-acid transaminase activity	176.8	2.24748	3
molecular function	GO:0004588	orotate phosphoribosyltransferase activity	3.9	0.591065	2
molecular function	GO:0004590	orotidine-5'-phosphate decarboxylase activity	2.66	0.424882	2
molecular function	GO:0004591	oxoglutarate dehydrogenase (succinyl-transferring) activity	11.75	1.07004	5
molecular function	GO:0004594	pantothenate kinase activity	1.25	0.09691	3
molecular function	GO:0004601	peroxidase activity	12.92	1.11126	4
molecular function	GO:0004602	glutathione peroxidase activity	169.89	2.23017	11	15.4445
molecular function	GO:0004605	phosphatidate cytidylyltransferase activity	7.63	0.882525	1
molecular function	GO:0004609	phosphatidylserine decarboxylase activity	4.69	0.671173	5
molecular function	GO:0004611	phosphoenolpyruvate carboxykinase activity	44.34	1.6468	3
molecular function	GO:0004615	phosphomannomutase activity	63.8	1.80482	4
molecular function	GO:0004616	phosphogluconate dehydrogenase (decarboxylating) activity	6.06	0.782473	3
molecular function	GO:0004618	phosphoglycerate kinase activity	230	2.36173	9
molecular function	GO:0004619	phosphoglycerate mutase activity	154.93	2.19014	20	7.7465
molecular function	GO:0004622	lysophospholipase activity	1.64	0.214844	2
molecular function	GO:0004623	phospholipase A2 activity	21.27	1.32777	3
molecular function	GO:0004631	phosphomevalonate kinase activity	49.27	1.69258	3
molecular function	GO:0004634	phosphopyruvate hydratase activity	356.94	2.5526	6
molecular function	GO:0004643	phosphoribosylaminoimidazolecarboxamide formyltransferase activity	60.44	1.78132	1
molecular function	GO:0004645	phosphorylase activity	32.02	1.50542	4
molecular function	GO:0004649	poly(ADP-ribose) glycohydrolase activity	8.54	0.931458	3
molecular function	GO:0004652	polynucleotide adenylyltransferase activity	10.81	1.03383	7
molecular function	GO:0004655	porphobilinogen synthase activity	31.61	1.49982	2
molecular function	GO:0004656	procollagen-proline 4-dioxygenase activity	1.08	0.0334238	2
molecular function	GO:0004657	proline dehydrogenase activity	1.92	0.283301	3
molecular function	GO:0004659	prenyltransferase activity	3.07	0.487138	1
molecular function	GO:0004671	protein C-terminal S-isoprenylcysteine carboxyl O-methyltransferase activity	3.65	0.562293	1
molecular function	GO:0004672	protein kinase activity	1135.13	3.05505	264	4.29973
molecular function	GO:0004674	protein serine/threonine kinase activity	229.47	2.36073	64	3.58547
molecular function	GO:0004675	transmembrane receptor protein serine/threonine kinase activity	6.03	0.780317	6
molecular function	GO:0004683	calmodulin-dependent protein kinase activity	5.96	0.775246	3
molecular function	GO:0004689	phosphorylase kinase activity	9.96	0.998259	2
molecular function	GO:0004692	cGMP-dependent protein kinase activity	10	1	1
molecular function	GO:0004703	G protein-coupled receptor kinase activity	1.16	0.064458	2
molecular function	GO:0004707	MAP kinase activity	90.6	1.95713	5
molecular function	GO:0004713	protein tyrosine kinase activity	16.79	1.22505	16	1.04937
molecular function	GO:0004714	transmembrane receptor protein tyrosine kinase activity	5.02	0.700704	3
molecular function	GO:0004719	protein-L-isoaspartate (D-aspartate) O-methyltransferase activity	70.96	1.85101	3
molecular function	GO:0004721	phosphoprotein phosphatase activity	73.72	1.86759	7
molecular function	GO:0004722	protein serine/threonine phosphatase activity	185.43	2.26818	18	10.3017
molecular function	GO:0004725	protein tyrosine phosphatase activity	640.6	2.80659	36	17.7944
molecular function	GO:0004729	oxygen-dependent protoporphyrinogen oxidase activity	14.95	1.17464	2
molecular function	GO:0004731	purine-nucleoside phosphorylase activity	11.93	1.07664	1
molecular function	GO:0004733	pyridoxamine-phosphate oxidase activity	16.68	1.2222	3
molecular function	GO:0004735	pyrroline-5-carboxylate reductase activity	8.16	0.91169	1
molecular function	GO:0004736	pyruvate carboxylase activity	2.99	0.475671	1
molecular function	GO:0004739	pyruvate dehydrogenase (acetyl-transferring) activity	3.66	0.563481	1
molecular function	GO:0004742	dihydrolipoyllysine-residue acetyltransferase activity	1.76	0.245513	1
molecular function	GO:0004743	pyruvate kinase activity	99.71	1.99874	5
molecular function	GO:0004748	ribonucleoside-diphosphate reductase activity, thioredoxin disulfide as acceptor	3.13	0.495544	3
molecular function	GO:0004749	ribose phosphate diphosphokinase activity	21.69	1.33626	7
molecular function	GO:0004751	ribose-5-phosphate isomerase activity	8.24	0.915927	4
molecular function	GO:0004781	sulfate adenylyltransferase (ATP) activity	1.8	0.255273	1
molecular function	GO:0004784	superoxide dismutase activity	373.71	2.57253	9
molecular function	GO:0004788	thiamine diphosphokinase activity	5.22	0.717671	2
molecular function	GO:0004791	thioredoxin-disulfide reductase activity	25.93	1.4138	1
molecular function	GO:0004794	L-threonine ammonia-lyase activity	82.74	1.91772	2
molecular function	GO:0004798	thymidylate kinase activity	160.64	2.20585	2
molecular function	GO:0004799	thymidylate synthase activity	172	2.23553	5
molecular function	GO:0004801	sedoheptulose-7-phosphate:D-glyceraldehyde-3-phosphate glyceronetransferase activity	100.08	2.00035	10	10.008
molecular function	GO:0004807	triose-phosphate isomerase activity	320.88	2.50634	5
molecular function	GO:0004809	tRNA (guanine-N2-)-methyltransferase activity	8.99	0.95376	3
molecular function	GO:0004812	aminoacyl-tRNA ligase activity	685.06	2.83573	101	6.78277
molecular function	GO:0004813	alanine-tRNA ligase activity	10.62	1.02612	5
molecular function	GO:0004814	arginine-tRNA ligase activity	24.3	1.38561	8
molecular function	GO:0004815	aspartate-tRNA ligase activity	84.88	1.92881	5
molecular function	GO:0004816	asparagine-tRNA ligase activity	15.63	1.19396	1
molecular function	GO:0004817	cysteine-tRNA ligase activity	5.88	0.769377	1
molecular function	GO:0004818	glutamate-tRNA ligase activity	10.12	1.00518	3
molecular function	GO:0004819	glutamine-tRNA ligase activity	12.12	1.0835	2
molecular function	GO:0004820	glycine-tRNA ligase activity	47.39	1.67569	4
molecular function	GO:0004822	isoleucine-tRNA ligase activity	5.55	0.744293	4
molecular function	GO:0004823	leucine-tRNA ligase activity	4.09	0.611723	4
molecular function	GO:0004824	lysine-tRNA ligase activity	4	0.60206	3
molecular function	GO:0004825	methionine-tRNA ligase activity	0.74		1
molecular function	GO:0004826	phenylalanine-tRNA ligase activity	9.04	0.956168	2
molecular function	GO:0004827	proline-tRNA ligase activity	35.56	1.55096	4
molecular function	GO:0004828	serine-tRNA ligase activity	133.3	2.12483	13	10.2538
molecular function	GO:0004829	threonine-tRNA ligase activity	49.11	1.69117	5
molecular function	GO:0004830	tryptophan-tRNA ligase activity	249.19	2.39653	7
molecular function	GO:0004831	tyrosine-tRNA ligase activity	6.18	0.790988	6
molecular function	GO:0004832	valine-tRNA ligase activity	3.54	0.549003	5
molecular function	GO:0004838	L-tyrosine:2-oxoglutarate aminotransferase activity	7.77	0.890421	1
molecular function	GO:0004842	ubiquitin-protein transferase activity	209	2.32015	53	3.9434
molecular function	GO:0004843	thiol-dependent ubiquitin-specific protease activity	439.31	2.64277	27	16.2707
molecular function	GO:0004844	uracil DNA N-glycosylase activity	7.13	0.85309	3
molecular function	GO:0004849	uridine kinase activity	0.61		1
molecular function	GO:0004852	uroporphyrinogen-III synthase activity	13.46	1.12905	1
molecular function	GO:0004853	uroporphyrinogen decarboxylase activity	56.26	1.7502	4
molecular function	GO:0004864	protein phosphatase inhibitor activity	26.44	1.42226	2
molecular function	GO:0004865	protein serine/threonine phosphatase inhibitor activity	9.96	0.998259	1
molecular function	GO:0004866	endopeptidase inhibitor activity	664.42	2.82244	15	44.2947
molecular function	GO:0004867	serine-type endopeptidase inhibitor activity	4950.51	3.69465	68	72.8016
molecular function	GO:0004887	glucocorticoid receptor activity	0.23		1
molecular function	GO:0004888	transmembrane signaling receptor activity	17.07	1.23223	9
molecular function	GO:0004930	G protein-coupled receptor activity	103.11	2.0133	22	4.68682
molecular function	GO:0004932	mating-type factor pheromone receptor activity	7.08	0.850033	2
molecular function	GO:0004970	ionotropic glutamate receptor activity	45.49	1.65792	13	3.49923
molecular function	GO:0005042	netrin receptor activity	1.72	0.235528	1
molecular function	GO:0005044	scavenger receptor activity	32.05	1.50583	7
molecular function	GO:0005047	signal recognition particle binding	92.81	1.96759	7
molecular function	GO:0005085	guanyl-nucleotide exchange factor activity	42.99	1.63337	15	2.866
molecular function	GO:0005086	ARF guanyl-nucleotide exchange factor activity	12.47	1.09587	11	1.13364
molecular function	GO:0005089	Rho guanyl-nucleotide exchange factor activity	17.88	1.25237	16	1.1175
molecular function	GO:0005092	GDP-dissociation inhibitor activity	253.35	2.40372	13	19.4885
molecular function	GO:0005093	Rab GDP-dissociation inhibitor activity	218.14	2.33874	7
molecular function	GO:0005094	Rho GDP-dissociation inhibitor activity	302.95	2.48137	2
molecular function	GO:0005096	GTPase activator activity	117.76	2.071	40	2.944
molecular function	GO:0005179	hormone activity	5.47	0.737987	3
molecular function	GO:0005198	structural molecule activity	537.31	2.73022	37	14.5219
molecular function	GO:0005200	structural constituent of cytoskeleton	1542.74	3.18829	59	26.1481
molecular function	GO:0005201	extracellular matrix structural constituent	39.05	1.59162	14	2.78929
molecular function	GO:0005215	transporter activity	56.27	1.75028	25	2.2508
molecular function	GO:0005216	ion channel activity	68.47	1.8355	26	2.63346
molecular function	GO:0005219	ryanodine-sensitive calcium-release channel activity	0.67		1
molecular function	GO:0005220	inositol 1,4,5-trisphosphate-sensitive calcium-release channel activity	28.4	1.45332	4
molecular function	GO:0005230	extracellular ligand-gated ion channel activity	2.07	0.31597	2
molecular function	GO:0005246	calcium channel regulator activity	3.99	0.600973	4
molecular function	GO:0005247	voltage-gated chloride channel activity	6.28	0.79796	2
molecular function	GO:0005249	voltage-gated potassium channel activity	1.73	0.238046	3
molecular function	GO:0005261	cation channel activity	45.76	1.66049	16	2.86
molecular function	GO:0005262	calcium channel activity	3.44	0.536558	3
molecular function	GO:0005272	sodium channel activity	1.96	0.292256	2
molecular function	GO:0005319	lipid transporter activity	26.15	1.41747	4
molecular function	GO:0005328	neurotransmitter:sodium symporter activity	16.83	1.22608	18	0.935
molecular function	GO:0005337	nucleoside transmembrane transporter activity	10.13	1.00561	4
molecular function	GO:0005375	copper ion transmembrane transporter activity	5.1	0.70757	6
molecular function	GO:0005388	calcium-transporting ATPase activity	56.75	1.75397	6
molecular function	GO:0005391	sodium:potassium-exchanging ATPase activity	21.04	1.32305	3
molecular function	GO:0005432	calcium:sodium antiporter activity	0.62		1
molecular function	GO:0005452	inorganic anion exchanger activity	4.04	0.606381	5
molecular function	GO:0005457	GDP-fucose transmembrane transporter activity	98.6	1.99388	3
molecular function	GO:0005484	SNAP receptor activity	59.92	1.77757	8
molecular function	GO:0005488	binding	1547.4	3.1896	303	5.10693
molecular function	GO:0005504	fatty acid binding	947.29	2.97648	1
molecular function	GO:0005506	iron ion binding	560.7	2.74873	24	23.3625
molecular function	GO:0005507	copper ion binding	134.32	2.12814	12	11.1933
molecular function	GO:0005509	calcium ion binding	17673.2	4.24732	374	47.2545
molecular function	GO:0005515	protein binding	30800	4.48855	1554	19.8198
molecular function	GO:0005516	calmodulin binding	17.71	1.24822	10	1.771
molecular function	GO:0005518	collagen binding	78.84	1.89675	5
molecular function	GO:0005520	insulin-like growth factor binding	26.03	1.41547	2
molecular function	GO:0005523	tropomyosin binding	7.61	0.881385	1
molecular function	GO:0005524	ATP binding	10061.7	4.00267	980	10.267
molecular function	GO:0005525	GTP binding	9091.77	3.95865	305	29.8091
molecular function	GO:0005534	galactose binding	2.94	0.468347	1
molecular function	GO:0005543	phospholipid binding	79.87	1.90238	7
molecular function	GO:0005544	calcium-dependent phospholipid binding	2592.18	3.41367	73	35.5093
molecular function	GO:0005545	1-phosphatidylinositol binding	0		1
molecular function	GO:0005548	phospholipid transporter activity	278.98	2.44557	10	27.898
cellular component	GO:0005576	extracellular region	644.05	2.80892	30	21.4683
cellular component	GO:0005604	basement membrane	2.51	0.399674	1
cellular component	GO:0005615	extracellular space	696.84	2.84313	41	16.9961
cellular component	GO:0005622	intracellular	52453.7	4.71978	351	149.441
cellular component	GO:0005634	nucleus	6245.09	3.79554	408	15.3066
cellular component	GO:0005635	nuclear envelope	6.89	0.838219	3
cellular component	GO:0005639	integral component of nuclear inner membrane	2.88	0.459392	4
cellular component	GO:0005643	nuclear pore	252.99	2.4031	24	10.5412
cellular component	GO:0005663	DNA replication factor C complex	1.59	0.201397	3
cellular component	GO:0005666	RNA polymerase III complex	55.28	1.74257	3
cellular component	GO:0005667	transcription factor complex	19.72	1.29491	10	1.972
cellular component	GO:0005669	transcription factor TFIID complex	13.22	1.12123	8
cellular component	GO:0005672	transcription factor TFIIA complex	92.31	1.96525	7
cellular component	GO:0005674	transcription factor TFIIF complex	14.13	1.15014	1
cellular component	GO:0005675	transcription factor TFIIH holo complex	3.85	0.585461	1
cellular component	GO:0005680	anaphase-promoting complex	20.98	1.32181	12	1.74833
cellular component	GO:0005681	spliceosomal complex	314.47	2.49758	18	17.4706
cellular component	GO:0005685	U1 snRNP	397.83	2.5997	14	28.4164
cellular component	GO:0005694	chromosome	24.86	1.3955	16	1.55375
cellular component	GO:0005719	nuclear euchromatin	167.52	2.22407	5
cellular component	GO:0005730	nucleolus	236.11	2.37311	24	9.83792
cellular component	GO:0005732	small nucleolar ribonucleoprotein complex	238.64	2.37774	8
cellular component	GO:0005737	cytoplasm	6822.19	3.83392	299	22.8167
cellular component	GO:0005739	mitochondrion	1443.81	3.15951	50	28.8762
cellular component	GO:0005740	mitochondrial envelope	194.96	2.28995	3
cellular component	GO:0005741	mitochondrial outer membrane	937.82	2.97212	25	37.5128
cellular component	GO:0005742	mitochondrial outer membrane translocase complex	2196.92	3.34181	5
cellular component	GO:0005743	mitochondrial inner membrane	2221.32	3.34661	34	65.3329
cellular component	GO:0005744	TIM23 mitochondrial import inner membrane translocase complex	223.34	2.34897	13	17.18
cellular component	GO:0005746	mitochondrial respirasome	0		1
cellular component	GO:0005747	mitochondrial respiratory chain complex I	352.95	2.54771	6
cellular component	GO:0005750	mitochondrial respiratory chain complex III	202.27	2.30593	4
cellular component	GO:0005758	mitochondrial intermembrane space	97.5	1.989	7
cellular component	GO:0005759	mitochondrial matrix	102.22	2.00954	9
cellular component	GO:0005760	gamma DNA polymerase complex	1.85	0.267172	2
cellular component	GO:0005761	mitochondrial ribosome	223.34	2.34897	8
cellular component	GO:0005762	mitochondrial large ribosomal subunit	71.61	1.85497	8
cellular component	GO:0005763	mitochondrial small ribosomal subunit	591.12	2.77168	9
cellular component	GO:0005764	lysosome	241.41	2.38276	3
cellular component	GO:0005765	lysosomal membrane	0.03		1
cellular component	GO:0005783	endoplasmic reticulum	1471.17	3.16766	45	32.6927
cellular component	GO:0005784	Sec61 translocon complex	212.87	2.32811	4
cellular component	GO:0005785	signal recognition particle receptor complex	86.66	1.93782	5
cellular component	GO:0005786	signal recognition particle, endoplasmic reticulum targeting	20.74	1.31681	4
cellular component	GO:0005787	signal peptidase complex	1442.92	3.15924	13	110.994
cellular component	GO:0005789	endoplasmic reticulum membrane	336.58	2.52709	31	10.8574
cellular component	GO:0005794	Golgi apparatus	104.91	2.02082	8
cellular component	GO:0005795	Golgi stack	6.13	0.78746	2
cellular component	GO:0005801	cis-Golgi network	8.24	0.915927	4
cellular component	GO:0005802	trans-Golgi network	45.01	1.65331	7
cellular component	GO:0005813	centrosome	3.75	0.574031	3
cellular component	GO:0005815	microtubule organizing center	9.51	0.978181	8
cellular component	GO:0005819	spindle	0		2
cellular component	GO:0005829	cytosol	29.56	1.4707	3
cellular component	GO:0005834	heterotrimeric G-protein complex	51.69	1.71341	4
cellular component	GO:0005838	proteasome regulatory particle	283.9	2.45317	5
cellular component	GO:0005839	proteasome core complex	3257.16	3.51284	46	70.8078
cellular component	GO:0005840	ribosome	59162.1	4.77204	292	202.61
cellular component	GO:0005846	nuclear cap binding complex	277.81	2.44375	7
cellular component	GO:0005847	mRNA cleavage and polyadenylation specificity factor complex	2.8	0.447158	2
cellular component	GO:0005849	mRNA cleavage factor complex	7.2	0.857332	1
cellular component	GO:0005852	eukaryotic translation initiation factor 3 complex	757.07	2.87914	33	22.9415
cellular component	GO:0005853	eukaryotic translation elongation factor 1 complex	460.25	2.66299	9
cellular component	GO:0005854	nascent polypeptide-associated complex	118.63	2.07419	3
cellular component	GO:0005856	cytoskeleton	283.93	2.45321	34	8.35088
cellular component	GO:0005861	troponin complex	26.69	1.42635	8
cellular component	GO:0005868	cytoplasmic dynein complex	17.29	1.23779	6
cellular component	GO:0005869	dynactin complex	98.62	1.99396	13	7.58615
cellular component	GO:0005871	kinesin complex	35.26	1.54728	4
cellular component	GO:0005874	microtubule	1570.4	3.19601	75	20.9387
cellular component	GO:0005875	microtubule associated complex	4529.03	3.65601	11	411.73
cellular component	GO:0005882	intermediate filament	22.2	1.34635	10	2.22
cellular component	GO:0005885	Arp2/3 protein complex	801.24	2.90376	28	28.6157
cellular component	GO:0005886	plasma membrane	3.36	0.526339	5
cellular component	GO:0005887	integral component of plasma membrane	8	0.90309	7
cellular component	GO:0005890	sodium:potassium-exchanging ATPase complex	163.16	2.21261	12	13.5967
cellular component	GO:0005892	acetylcholine-gated channel complex	49.59	1.69539	3
cellular component	GO:0005913	cell-cell adherens junction	5.61	0.748963	1
cellular component	GO:0005923	bicellular tight junction	2.65	0.423246	1
cellular component	GO:0005925	focal adhesion	1.01	0.00432137	2
cellular component	GO:0005942	phosphatidylinositol 3-kinase complex	0.99		3
cellular component	GO:0005956	protein kinase CK2 complex	94.43	1.97511	1
cellular component	GO:0005960	glycine cleavage complex	24.72	1.39305	1
cellular component	GO:0005964	phosphorylase kinase complex	9.96	0.998259	2
cellular component	GO:0005965	protein farnesyltransferase complex	6.44	0.808886	3
cellular component	GO:0005968	Rab-protein geranylgeranyltransferase complex	6.06	0.782473	1
biological process	GO:0005975	carbohydrate metabolic process	1263.79	3.10167	116	10.8947
biological process	GO:0005977	glycogen metabolic process	0.74		3
biological process	GO:0005978	glycogen biosynthetic process	91.2	1.95999	11	8.29091
biological process	GO:0005980	glycogen catabolic process	1.11	0.045323	3
biological process	GO:0006000	fructose metabolic process	6.78	0.83123	2
biological process	GO:0006002	fructose 6-phosphate metabolic process	12.92	1.11126	3
biological process	GO:0006003	fructose 2,6-bisphosphate metabolic process	6.78	0.83123	2
biological process	GO:0006006	glucose metabolic process	373.6	2.57241	5
biological process	GO:0006012	galactose metabolic process	34.45	1.53719	9
biological process	GO:0006013	mannose metabolic process	7.75	0.889302	8
biological process	GO:0006024	glycosaminoglycan biosynthetic process	14.79	1.16997	3
biological process	GO:0006048	UDP-N-acetylglucosamine biosynthetic process	84.47	1.9267	3
biological process	GO:0006069	ethanol oxidation	5.87	0.768638	1
biological process	GO:0006072	glycerol-3-phosphate metabolic process	50.64	1.70449	9
biological process	GO:0006084	acetyl-CoA metabolic process	2.31	0.363612	2
biological process	GO:0006086	acetyl-CoA biosynthetic process from pyruvate	3.66	0.563481	1
biological process	GO:0006090	pyruvate metabolic process	4.75	0.676694	2
biological process	GO:0006094	gluconeogenesis	156.64	2.1949	12	13.0533
biological process	GO:0006096	glycolytic process	1112.08	3.04614	54	20.5941
biological process	GO:0006098	pentose-phosphate shunt	153.93	2.18732	16	9.62063
biological process	GO:0006099	tricarboxylic acid cycle	539.18	2.73173	22	24.5082
biological process	GO:0006101	citrate metabolic process	46.8	1.67025	1
biological process	GO:0006102	isocitrate metabolic process	45.78	1.66068	4
biological process	GO:0006106	fumarate metabolic process	23.34	1.3681	3
biological process	GO:0006108	malate metabolic process	86.09	1.93495	4
biological process	GO:0006120	mitochondrial electron transport, NADH to ubiquinone	170.12	2.23076	5
biological process	GO:0006122	mitochondrial electron transport, ubiquinol to cytochrome c	202.27	2.30593	4
biological process	GO:0006139	nucleobase-containing compound metabolic process	443.85	2.64724	21	21.1357
biological process	GO:0006163	purine nucleotide metabolic process	69.42	1.84148	1
biological process	GO:0006164	purine nucleotide biosynthetic process	89.76	1.95308	6
biological process	GO:0006165	nucleoside diphosphate phosphorylation	929.76	2.96837	6
biological process	GO:0006166	purine ribonucleoside salvage	131.11	2.11764	4
biological process	GO:0006177	GMP biosynthetic process	12.55	1.09864	2
biological process	GO:0006183	GTP biosynthetic process	929.76	2.96837	6
biological process	GO:0006206	pyrimidine nucleobase metabolic process	12.31	1.09026	3
biological process	GO:0006207	de novo' pyrimidine nucleobase biosynthetic process	64.26	1.80794	10	6.426
biological process	GO:0006213	pyrimidine nucleoside metabolic process	9.19	0.963316	1
biological process	GO:0006221	pyrimidine nucleotide biosynthetic process	153.31	2.18557	9
biological process	GO:0006228	UTP biosynthetic process	929.76	2.96837	6
biological process	GO:0006231	dTMP biosynthetic process	172	2.23553	5
biological process	GO:0006233	dTDP biosynthetic process	160.64	2.20585	2
biological process	GO:0006241	CTP biosynthetic process	929.76	2.96837	6
biological process	GO:0006259	DNA metabolic process	90.18	1.95511	5
biological process	GO:0006260	DNA replication	322.4	2.5084	50	6.448
biological process	GO:0006261	DNA-dependent DNA replication	9.85	0.993436	6
biological process	GO:0006265	DNA topological change	33.31	1.52257	18	1.85056
biological process	GO:0006269	DNA replication, synthesis of RNA primer	1.6	0.20412	3
biological process	GO:0006270	DNA replication initiation	98.69	1.99427	20	4.9345
biological process	GO:0006275	regulation of DNA replication	154.75	2.18963	3
biological process	GO:0006281	DNA repair	373.26	2.57201	76	4.91132
biological process	GO:0006284	base-excision repair	9.47	0.97635	5
biological process	GO:0006289	nucleotide-excision repair	316.4	2.50024	25	12.656
biological process	GO:0006298	mismatch repair	2.97	0.472756	6
biological process	GO:0006302	double-strand break repair	8.8	0.944483	4
biological process	GO:0006303	double-strand break repair via nonhomologous end joining	159.67	2.20322	10	15.967
biological process	GO:0006308	DNA catabolic process	182.06	2.26021	8
biological process	GO:0006310	DNA recombination	170	2.23045	25	6.8
biological process	GO:0006325	chromatin organization	83.98	1.92418	10	8.398
biological process	GO:0006333	chromatin assembly or disassembly	30.23	1.48044	2
biological process	GO:0006334	nucleosome assembly	1782.93	3.25113	32	55.7166
biological process	GO:0006338	chromatin remodeling	122.51	2.08817	18	6.80611
biological process	GO:0006348	chromatin silencing at telomere	44.13	1.64473	4
biological process	GO:0006351	transcription, DNA-templated	2097.18	3.32164	69	30.3939
biological process	GO:0006352	DNA-templated transcription, initiation	182.25	2.26067	26	7.00962
biological process	GO:0006355	regulation of transcription, DNA-templated	2594.87	3.41412	235	11.042
biological process	GO:0006357	regulation of transcription by RNA polymerase II	420.44	2.6237	29	14.4979
biological process	GO:0006364	rRNA processing	754.01	2.87738	40	18.8502
biological process	GO:0006366	transcription by RNA polymerase II	38.48	1.58524	5
biological process	GO:0006367	transcription initiation from RNA polymerase II promoter	129.84	2.11341	18	7.21333
biological process	GO:0006368	transcription elongation from RNA polymerase II promoter	261.89	2.41812	17	15.4053
biological process	GO:0006370	7-methylguanosine mRNA capping	4.98	0.697229	3
biological process	GO:0006376	mRNA splice site selection	384.72	2.58514	12	32.06
biological process	GO:0006378	mRNA polyadenylation	10	1	3
biological process	GO:0006379	mRNA cleavage	2.8	0.447158	2
biological process	GO:0006383	transcription by RNA polymerase III	44.24	1.64582	9
biological process	GO:0006384	transcription initiation from RNA polymerase III promoter	16.42	1.21537	1
biological process	GO:0006388	tRNA splicing, via endonucleolytic cleavage and ligation	10.3	1.01284	12	0.858333
biological process	GO:0006396	RNA processing	1299.13	3.11365	90	14.4348
biological process	GO:0006397	mRNA processing	1505.11	3.17757	43	35.0026
biological process	GO:0006400	tRNA modification	42.8	1.63144	9
biological process	GO:0006401	RNA catabolic process	23.96	1.37949	4
biological process	GO:0006402	mRNA catabolic process	1.59	0.201397	1
biological process	GO:0006406	mRNA export from nucleus	150.74	2.17823	12	12.5617
biological process	GO:0006408	snRNA export from nucleus	44.2	1.64542	4
biological process	GO:0006412	translation	60656.2	4.78288	320	189.551
biological process	GO:0006413	translational initiation	761.08	2.88143	25	30.4432
biological process	GO:0006414	translational elongation	1756.01	3.24453	20	87.8005
biological process	GO:0006415	translational termination	156.7	2.19507	12	13.0583
biological process	GO:0006417	regulation of translation	8.52	0.93044	6
biological process	GO:0006418	tRNA aminoacylation for protein translation	615.54	2.78926	84	7.32786
biological process	GO:0006419	alanyl-tRNA aminoacylation	10.62	1.02612	5
biological process	GO:0006420	arginyl-tRNA aminoacylation	24.3	1.38561	8
biological process	GO:0006421	asparaginyl-tRNA aminoacylation	15.63	1.19396	1
biological process	GO:0006422	aspartyl-tRNA aminoacylation	84.88	1.92881	5
biological process	GO:0006423	cysteinyl-tRNA aminoacylation	5.88	0.769377	1
biological process	GO:0006424	glutamyl-tRNA aminoacylation	10.12	1.00518	3
biological process	GO:0006425	glutaminyl-tRNA aminoacylation	12.12	1.0835	2
biological process	GO:0006426	glycyl-tRNA aminoacylation	47.39	1.67569	4
biological process	GO:0006428	isoleucyl-tRNA aminoacylation	5.55	0.744293	4
biological process	GO:0006429	leucyl-tRNA aminoacylation	4.09	0.611723	4
biological process	GO:0006430	lysyl-tRNA aminoacylation	4	0.60206	3
biological process	GO:0006431	methionyl-tRNA aminoacylation	0.74		1
biological process	GO:0006432	phenylalanyl-tRNA aminoacylation	9.04	0.956168	2
biological process	GO:0006433	prolyl-tRNA aminoacylation	35.56	1.55096	4
biological process	GO:0006434	seryl-tRNA aminoacylation	133.3	2.12483	13	10.2538
biological process	GO:0006435	threonyl-tRNA aminoacylation	49.11	1.69117	5
biological process	GO:0006436	tryptophanyl-tRNA aminoacylation	249.19	2.39653	7
biological process	GO:0006437	tyrosyl-tRNA aminoacylation	5.86	0.767898	4
biological process	GO:0006438	valyl-tRNA aminoacylation	3.54	0.549003	5
biological process	GO:0006450	regulation of translational fidelity	8.68	0.93852	1
biological process	GO:0006452	translational frameshifting	492.03	2.69199	1
biological process	GO:0006457	protein folding	7309.67	3.8639	103	70.9677
biological process	GO:0006464	cellular protein modification process	201.04	2.30328	22	9.13818
biological process	GO:0006465	signal peptide processing	1442.92	3.15924	13	110.994
biological process	GO:0006468	protein phosphorylation	1120.99	3.0496	269	4.16725
biological process	GO:0006470	protein dephosphorylation	777.22	2.89054	48	16.1921
biological process	GO:0006471	protein ADP-ribosylation	10.45	1.01912	4
biological process	GO:0006478	peptidyl-tyrosine sulfation	169.74	2.22978	11	15.4309
biological process	GO:0006479	protein methylation	464.89	2.66735	15	30.9927
biological process	GO:0006480	N-terminal protein amino acid methylation	19.25	1.28443	2
biological process	GO:0006481	C-terminal protein methylation	3.65	0.562293	1
biological process	GO:0006482	protein demethylation	14.02	1.14675	5
biological process	GO:0006486	protein glycosylation	616.66	2.79005	72	8.56472
biological process	GO:0006487	protein N-linked glycosylation	204.41	2.3105	11	18.5827
biological process	GO:0006488	dolichol-linked oligosaccharide biosynthetic process	175	2.24304	14	12.5
biological process	GO:0006493	protein O-linked glycosylation	103.48	2.01486	13	7.96
biological process	GO:0006499	N-terminal protein myristoylation	143.88	2.158	8
biological process	GO:0006506	GPI anchor biosynthetic process	51.28	1.70995	27	1.89926
biological process	GO:0006508	proteolysis	11499.8	4.06069	320	35.9369
biological process	GO:0006511	ubiquitin-dependent protein catabolic process	2529.28	3.403	99	25.5483
biological process	GO:0006516	glycoprotein catabolic process	2.46	0.390935	1
biological process	GO:0006518	peptide metabolic process	18.58	1.26905	3
biological process	GO:0006520	cellular amino acid metabolic process	324.24	2.51087	15	21.616
biological process	GO:0006529	asparagine biosynthetic process	3.84	0.584331	1
biological process	GO:0006541	glutamine metabolic process	2.11	0.324282	1
biological process	GO:0006542	glutamine biosynthetic process	42.89	1.63236	1
biological process	GO:0006544	glycine metabolic process	5.99	0.777427	1
biological process	GO:0006545	glycine biosynthetic process	1.64	0.214844	2
biological process	GO:0006546	glycine catabolic process	11.13	1.0465	4
biological process	GO:0006548	histidine catabolic process	0.97		2
biological process	GO:0006556	S-adenosylmethionine biosynthetic process	15.27	1.18384	3
biological process	GO:0006559	L-phenylalanine catabolic process	21.47	1.33183	7
biological process	GO:0006561	proline biosynthetic process	8.16	0.91169	1
biological process	GO:0006562	proline catabolic process	1.92	0.283301	3
biological process	GO:0006567	threonine catabolic process	82.74	1.91772	3
biological process	GO:0006570	tyrosine metabolic process	21.47	1.33183	7
biological process	GO:0006597	spermine biosynthetic process	16.02	1.20466	7
biological process	GO:0006605	protein targeting	747.2	2.87344	9
biological process	GO:0006606	protein import into nucleus	32.84	1.5164	5
biological process	GO:0006614	SRP-dependent cotranslational protein targeting to membrane	630.59	2.79975	21	30.0281
biological process	GO:0006621	protein retention in ER lumen	170.23	2.23104	5
biological process	GO:0006627	protein processing involved in protein targeting to mitochondrion	99.02	1.99572	6
biological process	GO:0006629	lipid metabolic process	1430.95	3.15562	49	29.2031
biological process	GO:0006631	fatty acid metabolic process	182.82	2.26202	14	13.0586
biological process	GO:0006633	fatty acid biosynthetic process	7.65	0.883661	10	0.765
biological process	GO:0006644	phospholipid metabolic process	25.23	1.40192	4
biological process	GO:0006659	phosphatidylserine biosynthetic process	5.83	0.765669	1
biological process	GO:0006661	phosphatidylinositol biosynthetic process	2.8	0.447158	1
biological process	GO:0006662	glycerol ether metabolic process	675.24	2.82946	7
biological process	GO:0006665	sphingolipid metabolic process	241.41	2.38276	3
biological process	GO:0006672	ceramide metabolic process	17.3	1.23805	1
biological process	GO:0006695	cholesterol biosynthetic process	49.27	1.69258	3
biological process	GO:0006729	tetrahydrobiopterin biosynthetic process	952.85	2.97902	5
biological process	GO:0006741	NADP biosynthetic process	9.61	0.982723	6
biological process	GO:0006744	ubiquinone biosynthetic process	86.77	1.93837	9
biological process	GO:0006750	glutathione biosynthetic process	11.32	1.05385	7
biological process	GO:0006751	glutathione catabolic process	4.38	0.641474	1
biological process	GO:0006772	thiamine metabolic process	5.22	0.717671	1
biological process	GO:0006777	Mo-molybdopterin cofactor biosynthetic process	16.51	1.21775	5
biological process	GO:0006778	porphyrin-containing compound metabolic process	0.58		1
biological process	GO:0006779	porphyrin-containing compound biosynthetic process	83.53	1.92184	7
biological process	GO:0006783	heme biosynthetic process	5.11	0.708421	2
biological process	GO:0006784	heme a biosynthetic process	2.57	0.409933	8
biological process	GO:0006796	phosphate-containing compound metabolic process	326.38	2.51372	9
biological process	GO:0006801	superoxide metabolic process	423.21	2.62656	10	42.321
biological process	GO:0006807	nitrogen compound metabolic process	173.45	2.23917	14	12.3893
biological process	GO:0006811	ion transport	199.42	2.29977	31	6.4329
biological process	GO:0006812	cation transport	49.31	1.69294	24	2.05458
biological process	GO:0006813	potassium ion transport	186.63	2.27098	19	9.82263
biological process	GO:0006814	sodium ion transport	211.39	2.32508	29	7.28931
biological process	GO:0006816	calcium ion transport	60.75	1.78355	15	4.05
biological process	GO:0006820	anion transport	4.11	0.613842	6
biological process	GO:0006821	chloride transport	6.28	0.79796	2
biological process	GO:0006826	iron ion transport	8593.63	3.93418	28	306.915
biological process	GO:0006836	neurotransmitter transport	17.89	1.25261	19	0.941579
biological process	GO:0006839	mitochondrial transport	2.9	0.462398	2
biological process	GO:0006850	mitochondrial pyruvate transmembrane transport	344.02	2.53658	9
biological process	GO:0006855	drug transmembrane transport	3.75	0.574031	2
biological process	GO:0006869	lipid transport	26.15	1.41747	4
biological process	GO:0006874	cellular calcium ion homeostasis	0.67		1
biological process	GO:0006879	cellular iron ion homeostasis	8594.39	3.93422	35	245.554
biological process	GO:0006885	regulation of pH	13.79	1.13956	9
biological process	GO:0006886	intracellular protein transport	2254.13	3.35298	157	14.3575
biological process	GO:0006887	exocytosis	104.46	2.01895	29	3.60207
biological process	GO:0006888	endoplasmic reticulum to Golgi vesicle-mediated transport	153.5	2.18611	17	9.02941
biological process	GO:0006890	retrograde vesicle-mediated transport, Golgi to endoplasmic reticulum	356.93	2.55258	9
biological process	GO:0006891	intra-Golgi vesicle-mediated transport	22.05	1.34341	15	1.47
biological process	GO:0006895	Golgi to endosome transport	16.51	1.21775	2
biological process	GO:0006897	endocytosis	42.02	1.62346	8
biological process	GO:0006904	vesicle docking involved in exocytosis	100.9	2.00389	15	6.72667
biological process	GO:0006907	pinocytosis	0		1
biological process	GO:0006913	nucleocytoplasmic transport	294.36	2.46888	9
biological process	GO:0006914	autophagy	55.64	1.74539	17	3.27294
biological process	GO:0006915	apoptotic process	43.94	1.64286	10	4.394
biological process	GO:0006937	regulation of muscle contraction	3.96	0.597695	1
biological process	GO:0006950	response to stress	1449.58	3.16124	31	46.7606
biological process	GO:0006955	immune response	48.28	1.68377	4
biological process	GO:0006974	cellular response to DNA damage stimulus	4.72	0.673942	8
biological process	GO:0006979	response to oxidative stress	191.06	2.28117	17	11.2388
biological process	GO:0006986	response to unfolded protein	2.84	0.453318	1
biological process	GO:0007005	mitochondrion organization	59.89	1.77735	6
biological process	GO:0007009	plasma membrane organization	2.88	0.459392	4
biological process	GO:0007010	cytoskeleton organization	316.12	2.49985	10	31.612
biological process	GO:0007015	actin filament organization	112.39	2.05073	15	7.49267
biological process	GO:0007016	cytoskeletal anchoring at plasma membrane	1.01	0.00432137	2
biological process	GO:0007017	microtubule-based process	9337.17	3.97022	141	66.2211
biological process	GO:0007018	microtubule-based movement	174.27	2.24122	42	4.14929
biological process	GO:0007020	microtubule nucleation	20.88	1.31973	14	1.49143
biological process	GO:0007021	tubulin complex assembly	237.43	2.37554	4
biological process	GO:0007023	post-chaperonin tubulin folding pathway	242.25	2.38426	5
biological process	GO:0007029	endoplasmic reticulum organization	2.52	0.401401	2
biological process	GO:0007030	Golgi organization	7.68	0.885361	3
biological process	GO:0007033	vacuole organization	1.47	0.167317	2
biological process	GO:0007034	vacuolar transport	622.23	2.79395	25	24.8892
biological process	GO:0007049	cell cycle	1173.45	3.06946	32	36.6703
biological process	GO:0007062	sister chromatid cohesion	0		1
biological process	GO:0007064	mitotic sister chromatid cohesion	3.32	0.521138	4
biological process	GO:0007076	mitotic chromosome condensation	2.08	0.318063	3
biological process	GO:0007094	mitotic spindle assembly checkpoint	6.57	0.817565	6
biological process	GO:0007131	reciprocal meiotic recombination	14.39	1.15806	2
biological process	GO:0007154	cell communication	177.95	2.2503	20	8.8975
biological process	GO:0007155	cell adhesion	120.96	2.08264	34	3.55765
biological process	GO:0007156	homophilic cell adhesion via plasma membrane adhesion molecules	0.99		3
biological process	GO:0007160	cell-matrix adhesion	2.96	0.471292	1
biological process	GO:0007163	establishment or maintenance of cell polarity	16.91	1.22814	2
biological process	GO:0007165	signal transduction	770.02	2.8865	141	5.46113
biological process	GO:0007166	cell surface receptor signaling pathway	14.92	1.17377	9
biological process	GO:0007169	transmembrane receptor protein tyrosine kinase signaling pathway	5.02	0.700704	3
biological process	GO:0007178	transmembrane receptor protein serine/threonine kinase signaling pathway	6.03	0.780317	6
biological process	GO:0007179	transforming growth factor beta receptor signaling pathway	8.92	0.950365	4
biological process	GO:0007186	G protein-coupled receptor signaling pathway	252.14	2.40164	48	5.25292
biological process	GO:0007188	adenylate cyclase-modulating G protein-coupled receptor signaling pathway	5.98	0.776701	2
biological process	GO:0007205	protein kinase C-activating G protein-coupled receptor signaling pathway	7.69	0.885926	3
biological process	GO:0007218	neuropeptide signaling pathway	30.55	1.48501	4
biological process	GO:0007219	Notch signaling pathway	42.6	1.62941	3
biological process	GO:0007229	integrin-mediated signaling pathway	6.83	0.834421	4
biological process	GO:0007249	I-kappaB kinase/NF-kappaB signaling	23.9	1.3784	1
biological process	GO:0007264	small GTPase mediated signal transduction	1131.54	3.05367	31	36.5013
biological process	GO:0007269	neurotransmitter secretion	1		1
biological process	GO:0007275	multicellular organism development	25.62	1.40858	2
biological process	GO:0007281	germ cell development	0		2
biological process	GO:0007340	acrosome reaction	41.15	1.61437	1
biological process	GO:0007586	digestion	0.05		1
biological process	GO:0007596	blood coagulation	0		1
biological process	GO:0007601	visual perception	1.72	0.235528	2
biological process	GO:0007605	sensory perception of sound	3.91	0.592177	3
biological process	GO:0007608	sensory perception of smell	0		2
molecular function	GO:0008017	microtubule binding	102.09	2.00898	37	2.75919
cellular component	GO:0008021	synaptic vesicle	81.47	1.911	6
cellular component	GO:0008023	transcription elongation factor complex	57.43	1.75914	6
molecular function	GO:0008026	ATP-dependent helicase activity	5.26	0.720986	4
biological process	GO:0008033	tRNA processing	220.23	2.34288	30	7.341
molecular function	GO:0008047	enzyme activator activity	3.9	0.591065	1
biological process	GO:0008053	mitochondrial fusion	10.55	1.02325	2
molecular function	GO:0008061	chitin binding	8.48	0.928396	1
biological process	GO:0008063	Toll signaling pathway	1.56	0.193125	3
cellular component	GO:0008076	voltage-gated potassium channel complex	0.87		2
molecular function	GO:0008080	N-acetyltransferase activity	3.45	0.537819	2
molecular function	GO:0008081	phosphoric diester hydrolase activity	28.32	1.45209	18	1.57333
molecular function	GO:0008092	cytoskeletal protein binding	162.31	2.21035	14	11.5936
molecular function	GO:0008093	cytoskeletal adaptor activity	26.3	1.41996	5
molecular function	GO:0008094	DNA-dependent ATPase activity	14.44	1.15957	3
molecular function	GO:0008097	5S rRNA binding	680.24	2.83266	3
biological process	GO:0008101	decapentaplegic signaling pathway	2.75	0.439333	1
molecular function	GO:0008108	UDP-glucose:hexose-1-phosphate uridylyltransferase activity	19.86	1.29798	7
molecular function	GO:0008113	peptide-methionine (S)-S-oxide reductase activity	40.79	1.61055	4
molecular function	GO:0008121	ubiquinol-cytochrome-c reductase activity	164.02	2.2149	6
molecular function	GO:0008124	4-alpha-hydroxytetrahydrobiopterin dehydratase activity	932.56	2.96968	3
molecular function	GO:0008134	transcription factor binding	46.15	1.66417	3
molecular function	GO:0008137	NADH dehydrogenase (ubiquinone) activity	1408.65	3.1488	28	50.3089
molecular function	GO:0008138	protein tyrosine/serine/threonine phosphatase activity	1912.71	3.28165	21	91.0814
molecular function	GO:0008146	sulfotransferase activity	6.55	0.816241	8
biological process	GO:0008152	metabolic process	2323.53	3.36615	293	7.93014
biological process	GO:0008154	actin polymerization or depolymerization	2.66	0.424882	1
molecular function	GO:0008168	methyltransferase activity	1244.09	3.09485	102	12.197
molecular function	GO:0008173	RNA methyltransferase activity	101.86	2.008	8
molecular function	GO:0008175	tRNA methyltransferase activity	3.68	0.565848	2
molecular function	GO:0008176	tRNA (guanine-N7-)-methyltransferase activity	5.12	0.70927	3
cellular component	GO:0008180	COP9 signalosome	555.6	2.74476	19	29.2421
molecular function	GO:0008184	glycogen phosphorylase activity	20.5	1.31175	3
molecular function	GO:0008193	tRNA guanylyltransferase activity	9.14	0.960946	3
molecular function	GO:0008199	ferric iron binding	8865.16	3.94769	39	227.312
molecular function	GO:0008201	heparin binding	4.25	0.628389	1
biological process	GO:0008203	cholesterol metabolic process	0		2
molecular function	GO:0008233	peptidase activity	1561.66	3.19359	19	82.1926
molecular function	GO:0008234	cysteine-type peptidase activity	7500.09	3.87507	90	83.3343
molecular function	GO:0008235	metalloexopeptidase activity	203.04	2.30758	10	20.304
molecular function	GO:0008236	serine-type peptidase activity	658.62	2.81863	40	16.4655
molecular function	GO:0008237	metallopeptidase activity	93.46	1.97063	12	7.78833
cellular component	GO:0008250	oligosaccharyltransferase complex	367.76	2.56556	10	36.776
molecular function	GO:0008253	5'-nucleotidase activity	5.37	0.729974	2
molecular function	GO:0008270	zinc ion binding	5507.74	3.74097	249	22.1194
molecular function	GO:0008271	secondary active sulfate transmembrane transporter activity	10	1	5
biological process	GO:0008272	sulfate transport	10	1	5
biological process	GO:0008285	negative regulation of cell population proliferation	3.3	0.518514	2
molecular function	GO:0008289	lipid binding	1491.39	3.17359	18	82.855
cellular component	GO:0008290	F-actin capping protein complex	112.71	2.05196	8
biological process	GO:0008295	spermidine biosynthetic process	5.4	0.732394	4
biological process	GO:0008299	isoprenoid biosynthetic process	191.38	2.2819	20	9.569
cellular component	GO:0008305	integrin complex	18.75	1.273	2
molecular function	GO:0008308	voltage-gated anion channel activity	642.72	2.80802	1
molecular function	GO:0008312	7S RNA binding	564.17	2.75141	13	43.3977
molecular function	GO:0008318	protein prenyltransferase activity	14.72	1.16791	4
molecular function	GO:0008320	protein transmembrane transporter activity	69.49	1.84192	3
molecular function	GO:0008324	cation transmembrane transporter activity	27.23	1.43505	8
biological process	GO:0008333	endosome to lysosome transport	1.88	0.274158	1
molecular function	GO:0008353	RNA polymerase II CTD heptapeptide repeat kinase activity	3.85	0.585461	1
biological process	GO:0008360	regulation of cell shape	1.48	0.170262	2
molecular function	GO:0008374	O-acyltransferase activity	269.34	2.4303	29	9.28759
molecular function	GO:0008375	acetylglucosaminyltransferase activity	24.31	1.38578	18	1.35056
molecular function	GO:0008378	galactosyltransferase activity	199.87	2.30075	36	5.55194
biological process	GO:0008380	RNA splicing	137.91	2.1396	6
molecular function	GO:0008381	mechanosensitive ion channel activity	1.77	0.247973	2
molecular function	GO:0008408	3'-5' exonuclease activity	3.34	0.523746	4
molecular function	GO:0008410	CoA-transferase activity	131.67	2.11949	3
molecular function	GO:0008417	fucosyltransferase activity	218.42	2.33929	24	9.10083
molecular function	GO:0008425	2-polyprenyl-6-methoxy-1,4-benzoquinone methyltransferase activity	1.53	0.184691	2
molecular function	GO:0008442	3-hydroxyisobutyrate dehydrogenase activity	3.9	0.591065	3
molecular function	GO:0008444	CDP-diacylglycerol-glycerol-3-phosphate 3-phosphatidyltransferase activity	4.66	0.668386	1
molecular function	GO:0008446	GDP-mannose 4,6-dehydratase activity	188.31	2.27487	1
molecular function	GO:0008452	RNA ligase activity	9.73	0.988113	2
molecular function	GO:0008455	alpha-1,6-mannosylglycoprotein 2-beta-N-acetylglucosaminyltransferase activity	6.13	0.78746	2
molecular function	GO:0008474	palmitoyl-(protein) hydrolase activity	27.03	1.43185	4
molecular function	GO:0008476	protein-tyrosine sulfotransferase activity	169.74	2.22978	11	15.4309
molecular function	GO:0008478	pyridoxal kinase activity	6.66	0.823474	4
molecular function	GO:0008483	transaminase activity	257.45	2.41069	15	17.1633
molecular function	GO:0008495	protoheme IX farnesyltransferase activity	2.23	0.348305	1
molecular function	GO:0008509	anion transmembrane transporter activity	1.52	0.181844	3
molecular function	GO:0008519	ammonium transmembrane transporter activity	223.18	2.34866	15	14.8787
molecular function	GO:0008521	acetyl-CoA transmembrane transporter activity	15.92	1.20194	5
molecular function	GO:0008531	riboflavin kinase activity	11.37	1.05576	2
molecular function	GO:0008536	Ran GTPase binding	97.15	1.98744	18	5.39722
cellular component	GO:0008537	proteasome activator complex	109.84	2.04076	3
cellular component	GO:0008540	proteasome regulatory particle, base subcomplex	55.55	1.74468	3
cellular component	GO:0008541	proteasome regulatory particle, lid subcomplex	88.3	1.94596	5
molecular function	GO:0008565	protein transporter activity	117.52	2.07011	5
molecular function	GO:0008609	alkylglycerone-phosphate synthase activity	0		1
biological process	GO:0008610	lipid biosynthetic process	70.57	1.84862	4
biological process	GO:0008612	peptidyl-lysine modification to peptidyl-hypusine	13.3	1.12385	3
biological process	GO:0008615	pyridoxine biosynthetic process	16.68	1.2222	3
molecular function	GO:0008641	ubiquitin-like modifier activating enzyme activity	564.74	2.75185	46	12.277
molecular function	GO:0008649	rRNA methyltransferase activity	38.36	1.58388	5
biological process	GO:0008654	phospholipid biosynthetic process	184.98	2.26712	20	9.249
molecular function	GO:0008667	2,3-dihydro-2,3-dihydroxybenzoate dehydrogenase activity	157.77	2.19802	1
molecular function	GO:0008757	S-adenosylmethionine-dependent methyltransferase activity	27.4	1.43775	3
molecular function	GO:0008890	glycine C-acetyltransferase activity	0		1
molecular function	GO:0008897	holo-[acyl-carrier-protein] synthase activity	271.44	2.43367	4
molecular function	GO:0008963	phospho-N-acetylmuramoyl-pentapeptide-transferase activity	90.96	1.95885	6
molecular function	GO:0009041	uridylate kinase activity	59.21	1.7724	2
biological process	GO:0009052	pentose-phosphate shunt, non-oxidative branch	8.24	0.915927	4
molecular function	GO:0009055	electron transfer activity	1558.33	3.19266	26	59.9358
biological process	GO:0009058	biosynthetic process	553.91	2.74344	64	8.65484
biological process	GO:0009060	aerobic respiration	113.53	2.05511	2
biological process	GO:0009072	aromatic amino acid family metabolic process	128.36	2.10843	17	7.55059
biological process	GO:0009081	branched-chain amino acid metabolic process	3.81	0.580925	3
biological process	GO:0009083	branched-chain amino acid catabolic process	18.29	1.26221	2
biological process	GO:0009107	lipoate biosynthetic process	4.05	0.607455	1
biological process	GO:0009116	nucleoside metabolic process	55.73	1.74609	13	4.28692
biological process	GO:0009143	nucleoside triphosphate catabolic process	170.56	2.23188	3
biological process	GO:0009152	purine ribonucleotide biosynthetic process	7.9	0.897627	1
biological process	GO:0009156	ribonucleoside monophosphate biosynthetic process	16.76	1.22427	2
biological process	GO:0009165	nucleotide biosynthetic process	21.69	1.33626	7
biological process	GO:0009166	nucleotide catabolic process	2.66	0.424882	1
biological process	GO:0009168	purine ribonucleoside monophosphate biosynthetic process	10.7	1.02938	3
biological process	GO:0009190	cyclic nucleotide biosynthetic process	46.47	1.66717	5
biological process	GO:0009214	cyclic nucleotide catabolic process	4.67	0.669317	2
biological process	GO:0009229	thiamine diphosphate biosynthetic process	5.22	0.717671	2
biological process	GO:0009231	riboflavin biosynthetic process	11.37	1.05576	2
biological process	GO:0009235	cobalamin metabolic process	68.08	1.83302	4
biological process	GO:0009249	protein lipoylation	2.47	0.392697	2
biological process	GO:0009264	deoxyribonucleotide catabolic process	3.38	0.528917	2
biological process	GO:0009298	GDP-mannose biosynthetic process	78.55	1.89515	7
biological process	GO:0009311	oligosaccharide metabolic process	0.67		1
biological process	GO:0009312	oligosaccharide biosynthetic process	6.13	0.78746	2
cellular component	GO:0009331	glycerol-3-phosphate dehydrogenase complex	50.64	1.70449	9
molecular function	GO:0009374	biotin binding	2.99	0.475671	1
biological process	GO:0009396	folic acid-containing compound biosynthetic process	7.22	0.858537	3
biological process	GO:0009435	NAD biosynthetic process	115.32	2.0619	14	8.23714
biological process	GO:0009443	pyridoxal 5'-phosphate salvage	6.66	0.823474	4
biological process	GO:0009448	gamma-aminobutyric acid metabolic process	4.39	0.642465	1
biological process	GO:0009451	RNA modification	108.33	2.03475	24	4.51375
biological process	GO:0009452	7-methylguanosine RNA capping	4.24	0.627366	2
molecular function	GO:0009922	fatty acid elongase activity	0		1
biological process	GO:0009966	regulation of signal transduction	43.92	1.64266	6
molecular function	GO:0009982	pseudouridine synthase activity	115.56	2.06281	25	4.6224
biological process	GO:0010038	response to metal ion	16.32	1.21272	5
biological process	GO:0010133	proline catabolic process to glutamate	11.95	1.07737	2
molecular function	GO:0010181	FMN binding	51.11	1.70851	9
biological process	GO:0010389	regulation of G2/M transition of mitotic cell cycle	30.42	1.48316	4
biological process	GO:0010390	histone monoubiquitination	4.11	0.613842	3
biological process	GO:0010468	regulation of gene expression	4.06	0.608526	5
biological process	GO:0010739	positive regulation of protein kinase A signaling	104.18	2.01778	1
biological process	GO:0010970	transport along microtubule	36.71	1.56478	3
molecular function	GO:0010997	anaphase-promoting complex binding	2.84	0.453318	5
molecular function	GO:0015002	heme-copper terminal oxidase activity	0		3
biological process	GO:0015012	heparan sulfate proteoglycan biosynthetic process	11.72	1.06893	2
molecular function	GO:0015018	galactosylgalactosylxylosylprotein 3-beta-glucuronosyltransferase activity	1.55	0.190332	1
molecular function	GO:0015020	glucuronosyltransferase activity	11.72	1.06893	2
biological process	GO:0015031	protein transport	1277.58	3.10639	51	25.0506
molecular function	GO:0015035	protein disulfide oxidoreductase activity	1501.53	3.17653	17	88.3253
molecular function	GO:0015067	amidinotransferase activity	12.8	1.10721	3
biological process	GO:0015074	DNA integration	203.82	2.30925	40	5.0955
molecular function	GO:0015075	ion transmembrane transporter activity	139.78	2.14545	6
molecular function	GO:0015078	proton transmembrane transporter activity	4859.48	3.68659	70	69.4211
molecular function	GO:0015095	magnesium ion transmembrane transporter activity	6.38	0.804821	1
molecular function	GO:0015116	sulfate transmembrane transporter activity	10	1	5
molecular function	GO:0015165	pyrimidine nucleotide-sugar transmembrane transporter activity	47.06	1.67265	4
molecular function	GO:0015238	drug transmembrane transporter activity	3.75	0.574031	2
molecular function	GO:0015267	channel activity	1.75	0.243038	2
molecular function	GO:0015278	calcium-release channel activity	0.74		2
molecular function	GO:0015293	symporter activity	42.82	1.63165	13	3.29385
molecular function	GO:0015297	antiporter activity	3.75	0.574031	2
molecular function	GO:0015299	solute:proton antiporter activity	21.23	1.32695	14	1.51643
molecular function	GO:0015385	sodium:proton antiporter activity	13.79	1.13956	9
molecular function	GO:0015450	P-P-bond-hydrolysis-driven protein transmembrane transporter activity	213.62	2.32964	2
cellular component	GO:0015629	actin cytoskeleton	1759.75	3.24545	28	62.8482
molecular function	GO:0015631	tubulin binding	6.47	0.810904	2
molecular function	GO:0015655	alanine:sodium symporter activity	4.42	0.645422	1
biological process	GO:0015672	monovalent inorganic cation transport	43.51	1.63859	11	3.95545
biological process	GO:0015693	magnesium ion transport	6.38	0.804821	1
biological process	GO:0015696	ammonium transport	223.18	2.34866	15	14.8787
biological process	GO:0015858	nucleoside transport	0.03		1
biological process	GO:0015914	phospholipid transport	404.62	2.60705	42	9.63381
cellular component	GO:0015934	large ribosomal subunit	1399.87	3.14609	22	63.6305
cellular component	GO:0015935	small ribosomal subunit	2638.4	3.42134	28	94.2286
biological process	GO:0015936	coenzyme A metabolic process	2.11	0.324282	2
biological process	GO:0015937	coenzyme A biosynthetic process	20.43	1.31027	7
biological process	GO:0015986	ATP synthesis coupled proton transport	3340.84	3.52386	45	74.2409
biological process	GO:0015991	ATP hydrolysis coupled proton transport	3673.36	3.56506	64	57.3963
cellular component	GO:0016020	membrane	6244.45	3.79549	566	11.0326
cellular component	GO:0016021	integral component of membrane	8348.47	3.92161	693	12.0469
biological process	GO:0016042	lipid catabolic process	1.06	0.0253059	3
biological process	GO:0016043	cellular component organization	2.73	0.436163	4
biological process	GO:0016055	Wnt signaling pathway	13.3	1.12385	12	1.10833
biological process	GO:0016070	RNA metabolic process	21.75	1.33746	3
biological process	GO:0016075	rRNA catabolic process	3.91	0.592177	2
molecular function	GO:0016153	urocanate hydratase activity	1.55	0.190332	4
biological process	GO:0016180	snRNA processing	1.01	0.00432137	2
biological process	GO:0016192	vesicle-mediated transport	1263.8	3.10168	121	10.4446
molecular function	GO:0016209	antioxidant activity	297.78	2.4739	6
biological process	GO:0016226	iron-sulfur cluster assembly	721.56	2.85827	18	40.0867
biological process	GO:0016255	attachment of GPI anchor to protein	32.68	1.51428	12	2.72333
molecular function	GO:0016263	glycoprotein-N-acetylgalactosamine 3-beta-galactosyltransferase activity	2.08	0.318063	1
biological process	GO:0016266	O-glycan processing	2.08	0.318063	1
cellular component	GO:0016272	prefoldin complex	1197.83	3.0784	24	49.9096
molecular function	GO:0016300	tRNA (uracil) methyltransferase activity	1.6	0.20412	1
molecular function	GO:0016301	kinase activity	175.07	2.24321	33	5.30515
molecular function	GO:0016307	phosphatidylinositol phosphate kinase activity	5.11	0.708421	5
biological process	GO:0016311	dephosphorylation	1995.36	3.30002	45	44.3413
molecular function	GO:0016316	phosphatidylinositol-3,4-bisphosphate 4-phosphatase activity	3.51	0.545307	1
cellular component	GO:0016342	catenin complex	5.61	0.748963	1
molecular function	GO:0016422	mRNA (2'-O-methyladenosine-N6-)-methyltransferase activity	4.05	0.607455	1
molecular function	GO:0016428	tRNA (cytosine-5-)-methyltransferase activity	1.74	0.240549	2
molecular function	GO:0016429	tRNA (adenine-N1-)-methyltransferase activity	41.9	1.62221	4
molecular function	GO:0016435	rRNA (guanine) methyltransferase activity	120.54	2.08113	5
cellular component	GO:0016459	myosin complex	314.42	2.49751	30	10.4807
molecular function	GO:0016462	pyrophosphatase activity	28.63	1.45682	5
cellular component	GO:0016471	vacuolar proton-transporting V-type ATPase complex	618.66	2.79145	10	61.866
biological process	GO:0016480	negative regulation of transcription by RNA polymerase III	2.19	0.340444	1
biological process	GO:0016485	protein processing	32.01	1.50529	7
molecular function	GO:0016491	oxidoreductase activity	3206.08	3.50597	157	20.4209
cellular component	GO:0016514	SWI/SNF complex	7.97	0.901458	5
molecular function	GO:0016538	cyclin-dependent protein serine/threonine kinase regulator activity	954.79	2.97991	7
biological process	GO:0016559	peroxisome fission	67.74	1.83085	4
biological process	GO:0016567	protein ubiquitination	178.34	2.25125	41	4.34976
biological process	GO:0016570	histone modification	39.26	1.59395	12	3.27167
biological process	GO:0016571	histone methylation	4.1	0.612784	8
biological process	GO:0016573	histone acetylation	70.11	1.84578	15	4.674
biological process	GO:0016575	histone deacetylation	10.51	1.0216	4
biological process	GO:0016579	protein deubiquitination	476.64	2.67819	67	7.11403
cellular component	GO:0016589	NURF complex	126.07	2.10061	9
cellular component	GO:0016592	mediator complex	373.92	2.57278	27	13.8489
cellular component	GO:0016593	Cdc73/Paf1 complex	36.63	1.56384	8
molecular function	GO:0016597	amino acid binding	113.9	2.05652	3
biological process	GO:0016598	protein arginylation	4.2	0.623249	3
cellular component	GO:0016602	CCAAT-binding factor complex	50.15	1.70027	3
molecular function	GO:0016614	oxidoreductase activity, acting on CH-OH group of donors	2.56	0.40824	1
molecular function	GO:0016615	malate dehydrogenase activity	86.09	1.93495	4
molecular function	GO:0016616	oxidoreductase activity, acting on the CH-OH group of donors, NAD or NADP as acceptor	647.48	2.81123	38	17.0389
molecular function	GO:0016620	oxidoreductase activity, acting on the aldehyde or oxo group of donors, NAD or NADP as acceptor	395.38	2.59701	4
molecular function	GO:0016624	oxidoreductase activity, acting on the aldehyde or oxo group of donors, disulfide as acceptor	28.02	1.44747	7
molecular function	GO:0016627	oxidoreductase activity, acting on the CH-CH group of donors	313.38	2.49607	45	6.964
molecular function	GO:0016638	oxidoreductase activity, acting on the CH-NH2 group of donors	12.4	1.09342	2
molecular function	GO:0016641	oxidoreductase activity, acting on the CH-NH2 group of donors, oxygen as acceptor	6.15	0.788875	3
molecular function	GO:0016651	oxidoreductase activity, acting on NAD(P)H	621.34	2.79333	17	36.5494
molecular function	GO:0016668	oxidoreductase activity, acting on a sulfur group of donors, NAD(P) as acceptor	44.77	1.65099	2
molecular function	GO:0016670	oxidoreductase activity, acting on a sulfur group of donors, oxygen as acceptor	10.16	1.00689	1
molecular function	GO:0016671	oxidoreductase activity, acting on a sulfur group of donors, disulfide as acceptor	24.15	1.38292	5
molecular function	GO:0016679	oxidoreductase activity, acting on diphenols and related substances as donors	102.71	2.01161	3
molecular function	GO:0016701	oxidoreductase activity, acting on single donors with incorporation of molecular oxygen	56.85	1.75473	10	5.685
molecular function	GO:0016702	oxidoreductase activity, acting on single donors with incorporation of molecular oxygen, incorporation of two atoms of oxygen	62.68	1.79713	10	6.268
molecular function	GO:0016705	oxidoreductase activity, acting on paired donors, with incorporation or reduction of molecular oxygen	21.15	1.32531	8
molecular function	GO:0016706	2-oxoglutarate-dependent dioxygenase activity	4.14	0.617	5
molecular function	GO:0016709	oxidoreductase activity, acting on paired donors, with incorporation or reduction of molecular oxygen, NAD(P)H as one donor, and incorporation of one atom of oxygen	12.9	1.11059	1
molecular function	GO:0016714	oxidoreductase activity, acting on paired donors, with incorporation or reduction of molecular oxygen, reduced pteridine as one donor, and incorporation of one atom of oxygen	28.28	1.45148	2
molecular function	GO:0016715	oxidoreductase activity, acting on paired donors, with incorporation or reduction of molecular oxygen, reduced ascorbate as one donor, and incorporation of one atom of oxygen	12.61	1.10072	2
molecular function	GO:0016740	transferase activity	286.67	2.45738	32	8.95844
molecular function	GO:0016742	hydroxymethyl-, formyl- and related transferase activity	23.28	1.36698	2
molecular function	GO:0016743	carboxyl- or carbamoyltransferase activity	113.9	2.05652	3
molecular function	GO:0016746	transferase activity, transferring acyl groups	53.02	1.72444	33	1.60667
molecular function	GO:0016747	transferase activity, transferring acyl groups other than amino-acyl groups	323.3	2.50961	37	8.73784
molecular function	GO:0016756	glutathione gamma-glutamylcysteinyltransferase activity	3.06	0.485721	2
molecular function	GO:0016757	transferase activity, transferring glycosyl groups	391.86	2.59313	60	6.531
molecular function	GO:0016758	transferase activity, transferring hexosyl groups	121.14	2.08329	16	7.57125
molecular function	GO:0016763	transferase activity, transferring pentosyl groups	71.5	1.85431	7
molecular function	GO:0016765	transferase activity, transferring alkyl or aryl (other than methyl) groups	46.39	1.66642	9
molecular function	GO:0016768	spermine synthase activity	10.62	1.02612	3
molecular function	GO:0016772	transferase activity, transferring phosphorus-containing groups	147.71	2.16941	16	9.23188
molecular function	GO:0016773	phosphotransferase activity, alcohol group as acceptor	141.67	2.15128	11	12.8791
molecular function	GO:0016776	phosphotransferase activity, phosphate group as acceptor	98.28	1.99247	4
molecular function	GO:0016779	nucleotidyltransferase activity	170.52	2.23178	26	6.55846
molecular function	GO:0016780	phosphotransferase activity, for other substituted phosphate groups	170.99	2.23297	13	13.1531
molecular function	GO:0016785	transferase activity, transferring selenium-containing groups	2.31	0.363612	1
molecular function	GO:0016787	hydrolase activity	2103.26	3.32289	123	17.0997
molecular function	GO:0016788	hydrolase activity, acting on ester bonds	17.08	1.23249	7
molecular function	GO:0016791	phosphatase activity	2130.26	3.32843	63	33.8137
molecular function	GO:0016799	hydrolase activity, hydrolyzing N-glycosyl compounds	7.13	0.85309	3
molecular function	GO:0016810	hydrolase activity, acting on carbon-nitrogen (but not peptide) bonds	54.33	1.73504	16	3.39562
molecular function	GO:0016811	hydrolase activity, acting on carbon-nitrogen (but not peptide) bonds, in linear amides	51.17	1.70902	4
molecular function	GO:0016812	hydrolase activity, acting on carbon-nitrogen (but not peptide) bonds, in cyclic amides	9.14	0.960946	3
molecular function	GO:0016817	hydrolase activity, acting on acid anhydrides	62.81	1.79803	5
molecular function	GO:0016818	hydrolase activity, acting on acid anhydrides, in phosphorus-containing anhydrides	61.7	1.79029	4
molecular function	GO:0016829	lyase activity	32.73	1.51495	10	3.273
molecular function	GO:0016831	carboxy-lyase activity	28.2	1.45025	14	2.01429
molecular function	GO:0016836	hydro-lyase activity	8.31	0.919601	4
molecular function	GO:0016841	ammonia-lyase activity	0.97		2
molecular function	GO:0016844	strictosidine synthase activity	61.97	1.79218	9
molecular function	GO:0016849	phosphorus-oxygen lyase activity	46.47	1.66717	5
molecular function	GO:0016853	isomerase activity	559.62	2.74789	10	55.962
molecular function	GO:0016857	racemase and epimerase activity, acting on carbohydrates and derivatives	14.32	1.15594	2
molecular function	GO:0016866	intramolecular transferase activity	3.59	0.555094	1
molecular function	GO:0016868	intramolecular transferase activity, phosphotransferases	180.45	2.25636	26	6.94038
molecular function	GO:0016874	ligase activity	18.15	1.25888	14	1.29643
molecular function	GO:0016881	acid-amino acid ligase activity	6.84	0.835056	3
molecular function	GO:0016884	carbon-nitrogen ligase activity, with glutamine as amido-N-donor	1.13	0.0530784	3
molecular function	GO:0016887	ATPase activity	304.81	2.48403	62	4.91629
molecular function	GO:0016888	endodeoxyribonuclease activity, producing 5'-phosphomonoesters	2.27	0.356026	2
molecular function	GO:0016891	endoribonuclease activity, producing 5'-phosphomonoesters	6.5	0.812913	3
biological process	GO:0016925	protein sumoylation	3.3	0.518514	1
molecular function	GO:0016972	thiol oxidase activity	179.86	2.25493	9
biological process	GO:0016973	poly(A)+ mRNA export from nucleus	123.94	2.09321	7
molecular function	GO:0016992	lipoate synthase activity	4.05	0.607455	1
molecular function	GO:0017025	TBP-class protein binding	47.88	1.68015	4
biological process	GO:0017038	protein import	39.8	1.59988	4
molecular function	GO:0017048	Rho GTPase binding	1.48	0.170262	2
cellular component	GO:0017053	transcriptional repressor complex	57.49	1.75959	3
molecular function	GO:0017056	structural constituent of nuclear pore	23.43	1.36977	13	1.80231
molecular function	GO:0017057	6-phosphogluconolactonase activity	47.79	1.67934	3
molecular function	GO:0017061	S-methyl-5-thioadenosine phosphorylase activity	6.55	0.816241	1
molecular function	GO:0017070	U6 snRNA binding	5.77	0.761176	1
molecular function	GO:0017076	purine nucleotide binding	44.34	1.6468	3
cellular component	GO:0017087	mitochondrial processing peptidase complex	94.94	1.97745	3
molecular function	GO:0017108	5'-flap endonuclease activity	3.88	0.588832	1
molecular function	GO:0017112	Rab guanyl-nucleotide exchange factor activity	14.29	1.15503	3
cellular component	GO:0017119	Golgi transport complex	21.15	1.32531	19	1.11316
molecular function	GO:0017137	Rab GTPase binding	21.97	1.34183	6
molecular function	GO:0017147	Wnt-protein binding	2.98	0.474216	2
molecular function	GO:0017150	tRNA dihydrouridine synthase activity	3.28	0.515874	5
molecular function	GO:0017154	semaphorin receptor activity	0.73		1
biological process	GO:0017157	regulation of exocytosis	16.19	1.20925	8
molecular function	GO:0017176	phosphatidylinositol N-acetylglucosaminyltransferase activity	6.19	0.791691	4
biological process	GO:0017183	peptidyl-diphthamide biosynthetic process from peptidyl-histidine	18.25	1.26126	5
molecular function	GO:0018024	histone-lysine N-methyltransferase activity	6.22	0.79379	8
biological process	GO:0018095	protein polyglutamylation	1.99	0.298853	3
biological process	GO:0018160	peptidyl-pyrromethane cofactor linkage	8.9	0.94939	1
biological process	GO:0018279	protein N-linked glycosylation via asparagine	79.33	1.89944	3
biological process	GO:0018342	protein prenylation	14.72	1.16791	4
biological process	GO:0018343	protein farnesylation	6.44	0.808886	3
biological process	GO:0018344	protein geranylgeranylation	6.06	0.782473	1
molecular function	GO:0019001	guanyl nucleotide binding	27.03	1.43185	16	1.68938
cellular component	GO:0019008	molybdopterin synthase complex	4.27	0.630428	1
biological process	GO:0019079	viral genome replication	89.25	1.95061	4
molecular function	GO:0019205	nucleobase-containing compound kinase activity	429.25	2.63271	18	23.8472
molecular function	GO:0019206	nucleoside kinase activity	9.43	0.974512	2
molecular function	GO:0019211	phosphatase activator activity	38.56	1.58614	4
biological process	GO:0019236	response to pheromone	1.64	0.214844	3
molecular function	GO:0019239	deaminase activity	26.52	1.42357	7
biological process	GO:0019243	methylglyoxal catabolic process to D-lactate via S-lactoyl-glutathione	81.7	1.91222	1
biological process	GO:0019290	siderophore biosynthetic process	157.77	2.19802	1
biological process	GO:0019343	cysteine biosynthetic process via cystathionine	3.1	0.491362	1
biological process	GO:0019358	nicotinate nucleotide salvage	22.43	1.35083	4
biological process	GO:0019367	fatty acid elongation, saturated fatty acid	0		1
biological process	GO:0019432	triglyceride biosynthetic process	1.27	0.103804	3
biological process	GO:0019464	glycine decarboxylation via glycine cleavage system	24.72	1.39305	1
biological process	GO:0019538	protein metabolic process	69.82	1.84398	7
biological process	GO:0019556	histidine catabolic process to glutamate and formamide	8.39	0.923762	2
biological process	GO:0019646	aerobic electron transport chain	0		3
biological process	GO:0019673	GDP-mannose metabolic process	188.31	2.27487	1
biological process	GO:0019722	calcium-mediated signaling	4.46	0.649335	1
biological process	GO:0019752	carboxylic acid metabolic process	216.01	2.33447	19	11.3689
cellular component	GO:0019773	proteasome core complex, alpha-subunit complex	1557.5	3.19243	19	81.9737
cellular component	GO:0019774	proteasome core complex, beta-subunit complex	98.79	1.99471	3
molecular function	GO:0019781	NEDD8 activating enzyme activity	89.69	1.95274	15	5.97933
molecular function	GO:0019789	SUMO transferase activity	214.34	2.3311	4
molecular function	GO:0019843	rRNA binding	2398.87	3.38001	19	126.256
cellular component	GO:0019867	outer membrane	3.1	0.491362	1
molecular function	GO:0019887	protein kinase regulator activity	97.04	1.98695	4
molecular function	GO:0019888	protein phosphatase regulator activity	165.74	2.21943	25	6.6296
molecular function	GO:0019901	protein kinase binding	80	1.90309	10	8
molecular function	GO:0019904	protein domain specific binding	2879.08	3.45925	30	95.9693
molecular function	GO:0019905	syntaxin binding	6.7	0.826075	3
biological process	GO:0019915	lipid storage	153.4	2.18583	6
molecular function	GO:0019948	SUMO activating enzyme activity	3.3	0.518514	1
molecular function	GO:0020037	heme binding	2419.98	3.38381	25	96.7992
molecular function	GO:0022857	transmembrane transporter activity	380.1	2.5799	40	9.5025
biological process	GO:0022900	electron transport chain	138.87	2.14261	3
biological process	GO:0022904	respiratory electron transport chain	360.78	2.55724	6
biological process	GO:0023051	regulation of signaling	18.14	1.25864	4
biological process	GO:0023052	signaling	2.54	0.404834	2
biological process	GO:0030001	metal ion transport	183.98	2.26477	28	6.57071
cellular component	GO:0030008	TRAPP complex	306.48	2.4864	9
biological process	GO:0030010	establishment of cell polarity	6.87	0.836957	8
cellular component	GO:0030014	CCR4-NOT complex	4.24	0.627366	4
biological process	GO:0030036	actin cytoskeleton organization	166.94	2.22256	8
biological process	GO:0030041	actin filament polymerization	299.78	2.4768	9
biological process	GO:0030042	actin filament depolymerization	1110.01	3.04533	11	100.91
molecular function	GO:0030060	L-malate dehydrogenase activity	164.57	2.21635	3
biological process	GO:0030071	regulation of mitotic metaphase/anaphase transition	1.28	0.10721	4
biological process	GO:0030091	protein repair	16.72	1.22324	4
cellular component	GO:0030117	membrane coat	382.4	2.58252	36	10.6222
cellular component	GO:0030122	AP-2 adaptor complex	76.59	1.88417	2
cellular component	GO:0030123	AP-3 adaptor complex	5.28	0.722634	4
cellular component	GO:0030126	COPI vesicle coat	55.07	1.74092	10	5.507
cellular component	GO:0030127	COPII vesicle coat	12.13	1.08386	8
cellular component	GO:0030130	clathrin coat of trans-Golgi network vesicle	71.26	1.85285	5
cellular component	GO:0030131	clathrin adaptor complex	135.98	2.13348	15	9.06533
cellular component	GO:0030132	clathrin coat of coated pit	71.26	1.85285	5
cellular component	GO:0030136	clathrin-coated vesicle	0		1
cellular component	GO:0030141	secretory granule	24.7	1.3927	3
molecular function	GO:0030145	manganese ion binding	155.96	2.19301	16	9.7475
biological process	GO:0030150	protein import into mitochondrial matrix	1959.2	3.29208	15	130.613
molecular function	GO:0030151	molybdenum ion binding	2.42	0.383815	1
biological process	GO:0030154	cell differentiation	41.15	1.61437	3
biological process	GO:0030155	regulation of cell adhesion	6.35	0.802774	2
molecular function	GO:0030158	protein xylosyltransferase activity	3.07	0.487138	1
biological process	GO:0030163	protein catabolic process	845.46	2.92709	21	40.26
molecular function	GO:0030170	pyridoxal phosphate binding	668.05	2.82481	61	10.9516
cellular component	GO:0030173	integral component of Golgi membrane	6.43	0.808211	2
cellular component	GO:0030176	integral component of endoplasmic reticulum membrane	173.51	2.23932	9
molecular function	GO:0030234	enzyme regulator activity	442.16	2.64558	38	11.6358
biological process	GO:0030242	autophagy of peroxisome	2.12	0.326336	1
molecular function	GO:0030246	carbohydrate binding	115.04	2.06085	15	7.66933
molecular function	GO:0030276	clathrin binding	4.41	0.644439	1
cellular component	GO:0030286	dynein complex	7743.59	3.88894	70	110.623
cellular component	GO:0030289	protein phosphatase 4 complex	4.15	0.618048	2
biological process	GO:0030328	prenylcysteine catabolic process	10.16	1.00689	1
molecular function	GO:0030337	DNA polymerase processivity factor activity	149.98	2.17603	2
biological process	GO:0030433	ubiquitin-dependent ERAD pathway	40.43	1.6067	16	2.52687
biological process	GO:0030488	tRNA methylation	45.57	1.65868	8
biological process	GO:0030500	regulation of bone mineralization	0		1
molecular function	GO:0030515	snoRNA binding	53.79	1.7307	3
cellular component	GO:0030532	small nuclear ribonucleoprotein complex	75.43	1.87754	2
molecular function	GO:0030544	Hsp70 protein binding	37.62	1.57542	2
molecular function	GO:0030623	U5 snRNA binding	3.92	0.593286	1
cellular component	GO:0030677	ribonuclease P complex	0.75		2
cellular component	GO:0030688	preribosome, small subunit precursor	32.71	1.51468	7
biological process	GO:0030833	regulation of actin filament polymerization	711.3	2.85205	19	37.4368
biological process	GO:0030837	negative regulation of actin filament polymerization	7.14	0.853698	1
cellular component	GO:0030870	Mre11 complex	1.98	0.296665	3
cellular component	GO:0030880	RNA polymerase complex	26.47	1.42275	5
cellular component	GO:0030891	VCB complex	167.83	2.22487	3
cellular component	GO:0030896	checkpoint clamp complex	7.88	0.896526	5
cellular component	GO:0030904	retromer complex	183.12	2.26274	2
cellular component	GO:0030906	retromer, cargo-selective complex	5.12	0.70927	1
cellular component	GO:0030915	Smc5-Smc6 complex	0		2
molecular function	GO:0030942	endoplasmic reticulum signal peptide binding	20.74	1.31681	4
molecular function	GO:0030955	potassium ion binding	99.71	1.99874	5
molecular function	GO:0030975	thiamine binding	5.22	0.717671	1
molecular function	GO:0030976	thiamine pyrophosphate binding	17.14	1.23401	7
molecular function	GO:0030983	mismatched DNA binding	1.41	0.149219	4
cellular component	GO:0031011	Ino80 complex	146.84	2.16684	12	12.2367
cellular component	GO:0031012	extracellular matrix	6.81	0.833147	1
molecular function	GO:0031071	cysteine desulfurase activity	40.91	1.61183	3
molecular function	GO:0031072	heat shock protein binding	350.49	2.54468	7
cellular component	GO:0031080	nuclear pore outer ring	2.49	0.396199	1
cellular component	GO:0031083	BLOC-1 complex	1.32	0.120574	1
cellular component	GO:0031105	septin complex	46.58	1.6682	1
biological process	GO:0031110	regulation of microtubule polymerization or depolymerization	178.68	2.25208	3
biological process	GO:0031122	cytoplasmic microtubule organization	11.37	1.05576	6
biological process	GO:0031123	RNA 3'-end processing	8.46	0.92737	4
biological process	GO:0031124	mRNA 3'-end processing	6.42	0.807535	2
biological process	GO:0031145	anaphase-promoting complex-dependent catabolic process	2.05	0.311754	2
molecular function	GO:0031151	histone methyltransferase activity (H3-K79 specific)	1.95	0.290035	5
biological process	GO:0031204	posttranslational protein targeting to membrane, translocation	2.64	0.421604	1
cellular component	GO:0031209	SCAR complex	17.38	1.24005	1
molecular function	GO:0031369	translation initiation factor binding	74.93	1.87466	4
cellular component	GO:0031390	Ctf18 RFC-like complex	0.95		2
molecular function	GO:0031418	L-ascorbic acid binding	12.16	1.08493	8
molecular function	GO:0031419	cobalamin binding	3.59	0.555094	1
cellular component	GO:0031429	box H/ACA snoRNP complex	17.75	1.2492	4
cellular component	GO:0031461	cullin-RING ubiquitin ligase complex	9.41	0.97359	3
molecular function	GO:0031491	nucleosome binding	44.77	1.65099	3
cellular component	GO:0031515	tRNA (m1A) methyltransferase complex	45.57	1.65868	8
cellular component	GO:0031519	PcG protein complex	0.75		1
biological process	GO:0031532	actin cytoskeleton reorganization	28.77	1.45894	4
cellular component	GO:0031588	nucleotide-activated protein kinase complex	1.22	0.0863598	1
molecular function	GO:0031625	ubiquitin protein ligase binding	43.33	1.63679	13	3.33308
molecular function	GO:0031683	G-protein beta/gamma-subunit complex binding	27.03	1.43185	16	1.68938
biological process	GO:0031929	TOR signaling	62.08	1.79295	5
cellular component	GO:0031931	TORC1 complex	61.36	1.78789	4
cellular component	GO:0031932	TORC2 complex	62.08	1.79295	5
cellular component	GO:0031966	mitochondrial membrane	2.9	0.462398	2
biological process	GO:0032006	regulation of TOR signaling	27.36	1.43712	5
biological process	GO:0032008	positive regulation of TOR signaling	80.97	1.90832	6
biological process	GO:0032012	regulation of ARF protein signal transduction	12.47	1.09587	11	1.13364
cellular component	GO:0032021	NELF complex	30.52	1.48458	6
cellular component	GO:0032039	integrator complex	1.99	0.298853	4
cellular component	GO:0032040	small-subunit processome	153.35	2.18568	18	8.51944
biological process	GO:0032049	cardiolipin biosynthetic process	12.29	1.08955	2
molecular function	GO:0032217	riboflavin transmembrane transporter activity	6.93	0.840733	4
biological process	GO:0032218	riboflavin transport	6.93	0.840733	4
biological process	GO:0032259	methylation	194.44	2.28879	25	7.7776
biological process	GO:0032264	IMP salvage	10.26	1.01115	2
molecular function	GO:0032266	phosphatidylinositol-3-phosphate binding	3.86	0.586587	1
cellular component	GO:0032299	ribonuclease H2 complex	16.34	1.21325	1
cellular component	GO:0032300	mismatch repair complex	2.62	0.418301	5
biological process	GO:0032324	molybdopterin cofactor biosynthetic process	1.65	0.217484	3
biological process	GO:0032328	alanine transport	4.42	0.645422	1
biological process	GO:0032456	endocytic recycling	31.24	1.49471	6
biological process	GO:0032469	endoplasmic reticulum calcium ion homeostasis	3.44	0.536558	3
biological process	GO:0032509	endosome transport via multivesicular body sorting pathway	141.66	2.15125	10	14.166
biological process	GO:0032515	negative regulation of phosphoprotein phosphatase activity	9.96	0.998259	1
biological process	GO:0032543	mitochondrial translation	130.17	2.11451	8
molecular function	GO:0032549	ribonucleoside binding	15.02	1.17667	7
molecular function	GO:0032559	adenyl ribonucleotide binding	3.52	0.546543	2
biological process	GO:0032571	response to vitamin K	0		1
cellular component	GO:0032777	Piccolo NuA4 histone acetyltransferase complex	8.26	0.91698	3
biological process	GO:0032780	negative regulation of ATPase activity	120.69	2.08167	5
cellular component	GO:0032783	ELL-EAF complex	5.33	0.726727	1
biological process	GO:0032784	regulation of DNA-templated transcription, elongation	1.42	0.152288	3
biological process	GO:0032786	positive regulation of DNA-templated transcription, elongation	491.78	2.69177	2
molecular function	GO:0032947	protein-containing complex scaffold activity	57.02	1.75603	7
biological process	GO:0032957	inositol trisphosphate metabolic process	29.06	1.4633	3
biological process	GO:0032958	inositol phosphate biosynthetic process	2.62	0.418301	4
biological process	GO:0032968	positive regulation of transcription elongation from RNA polymerase II promoter	4.43	0.646404	2
molecular function	GO:0032977	membrane insertase activity	2.02	0.305351	3
biological process	GO:0032981	mitochondrial respiratory chain complex I assembly	199.29	2.29949	5
biological process	GO:0033014	tetrapyrrole biosynthetic process	61.56	1.7893	7
cellular component	GO:0033177	proton-transporting two-sector ATPase complex, proton-transporting domain	1208.18	3.08213	14	86.2986
cellular component	GO:0033178	proton-transporting two-sector ATPase complex, catalytic domain	193.59	2.28688	6
cellular component	GO:0033179	proton-transporting V-type ATPase, V0 domain	2486.13	3.39552	42	59.1936
cellular component	GO:0033180	proton-transporting V-type ATPase, V1 domain	587.5	2.76901	11	53.4091
biological process	GO:0033227	dsRNA transport	1.68	0.225309	2
biological process	GO:0033499	galactose catabolic process via UDP-galactose	19.86	1.29798	7
biological process	GO:0033554	cellular response to stress	2.61	0.416641	3
cellular component	GO:0033557	Slx1-Slx4 complex	3.88	0.588832	1
cellular component	GO:0033588	Elongator holoenzyme complex	27.72	1.44279	7
biological process	GO:0033674	positive regulation of kinase activity	2.61	0.416641	3
molecular function	GO:0033699	DNA 5'-adenosine monophosphate hydrolase activity	1.26	0.100371	4
molecular function	GO:0033743	peptide-methionine (R)-S-oxide reductase activity	16.72	1.22324	5
molecular function	GO:0033819	lipoyl(octanoyl) transferase activity	2.47	0.392697	2
molecular function	GO:0033897	ribonuclease T2 activity	22.98	1.36135	3
molecular function	GO:0033925	mannosyl-glycoprotein endo-beta-N-acetylglucosaminidase activity	5.71	0.756636	3
biological process	GO:0034220	ion transmembrane transport	98.96	1.99546	9
biological process	GO:0034227	tRNA thio-modification	155.93	2.19293	10	15.593
biological process	GO:0034244	negative regulation of transcription elongation from RNA polymerase II promoter	1.82	0.260071	3
biological process	GO:0034314	Arp2/3 complex-mediated actin nucleation	801.24	2.90376	28	28.6157
biological process	GO:0034316	negative regulation of Arp2/3 complex-mediated actin nucleation	14.32	1.15594	2
molecular function	GO:0034450	ubiquitin-ubiquitin ligase activity	11.81	1.07225	3
cellular component	GO:0034457	Mpp10 complex	98.79	1.99471	5
biological process	GO:0034477	U6 snRNA 3'-end processing	30.35	1.48216	5
molecular function	GO:0034511	U3 snoRNA binding	80.19	1.90412	4
biological process	GO:0034551	mitochondrial respiratory chain complex III assembly	1.79	0.252853	1
molecular function	GO:0034597	phosphatidylinositol-4,5-bisphosphate 4-phosphatase activity	44.46	1.64797	2
biological process	GO:0034729	histone H3-K79 methylation	1.95	0.290035	5
biological process	GO:0034968	histone lysine methylation	1.53	0.184691	4
cellular component	GO:0034993	meiotic nuclear membrane microtubule tethering complex	1.42	0.152288	4
cellular component	GO:0034998	oligosaccharyltransferase I complex	92.97	1.96834	1
molecular function	GO:0035014	phosphatidylinositol 3-kinase regulator activity	0.99		3
biological process	GO:0035023	regulation of Rho protein signal transduction	16.76	1.22427	14	1.19714
molecular function	GO:0035064	methylated histone binding	0.88		1
molecular function	GO:0035091	phosphatidylinositol binding	189.7	2.27807	18	10.5389
cellular component	GO:0035098	ESC/E(Z) complex	4.1	0.612784	8
cellular component	GO:0035102	PRC1 complex	0.75		1
cellular component	GO:0035145	exon-exon junction complex	6.04	0.781037	1
molecular function	GO:0035197	siRNA binding	1.42	0.152288	1
molecular function	GO:0035226	glutamate-cysteine ligase catalytic subunit binding	1.61	0.206826	1
biological process	GO:0035246	peptidyl-arginine N-methylation	1.89	0.276462	3
cellular component	GO:0035267	NuA4 histone acetyltransferase complex	154.13	2.18789	12	12.8442
molecular function	GO:0035299	inositol pentakisphosphate 2-kinase activity	2.06	0.313867	3
biological process	GO:0035307	positive regulation of protein dephosphorylation	7.07	0.849419	2
biological process	GO:0035434	copper ion transmembrane transport	5.1	0.70757	6
biological process	GO:0035556	intracellular signal transduction	215.72	2.33389	47	4.58979
cellular component	GO:0036064	ciliary basal body	0.72		1
biological process	GO:0036085	GDP-fucose import into Golgi lumen	98.6	1.99388	3
molecular function	GO:0036094	small molecule binding	0		1
biological process	GO:0036265	RNA (guanine-N7)-methylation	4.68	0.670246	3
biological process	GO:0036297	interstrand cross-link repair	18.95	1.27761	5
molecular function	GO:0036374	glutathione hydrolase activity	4.38	0.641474	1
molecular function	GO:0036402	proteasome-activating ATPase activity	1190.41	3.0757	27	44.0893
biological process	GO:0036444	calcium import into the mitochondrion	36.42	1.56134	6
molecular function	GO:0036459	thiol-dependent ubiquitinyl hydrolase activity	340.69	2.53236	57	5.97702
biological process	GO:0038007	netrin-activated signaling pathway	1.72	0.235528	1
molecular function	GO:0038023	signaling receptor activity	3.84	0.584331	3
molecular function	GO:0038062	protein tyrosine kinase collagen receptor activity	1.07	0.0293838	3
biological process	GO:0040001	establishment of mitotic spindle localization	0		2
biological process	GO:0042026	protein refolding	128.32	2.10829	6
molecular function	GO:0042030	ATPase inhibitor activity	120.69	2.08167	5
biological process	GO:0042128	nitrate assimilation	2.42	0.383815	1
molecular function	GO:0042132	fructose 1,6-bisphosphate 1-phosphatase activity	176.64	2.24709	5
biological process	GO:0042147	retrograde transport, endosome to Golgi	189.65	2.27795	4
molecular function	GO:0042162	telomeric DNA binding	93.37	1.97021	7
biological process	GO:0042176	regulation of protein catabolic process	206.98	2.31593	10	20.698
biological process	GO:0042254	ribosome biogenesis	759.28	2.8804	40	18.982
biological process	GO:0042256	mature ribosome assembly	69.99	1.84504	6
biological process	GO:0042273	ribosomal large subunit biogenesis	17.35	1.2393	4
biological process	GO:0042325	regulation of phosphorylation	10.79	1.03302	2
molecular function	GO:0042393	histone binding	1.05	0.0211893	2
biological process	GO:0042407	cristae formation	21.91	1.34064	3
cellular component	GO:0042555	MCM complex	60.16	1.77931	16	3.76
molecular function	GO:0042578	phosphoric ester hydrolase activity	104.63	2.01966	6
molecular function	GO:0042626	ATPase activity, coupled to transmembrane movement of substances	909.79	2.95894	34	26.7585
cellular component	GO:0042719	mitochondrial intermembrane space protein transporter complex	37.5	1.57403	2
cellular component	GO:0042721	TIM22 mitochondrial import inner membrane insertion complex	100.57	2.00247	7
biological process	GO:0042742	defense response to bacterium	16.96	1.22943	3
biological process	GO:0042761	very long-chain fatty acid biosynthetic process	0		1
cellular component	GO:0042765	GPI-anchor transamidase complex	35.96	1.55582	14	2.56857
biological process	GO:0042773	ATP synthesis coupled electron transport	270.51	2.43218	4
molecular function	GO:0042800	histone methyltransferase activity (H3-K4 specific)	3.79	0.578639	3
molecular function	GO:0042802	identical protein binding	108.67	2.03611	4
molecular function	GO:0042803	protein homodimerization activity	133.89	2.12675	5
molecular function	GO:0042813	Wnt-activated receptor activity	5.3	0.724276	6
biological process	GO:0042891	antibiotic transport	17.18	1.23502	1
biological process	GO:0042981	regulation of apoptotic process	37.26	1.57124	10	3.726
biological process	GO:0043001	Golgi to plasma membrane protein transport	2.69	0.429752	1
biological process	GO:0043004	cytoplasmic sequestering of CFTR protein	4.42	0.645422	3
biological process	GO:0043010	camera-type eye development	1.72	0.235528	2
molecular function	GO:0043015	gamma-tubulin binding	9.51	0.978181	8
molecular function	GO:0043022	ribosome binding	517.95	2.71429	7
molecular function	GO:0043024	ribosomal small subunit binding	2.23	0.348305	2
biological process	GO:0043039	tRNA aminoacylation	134.22	2.12782	26	5.16231
biological process	GO:0043044	ATP-dependent chromatin remodeling	153.91	2.18727	11	13.9918
biological process	GO:0043048	dolichyl monophosphate biosynthetic process	0.5		2
biological process	GO:0043065	positive regulation of apoptotic process	3.14	0.49693	1
biological process	GO:0043066	negative regulation of apoptotic process	70.02	1.84522	3
biological process	GO:0043085	positive regulation of catalytic activity	7.45	0.872156	2
biological process	GO:0043087	regulation of GTPase activity	1034.93	3.01491	6
molecular function	GO:0043130	ubiquitin binding	7.11	0.85187	4
molecular function	GO:0043140	ATP-dependent 3'-5' DNA helicase activity	1.46	0.164353	2
molecular function	GO:0043141	ATP-dependent 5'-3' DNA helicase activity	130.37	2.11518	6
biological process	GO:0043154	negative regulation of cysteine-type endopeptidase activity involved in apoptotic process	70.02	1.84522	3
biological process	GO:0043161	proteasome-mediated ubiquitin-dependent protein catabolic process	747.48	2.8736	9
molecular function	GO:0043169	cation binding	132.57	2.12245	10	13.257
cellular component	GO:0043189	H4/H2A histone acetyltransferase complex	511.43	2.70879	4
cellular component	GO:0043190	ATP-binding cassette (ABC) transporter complex	7.2	0.857332	1
cellular component	GO:0043231	intracellular membrane-bounded organelle	895.23	2.95193	9
biological process	GO:0043248	proteasome assembly	484.34	2.68515	20	24.217
biological process	GO:0043461	proton-transporting ATP synthase complex assembly	20.4	1.30963	3
biological process	GO:0043486	histone exchange	1.02	0.00860017	2
biological process	GO:0043491	protein kinase B signaling	2.34	0.369216	3
biological process	GO:0043547	positive regulation of GTPase activity	22.12	1.34479	16	1.3825
cellular component	GO:0043564	Ku70:Ku80 complex	93.37	1.97021	7
molecular function	GO:0043565	sequence-specific DNA binding	289.19	2.46118	66	4.38167
biological process	GO:0043631	RNA polyadenylation	10.81	1.03383	7
biological process	GO:0043666	regulation of phosphoprotein phosphatase activity	26.44	1.42226	2
biological process	GO:0043984	histone H4-K16 acetylation	0.79		1
biological process	GO:0044088	regulation of vacuole organization	1.88	0.274158	1
biological process	GO:0044205	de novo' UMP biosynthetic process	2.66	0.424882	2
molecular function	GO:0044212	transcription regulatory region DNA binding	6.44	0.808886	6
biological process	GO:0044237	cellular metabolic process	55.69	1.74578	19	2.93105
biological process	GO:0044249	cellular biosynthetic process	16.76	1.22427	2
biological process	GO:0044458	motile cilium assembly	26.29	1.41979	2
biological process	GO:0044571	[2Fe-2S] cluster assembly	40.91	1.61183	3
cellular component	GO:0044666	MLL3/4 complex	123.99	2.09339	4
molecular function	GO:0044877	protein-containing complex binding	18.18	1.25959	2
biological process	GO:0045039	protein insertion into mitochondrial inner membrane	100.57	2.00247	6
biological process	GO:0045041	protein import into mitochondrial intermembrane space	95.47	1.97987	3
biological process	GO:0045109	intermediate filament organization	1.88	0.274158	1
biological process	GO:0045116	protein neddylation	89.69	1.95274	15	5.97933
molecular function	GO:0045131	pre-mRNA branch point binding	12.55	1.09864	2
biological process	GO:0045132	meiotic chromosome segregation	1.21	0.0827854	3
molecular function	GO:0045182	translation regulator activity	2.34	0.369216	2
biological process	GO:0045216	cell-cell junction organization	0.89		1
cellular component	GO:0045239	tricarboxylic acid cycle enzyme complex	23.34	1.3681	3
cellular component	GO:0045252	oxoglutarate dehydrogenase complex	5.5	0.740363	1
cellular component	GO:0045254	pyruvate dehydrogenase complex	1.76	0.245513	1
cellular component	GO:0045261	proton-transporting ATP synthase complex, catalytic core F(1)	363.24	2.56019	13	27.9415
cellular component	GO:0045263	proton-transporting ATP synthase complex, coupling factor F(o)	368.84	2.56684	2
cellular component	GO:0045281	succinate dehydrogenase complex	158.88	2.20107	2
biological process	GO:0045292	mRNA cis splicing, via spliceosome	277.81	2.44375	7
molecular function	GO:0045294	alpha-catenin binding	5.61	0.748963	1
molecular function	GO:0045296	cadherin binding	8.27	0.917506	6
molecular function	GO:0045322	unmethylated CpG binding	3.37	0.52763	5
cellular component	GO:0045335	phagocytic vesicle	16.51	1.21775	2
biological process	GO:0045454	cell redox homeostasis	2785.31	3.44487	62	44.9244
biological process	GO:0045721	negative regulation of gluconeogenesis	39.27	1.59406	3
biological process	GO:0045747	positive regulation of Notch signaling pathway	21.31	1.32858	2
biological process	GO:0045859	regulation of protein kinase activity	1.22	0.0863598	1
biological process	GO:0045892	negative regulation of transcription, DNA-templated	252.3	2.40192	21	12.0143
biological process	GO:0045893	positive regulation of transcription, DNA-templated	29.33	1.46731	1
biological process	GO:0045901	positive regulation of translational elongation	492.03	2.69199	1
biological process	GO:0045905	positive regulation of translational termination	492.03	2.69199	1
biological process	GO:0046034	ATP metabolic process	380.31	2.58014	13	29.2546
biological process	GO:0046080	dUTP metabolic process	130.18	2.11454	3
biological process	GO:0046168	glycerol-3-phosphate catabolic process	28.44	1.45393	5
biological process	GO:0046470	phosphatidylcholine metabolic process	1.64	0.214844	2
biological process	GO:0046488	phosphatidylinositol metabolic process	5.11	0.708421	5
cellular component	GO:0046540	U4/U6 x U5 tri-snRNP complex	51.54	1.71214	16	3.22125
biological process	GO:0046654	tetrahydrofolate biosynthetic process	1.64	0.214844	2
cellular component	GO:0046658	anchored component of plasma membrane	2.75	0.439333	1
cellular component	GO:0046695	SLIK (SAGA-like) complex	5.41	0.733197	4
biological process	GO:0046716	muscle cell cellular homeostasis	1.88	0.274158	1
biological process	GO:0046782	regulation of viral transcription	1.42	0.152288	1
biological process	GO:0046835	carbohydrate phosphorylation	2.94	0.468347	1
biological process	GO:0046854	phosphatidylinositol phosphorylation	147.36	2.16838	24	6.14
biological process	GO:0046856	phosphatidylinositol dephosphorylation	58.23	1.76515	9
molecular function	GO:0046872	metal ion binding	1359.58	3.1334	135	10.071
molecular function	GO:0046873	metal ion transmembrane transporter activity	126.55	2.10226	26	4.86731
biological process	GO:0046907	intracellular transport	51.6	1.71265	6
molecular function	GO:0046912	transferase activity, transferring acyl groups, acyl groups converted into alkyl on transfer	84.49	1.92681	4
molecular function	GO:0046923	ER retention sequence binding	170.23	2.23104	5
molecular function	GO:0046933	proton-transporting ATP synthase activity, rotational mechanism	1270.67	3.10403	22	57.7577
biological process	GO:0046938	phytochelatin biosynthetic process	3.06	0.485721	2
molecular function	GO:0046961	proton-transporting ATPase activity, rotational mechanism	664.14	2.82226	14	47.4386
molecular function	GO:0046982	protein heterodimerization activity	2418.06	3.38347	59	40.9841
molecular function	GO:0046983	protein dimerization activity	226.42	2.35491	42	5.39095
molecular function	GO:0047325	inositol tetrakisphosphate 1-kinase activity	29.06	1.4633	3
molecular function	GO:0047390	glycerophosphocholine cholinephosphodiesterase activity	1.7	0.230449	1
molecular function	GO:0047429	nucleoside-triphosphate diphosphatase activity	189.82	2.27834	5
molecular function	GO:0047617	acyl-CoA hydrolase activity	12.23	1.08743	2
molecular function	GO:0047631	ADP-ribose diphosphatase activity	0		1
biological process	GO:0048015	phosphatidylinositol-mediated signaling	11.12	1.0461	12	0.926667
biological process	GO:0048034	heme O biosynthetic process	2.23	0.348305	1
molecular function	GO:0048037	cofactor binding	38.31	1.58331	3
molecular function	GO:0048038	quinone binding	50.02	1.69914	6
cellular component	GO:0048188	Set1C/COMPASS complex	133.57	2.12571	17	7.85706
biological process	GO:0048193	Golgi vesicle transport	1300.59	3.11414	11	118.235
biological process	GO:0048208	COPII vesicle coating	108.67	2.03611	4
biological process	GO:0048268	clathrin coat assembly	0		1
biological process	GO:0048278	vesicle docking	17.35	1.2393	5
biological process	GO:0048280	vesicle fusion with Golgi apparatus	6.03	0.780317	2
biological process	GO:0048311	mitochondrion distribution	1.88	0.274158	1
biological process	GO:0048478	replication fork protection	0.95		3
molecular function	GO:0048487	beta-tubulin binding	237.43	2.37554	4
cellular component	GO:0048500	signal recognition particle	558.02	2.74665	11	50.7291
biological process	GO:0048870	cell motility	0.13		1
molecular function	GO:0050080	malonyl-CoA decarboxylase activity	6.58	0.818226	6
molecular function	GO:0050290	sphingomyelin phosphodiesterase D activity	2.81	0.448706	2
biological process	GO:0050482	arachidonic acid secretion	21.27	1.32777	3
molecular function	GO:0050660	flavin adenine dinucleotide binding	234.42	2.36999	37	6.33568
molecular function	GO:0050661	NADP binding	415.82	2.61891	13	31.9862
molecular function	GO:0050662	coenzyme binding	565.45	2.75239	19	29.7605
biological process	GO:0050727	regulation of inflammatory response	947.29	2.97648	1
biological process	GO:0050790	regulation of catalytic activity	465.86	2.66826	2
biological process	GO:0051014	actin filament severing	3.14	0.49693	3
molecular function	GO:0051015	actin filament binding	813.27	2.91023	28	29.0454
biological process	GO:0051016	barbed-end actin filament capping	112.71	2.05196	8
molecular function	GO:0051018	protein kinase A binding	241.63	2.38315	3
biological process	GO:0051028	mRNA transport	16.76	1.22427	4
molecular function	GO:0051033	RNA transmembrane transporter activity	1.68	0.225309	2
biological process	GO:0051056	regulation of small GTPase mediated signal transduction	2.75	0.439333	4
molecular function	GO:0051082	unfolded protein binding	3470.96	3.54045	70	49.5851
molecular function	GO:0051087	chaperone binding	293.97	2.4683	11	26.7245
biological process	GO:0051090	regulation of DNA-binding transcription factor activity	1.95	0.290035	1
biological process	GO:0051103	DNA ligation involved in DNA repair	10.62	1.02612	9
biological process	GO:0051259	protein complex oligomerization	5.59	0.747412	1
biological process	GO:0051260	protein homooligomerization	3.67	0.564666	3
biological process	GO:0051276	chromosome organization	10.79	1.03302	6
molecular function	GO:0051287	NAD binding	735.57	2.86662	56	13.1352
biological process	GO:0051301	cell division	0		1
biological process	GO:0051492	regulation of stress fiber assembly	0.63		1
biological process	GO:0051493	regulation of cytoskeleton organization	6.56	0.816904	1
molecular function	GO:0051499	D-aminoacyl-tRNA deacylase activity	4.79	0.680336	2
molecular function	GO:0051536	iron-sulfur cluster binding	1487.96	3.17259	31	47.9987
molecular function	GO:0051537	2 iron, 2 sulfur cluster binding	1388.5	3.14255	15	92.5667
molecular function	GO:0051539	4 iron, 4 sulfur cluster binding	766.34	2.88442	17	45.0788
biological process	GO:0051560	mitochondrial calcium ion homeostasis	37.76	1.57703	9
biological process	GO:0051568	histone H3-K4 methylation	1.84	0.264818	2
biological process	GO:0051603	proteolysis involved in cellular protein catabolic process	3256.8	3.51279	45	72.3733
biological process	GO:0051694	pointed-end actin filament capping	7.61	0.881385	1
molecular function	GO:0051723	protein methylesterase activity	14.02	1.14675	5
biological process	GO:0051726	regulation of cell cycle	5.55	0.744293	12	0.4625
molecular function	GO:0051903	S-(hydroxymethyl)glutathione dehydrogenase activity	5.87	0.768638	1
molecular function	GO:0051920	peroxiredoxin activity	297.78	2.4739	6
molecular function	GO:0052629	phosphatidylinositol-3,5-bisphosphate 3-phosphatase activity	1.88	0.274158	1
molecular function	GO:0052725	inositol-1,3,4-trisphosphate 6-kinase activity	29.06	1.4633	3
molecular function	GO:0052726	inositol-1,3,4-trisphosphate 5-kinase activity	29.06	1.4633	3
molecular function	GO:0052855	ADP-dependent NAD(P)H-hydrate dehydratase activity	15.72	1.19645	3
molecular function	GO:0052866	phosphatidylinositol phosphate phosphatase activity	7.49	0.874482	1
cellular component	GO:0055037	recycling endosome	16.51	1.21775	2
biological process	GO:0055085	transmembrane transport	2344.2	3.36999	260	9.01615
cellular component	GO:0055087	Ski complex	1.8	0.255273	2
biological process	GO:0055114	oxidation-reduction process	5982.15	3.77686	381	15.7012
molecular function	GO:0060072	large conductance calcium-activated potassium channel activity	2.02	0.305351	4
biological process	GO:0060348	bone development	0		1
biological process	GO:0060828	regulation of canonical Wnt signaling pathway	137.45	2.13814	2
biological process	GO:0061015	snRNA import into nucleus	21.78	1.33806	2
molecular function	GO:0061608	nuclear import signal receptor activity	30.32	1.48173	4
cellular component	GO:0061617	MICOS complex	58.46	1.76686	4
molecular function	GO:0061630	ubiquitin protein ligase activity	71.78	1.856	32	2.24313
cellular component	GO:0061700	GATOR2 complex	0.79		1
cellular component	GO:0062023	collagen-containing extracellular matrix	111.99	2.04918	9
molecular function	GO:0070008	serine-type exopeptidase activity	23.39	1.36903	4
biological process	GO:0070072	vacuolar proton-transporting V-type ATPase complex assembly	843.39	2.92603	5
cellular component	GO:0070176	DRM complex	39.15	1.59273	4
molecular function	GO:0070273	phosphatidylinositol-4-phosphate binding	218.4	2.33925	11	19.8545
molecular function	GO:0070403	NAD+ binding	47.54	1.67706	12	3.96167
cellular component	GO:0070449	elongin complex	168.47	2.22652	4
biological process	GO:0070476	rRNA (guanine-N7)-methylation	120.54	2.08113	5
biological process	GO:0070481	nuclear-transcribed mRNA catabolic process, non-stop decay	21.65	1.33546	2
cellular component	GO:0070531	BRCA1-A complex	12.08	1.08207	3
cellular component	GO:0070552	BRISC complex	12.08	1.08207	3
molecular function	GO:0070569	uridylyltransferase activity	9.02	0.955207	3
cellular component	GO:0070578	RISC-loading complex	1.42	0.152288	1
biological process	GO:0070588	calcium ion transmembrane transport	28.04	1.44778	4
molecular function	GO:0070679	inositol 1,4,5 trisphosphate binding	28.4	1.45332	4
biological process	GO:0070682	proteasome regulatory particle assembly	3.76	0.575188	2
cellular component	GO:0070701	mucus layer	7.18	0.856124	1
cellular component	GO:0070772	PAS complex	2.8	0.447158	1
cellular component	GO:0070776	MOZ/MORF histone acetyltransferase complex	2.69	0.429752	1
molecular function	GO:0070840	dynein complex binding	63.01	1.79941	8
molecular function	GO:0070883	pre-miRNA binding	1.42	0.152288	1
biological process	GO:0070897	transcription preinitiation complex assembly	47.88	1.68015	4
biological process	GO:0070966	nuclear-transcribed mRNA catabolic process, no-go decay	21.65	1.33546	2
cellular component	GO:0070985	transcription factor TFIIK complex	3.85	0.585461	1
biological process	GO:0070988	demethylation	2.5	0.39794	2
cellular component	GO:0071013	catalytic step 2 spliceosome	4.92	0.691965	2
biological process	GO:0071025	RNA surveillance	21.65	1.33546	2
cellular component	GO:0071203	WASH complex	17.38	1.24005	3
cellular component	GO:0071339	MLL1 complex	10.06	1.0026	12	0.838333
biological process	GO:0071526	semaphorin-plexin signaling pathway	0.73		1
biological process	GO:0071557	histone H3-K27 demethylation	0.6		1
molecular function	GO:0071558	histone demethylase activity (H3-K27 specific)	0.6		1
cellular component	GO:0071564	npBAF complex	38.91	1.59006	7
cellular component	GO:0071565	nBAF complex	6.92	0.840106	3
biological process	GO:0071586	CAAX-box protein processing	107.4	2.031	3
cellular component	GO:0071595	Nem1-Spo7 phosphatase complex	7.07	0.849419	1
biological process	GO:0071596	ubiquitin-dependent protein catabolic process via the N-end rule pathway	4.29	0.632457	7
biological process	GO:0071704	organic substance metabolic process	23.11	1.3638	5
cellular component	GO:0071821	FANCM-MHF complex	4.75	0.676694	2
biological process	GO:0071897	DNA biosynthetic process	7.03	0.846955	5
biological process	GO:0071900	regulation of protein serine/threonine kinase activity	3.52	0.546543	2
molecular function	GO:0071933	Arp2/3 complex binding	14.32	1.15594	2
molecular function	GO:0071949	FAD binding	34.03	1.53186	5
biological process	GO:0071985	multivesicular body sorting pathway	1291.82	3.1112	5
cellular component	GO:0071986	Ragulator complex	70.02	1.84522	3
biological process	GO:0072321	chaperone-mediated protein transport	44.21	1.64552	3
cellular component	GO:0072357	PTW/PP1 phosphatase complex	17.54	1.24403	3
cellular component	GO:0072487	MSL complex	3.2	0.50515	2
cellular component	GO:0072546	ER membrane protein complex	141.06	2.1494	5
molecular function	GO:0072572	poly-ADP-D-ribose binding	0.69		1
biological process	GO:0072583	clathrin-dependent endocytosis	1.57	0.1959	1
cellular component	GO:0080008	Cul4-RING E3 ubiquitin ligase complex	0		1
biological process	GO:0080009	mRNA methylation	20.15	1.30428	6
molecular function	GO:0080019	fatty-acyl-CoA reductase (alcohol-forming) activity	0		1
molecular function	GO:0080048	GDP-D-glucose phosphorylase activity	5.98	0.776701	2
cellular component	GO:0089701	U2AF	155.75	2.19243	9
biological process	GO:0090036	regulation of protein kinase C signaling	104.18	2.01778	1
biological process	GO:0090065	regulation of production of siRNA involved in RNA interference	1.42	0.152288	1
biological process	GO:0090114	COPII-coated vesicle budding	2.3	0.361728	1
biological process	GO:0090149	mitochondrial membrane fission	24.88	1.39585	8
biological process	GO:0090155	negative regulation of sphingolipid biosynthetic process	17.3	1.23805	1
biological process	GO:0090286	cytoskeletal anchoring at nuclear membrane	0		1
biological process	GO:0090305	nucleic acid phosphodiester bond hydrolysis	496.59	2.696	1
biological process	GO:0090382	phagosome maturation	16.51	1.21775	2
biological process	GO:0090481	pyrimidine nucleotide-sugar transmembrane transport	47.06	1.67265	4
biological process	GO:0090503	RNA phosphodiester bond hydrolysis, exonucleolytic	3.91	0.592177	2
cellular component	GO:0090575	RNA polymerase II transcription factor complex	1.29	0.11059	3
biological process	GO:0097010	eukaryotic translation initiation factor 4F complex assembly	5.42	0.733999	2
molecular function	GO:0097027	ubiquitin-protein transferase activator activity	2.84	0.453318	5
biological process	GO:0097056	selenocysteinyl-tRNA(Sec) biosynthetic process	2.31	0.363612	1
biological process	GO:0097193	intrinsic apoptotic signaling pathway	4.04	0.606381	1
cellular component	GO:0097255	R2TP complex	130.37	2.11518	6
cellular component	GO:0097361	CIA complex	22.34	1.34908	5
molecular function	GO:0097367	carbohydrate derivative binding	12.73	1.10483	2
biological process	GO:0097428	protein maturation by iron-sulfur cluster transfer	48.97	1.68993	8
molecular function	GO:0098599	palmitoyl hydrolase activity	27.03	1.43185	4
biological process	GO:0098609	cell-cell adhesion	3.67	0.564666	3
biological process	GO:0098656	anion transmembrane transport	642.72	2.80802	1
biological process	GO:0120009	intermembrane lipid transfer	51.39	1.71088	7
molecular function	GO:0120013	intermembrane lipid transfer activity	51.39	1.71088	7
biological process	GO:1900076	regulation of cellular response to insulin stimulus	0		1
biological process	GO:1901135	carbohydrate derivative metabolic process	12.73	1.10483	2
biological process	GO:1901137	carbohydrate derivative biosynthetic process	12.73	1.10483	2
biological process	GO:1901642	nucleoside transmembrane transport	10.13	1.00561	4
biological process	GO:1902445	regulation of mitochondrial membrane permeability involved in programmed necrotic cell death	3.77	0.576341	5
biological process	GO:1902600	proton transmembrane transport	982.5	2.99233	20	49.125
biological process	GO:1902979	mitotic DNA replication termination	115.27	2.06172	5
biological process	GO:1903259	exon-exon junction complex disassembly	3.24	0.510545	2
biological process	GO:1903798	regulation of production of miRNAs involved in gene silencing by miRNA	1.42	0.152288	1
biological process	GO:1904247	positive regulation of polynucleotide adenylyltransferase activity	23.72	1.37511	1
biological process	GO:1904263	positive regulation of TORC1 signaling	5.36	0.729165	2
molecular function	GO:1904265	ubiquitin-specific protease activity involved in negative regulation of retrograde protein transport, ER to cytosol	2.91	0.463893	1
biological process	GO:1904668	positive regulation of ubiquitin protein ligase activity	2.84	0.453318	5
biological process	GO:1905775	negative regulation of DNA helicase activity	2.58	0.41162	3
cellular component	GO:1990246	uniplex complex	36.42	1.56134	6
molecular function	GO:1990380	Lys48-specific deubiquitinase activity	2.52	0.401401	1
biological process	GO:1990426	mitotic recombination-dependent replication fork processing	13.84	1.14114	2
cellular component	GO:1990904	ribonucleoprotein complex	561.28	2.74918	15	37.4187
biological process	GO:2000574	regulation of microtubule motor activity	10.3	1.01284	2
biological process	GO:2001256	regulation of store-operated calcium entry	51.38	1.71079	3
