# Supplementary material for: Eudiplozoon nipponicum (Monogenea, Diplozoidae) and its adaptation to haematophagy as revealed by transcriptome and secretome profiling
Source: BMC Genomics. 2021 Apr 15;22:274. doi: 10.1186/s12864-021-07589-z (PMC8050918; doi:10.1186/s12864-021-07589-z)
Supplement: Supplementary file 5 — Additional file 5: Table S5. Spreadsheet with observed E. nipponicum KEGG Modules (by KAAS analysis) with information about the total number of transcripts in each module and the total of TPM and the ratio between the TPM value and the number of transcripts. [file 12864_2021_7589_MOESM5_ESM.xlsx]

## Sheet: KEGG Modules
KEGG Module	Sum of TPM values	Log of TPM value	Number of transcripts	Ratio TPM/Numb. of trans.
Aminoacyl tRNA	732.03	2.86453	141	5.1917
Arginine and proline metabolism	261.12	2.41684	6
Aromatic amino acid metabolism	732.65	2.8649	26	28.1788
ATP synthesis	11940.7	4.07703	179	66.708
Bacterial secretion system	63.53	1.80298	5
Branched-chain amino acid metabolism	221.98	2.34631	31	7.16065
Carbon fixation	2154.61	3.33337	84	25.6501
Cell signaling	363.94	2.56103	101	3.60337
Central carbohydrate metabolism	6487.17	3.81206	195	33.2675
Cofactor and vitamin biosynthesis	879.35	2.94416	99	8.88232
Cysteine and methionine metabolism	192.57	2.28459	16	12.0356
DNA polymerase	7.68	0.885361	9
Fatty acid metabolism	1288.77	3.11018	76	16.9575
Glycan metabolism	1064.26	3.02705	96	11.086
Glycosaminoglycan metabolism	54.19	1.73392	20	2.7095
Histidine metabolism	10.68	1.02857	7
Lipid metabolism	716.68	2.85533	98	7.31306
Lysine metabolism	191.74	2.28271	15	12.7827
Methane metabolism	486.02	2.68665	15	32.4013
Nucleotide sugar	377.1	2.57646	32	11.7844
Other amino acid metabolism	143.05	2.15549	12	11.9208
Other carbohydrate metabolism	1536.53	3.18654	82	18.7382
Polyamine biosynthesis	269.08	2.42988	13	20.6985
Proteasome	7317.31	3.86435	116	63.0803
Protein processing	2788.34	3.44535	88	31.6857
Purine metabolism	1752.97	3.24377	33	53.1203
Pyrimidine metabolism	1639.96	3.21483	42	39.0467
Repair system	653	2.81491	70	9.32857
Replication system	411.78	2.61467	43	9.57628
Ribosome	101854	5.00798	366	278.289
RNA polymerase	4915.06	3.69153	58	84.7424
RNA processing	3944.21	3.59596	166	23.7603
Serine and threonine metabolism	8.54	0.931458	2
Spliceosome	17053.2	4.23181	207	82.3827
Sterol biosynthesis	5.11	0.708421	1
Sulfur metabolism	1.8	0.255273	1
Terpenoid backbone biosynthesis	513.48	2.71052	58	8.8531
Ubiquitin system	2000.22	3.30108	65	30.7726
