# Supplementary material for: Eudiplozoon nipponicum (Monogenea, Diplozoidae) and its adaptation to haematophagy as revealed by transcriptome and secretome profiling
Source: BMC Genomics. 2021 Apr 15;22:274. doi: 10.1186/s12864-021-07589-z (PMC8050918; doi:10.1186/s12864-021-07589-z)
Supplement: Supplementary file 6 — Additional file 6: Table S6. Spreadsheet presenting E. nipponicum KEGG Orthologues and pathways. Pathways are linked with K number and quantified by the sum of TPM values of all included transcripts (also presented) and the ratio between the TPM value and the number of transcripts. [file 12864_2021_7589_MOESM6_ESM.xlsx]

## Sheet: KEGG Orthology
KEGG Orthology	Pathway	K number	Sum of TPM values	Log of TPM value	Number of transcripts	Ratio TPM/Numb. of trans.
A09100 Metabolism	Glycolysis / Gluconeogenesis	ko00010	2028.11	3.30709	57	35.5809
A09100 Metabolism	Citrate cycle (TCA cycle)	ko00020	866.91	2.93797	44	19.7025
A09100 Metabolism	Pentose phosphate pathway	ko00030	339.57	2.53093	28	12.1275
A09100 Metabolism	Pentose and glucuronate interconversions	ko00040	54.59	1.73711	7
A09100 Metabolism	Fructose and mannose metabolism	ko00051	1187.82	3.07475	33	35.9945
A09100 Metabolism	Galactose metabolism	ko00052	104.28	2.0182	18	5.79333
A09100 Metabolism	Ascorbate and aldarate metabolism	ko00053	304.32	2.48333	14	21.7371
A09100 Metabolism	Fatty acid biosynthesis	ko00061	94.62	1.97598	18	5.25667
A09100 Metabolism	Fatty acid elongation	ko00062	874.59	2.9418	39	22.4254
A09100 Metabolism	Fatty acid degradation	ko00071	746.31	2.87292	55	13.5693
A09100 Metabolism	Synthesis and degradation of ketone bodies	ko00072	122.4	2.08778	8
A09100 Metabolism	Cutin, suberine and wax biosynthesis	ko00073	0		0
A09100 Metabolism	Steroid biosynthesis	ko00100	4.75	0.676694	6
A09100 Metabolism	Primary bile acid biosynthesis	ko00120	5.11	0.708421	1
A09100 Metabolism	Secondary bile acid biosynthesis	ko00121	0		0
A09100 Metabolism	Ubiquinone and other terpenoid-quinone biosynthesis	ko00130	132.18	2.12117	12	11.015
A09100 Metabolism	Steroid hormone biosynthesis	ko00140	348.3	2.54195	7
A09100 Metabolism	Oxidative phosphorylation	ko00190	12081.6	4.08212	178	67.8739
A09180 Brite Hierarchies	Photosynthesis proteins	ko00194	0		0
A09100 Metabolism	Photosynthesis	ko00195	0		0
A09100 Metabolism	Photosynthesis - antenna proteins	ko00196	0		0
A09180 Brite Hierarchies	Cytochrome P450	ko00199	11.87	1.07445	3
A09100 Metabolism	Arginine biosynthesis	ko00220	385.9	2.58647	13	29.6846
A09100 Metabolism	Purine metabolism	ko00230	3613.31	3.55791	116	31.1492
A09100 Metabolism	Puromycin biosynthesis	ko00231	0		0
A09100 Metabolism	Caffeine metabolism	ko00232	0		0
A09100 Metabolism	Pyrimidine metabolism	ko00240	3178.72	3.50225	109	29.1626
A09100 Metabolism	Alanine, aspartate and glutamate metabolism	ko00250	312.06	2.49424	21	14.86
A09100 Metabolism	Tetracycline biosynthesis	ko00253	0		0
A09100 Metabolism	Aflatoxin biosynthesis	ko00254	2.44	0.38739	6
A09100 Metabolism	Glycine, serine and threonine metabolism	ko00260	458.53	2.66137	35	13.1009
A09100 Metabolism	Monobactam biosynthesis	ko00261	1.8	0.255273	1
A09100 Metabolism	Cysteine and methionine metabolism	ko00270	573.5	2.75853	29	19.7759
A09100 Metabolism	Valine, leucine and isoleucine degradation	ko00280	998.99	2.99956	77	12.9739
A09100 Metabolism	Geraniol degradation	ko00281	109.62	2.03989	6
A09100 Metabolism	Valine, leucine and isoleucine biosynthesis	ko00290	88.83	1.94856	7
A09100 Metabolism	Lysine biosynthesis	ko00300	0		0
A09100 Metabolism	Lysine degradation	ko00310	559.94	2.74814	51	10.9792
A09100 Metabolism	Penicillin and cephalosporin biosynthesis	ko00311	0		0
A09100 Metabolism	Arginine and proline metabolism	ko00330	683.18	2.83454	38	17.9784
A09100 Metabolism	Clavulanic acid biosynthesis	ko00331	0		0
A09100 Metabolism	Carbapenem biosynthesis	ko00332	0		0
A09100 Metabolism	Prodigiosin biosyntheses	ko00333	20.72	1.31639	4
A09100 Metabolism	Histidine metabolism	ko00340	327.66	2.51542	20	16.383
A09100 Metabolism	Tyrosine metabolism	ko00350	773.12	2.88825	29	26.6593
A09100 Metabolism	Phenylalanine metabolism	ko00360	112.55	2.05135	9
A09100 Metabolism	Chlorocyclohexane and chlorobenzene degradation	ko00361	2.06	0.313867	1
A09100 Metabolism	Benzoate degradation	ko00362	93.06	1.96876	5
A09100 Metabolism	Bisphenol degradation	ko00363	0		0
A09100 Metabolism	Fluorobenzoate degradation	ko00364	2.06	0.313867	1
A09100 Metabolism	Furfural degradation	ko00365	0		0
A09100 Metabolism	Tryptophan metabolism	ko00380	563.71	2.75106	31	18.1842
A09100 Metabolism	Phenylalanine, tyrosine and tryptophan biosynthesis	ko00400	74.96	1.87483	6
A09100 Metabolism	Novobiocin biosynthesis	ko00401	13.48	1.12969	2
A09100 Metabolism	Benzoxazinoid biosynthesis	ko00402	0		0
A09100 Metabolism	Indole diterpene alkaloid biosynthesis	ko00403	0		0
A09100 Metabolism	Staurosporine biosynthesis	ko00404	0		0
A09100 Metabolism	Phenazine biosynthesis	ko00405	0		0
A09100 Metabolism	beta-Alanine metabolism	ko00410	436.82	2.6403	29	15.0628
A09100 Metabolism	Taurine and hypotaurine metabolism	ko00430	65.29	1.81485	5
A09100 Metabolism	Phosphonate and phosphinate metabolism	ko00440	37.68	1.57611	7
A09100 Metabolism	Selenocompound metabolism	ko00450	73.69	1.86741	10	7.369
A09100 Metabolism	Cyanoamino acid metabolism	ko00460	32.97	1.51812	6
A09100 Metabolism	D-Glutamine and D-glutamate metabolism	ko00471	143.82	2.15782	2
A09100 Metabolism	D-Arginine and D-ornithine metabolism	ko00472	0		0
A09100 Metabolism	D-Alanine metabolism	ko00473	0		0
A09100 Metabolism	Glutathione metabolism	ko00480	3255.13	3.51257	43	75.7007
A09100 Metabolism	Starch and sucrose metabolism	ko00500	198.33	2.29739	16	12.3956
A09100 Metabolism	N-Glycan biosynthesis	ko00510	1014.06	3.00606	68	14.9126
A09100 Metabolism	Other glycan degradation	ko00511	26.92	1.43008	16	1.6825
A09100 Metabolism	Mucin type O-glycan biosynthesis	ko00512	50	1.69897	8
A09100 Metabolism	Various types of N-glycan biosynthesis	ko00513	904.86	2.95658	58	15.601
A09100 Metabolism	Other types of O-glycan biosynthesis	ko00514	59.61	1.77532	20	2.9805
A09100 Metabolism	Mannose type O-glycan biosyntheis	ko00515	58.87	1.76989	10	5.887
A09100 Metabolism	Amino sugar and nucleotide sugar metabolism	ko00520	906.66	2.95744	49	18.5033
A09100 Metabolism	Streptomycin biosynthesis	ko00521	59.81	1.77677	6
A09100 Metabolism	Biosynthesis of 12-, 14- and 16-membered macrolides	ko00522	0		0
A09100 Metabolism	Polyketide sugar unit biosynthesis	ko00523	0		0
A09100 Metabolism	Neomycin, kanamycin and gentamicin biosynthesis	ko00524	0		0
A09100 Metabolism	Acarbose and validamycin biosynthesis	ko00525	0		0
A09100 Metabolism	Glycosaminoglycan degradation	ko00531	12.57	1.09934	6
A09100 Metabolism	Glycosaminoglycan biosynthesis - chondroitin sulfate / dermatan sulfate	ko00532	21.75	1.33746	8
A09100 Metabolism	Glycosaminoglycan biosynthesis - keratan sulfate	ko00533	29.35	1.46761	11	2.66818
A09100 Metabolism	Glycosaminoglycan biosynthesis - heparan sulfate / heparin	ko00534	42.49	1.62829	17	2.49941
A09180 Brite Hierarchies	Proteoglycans	ko00535	2111.44	3.32458	21	100.545
A09180 Brite Hierarchies	Glycosaminoglycan binding proteins	ko00536	608.77	2.78445	38	16.0203
A09180 Brite Hierarchies	Glycosylphosphatidylinositol (GPI)-anchored proteins	ko00537	1745	3.2418	22	79.3182
A09100 Metabolism	Lipopolysaccharide biosynthesis	ko00540	0		0
A09100 Metabolism	Peptidoglycan biosynthesis	ko00550	0		0
A09100 Metabolism	Glycerolipid metabolism	ko00561	605.83	2.78235	44	13.7689
A09100 Metabolism	Inositol phosphate metabolism	ko00562	553.56	2.74316	59	9.38237
A09100 Metabolism	Glycosylphosphatidylinositol(GPI)-anchor biosynthesis	ko00563	86.95	1.93927	39	2.22949
A09100 Metabolism	Glycerophospholipid metabolism	ko00564	797.62	2.9018	79	10.0965
A09100 Metabolism	Ether lipid metabolism	ko00565	274.76	2.43895	23	11.9461
A09100 Metabolism	Lipoarabinomannan (LAM) biosynthesis	ko00571	0		0
A09100 Metabolism	Arachidonic acid metabolism	ko00590	2292.07	3.36023	19	120.635
A09100 Metabolism	Linoleic acid metabolism	ko00591	22.79	1.35774	3
A09100 Metabolism	alpha-Linolenic acid metabolism	ko00592	82.8	1.91803	5
A09100 Metabolism	Sphingolipid metabolism	ko00600	365.23	2.56257	39	9.36487
A09100 Metabolism	Glycosphingolipid biosynthesis - lacto and neolacto series	ko00601	167.97	2.22523	18	9.33167
A09100 Metabolism	Glycosphingolipid biosynthesis - globo and isoglobo series	ko00603	33.23	1.52153	7
A09100 Metabolism	Glycosphingolipid biosynthesis - ganglio series	ko00604	25.89	1.41313	10	2.589
A09100 Metabolism	Pyruvate metabolism	ko00620	1139.08	3.05655	54	21.0941
A09100 Metabolism	Dioxin degradation	ko00621	0		0
A09100 Metabolism	Xylene degradation	ko00622	0		0
A09100 Metabolism	Toluene degradation	ko00623	2.06	0.313867	1
A09100 Metabolism	Polycyclic aromatic hydrocarbon degradation	ko00624	0		0
A09100 Metabolism	Chloroalkane and chloroalkene degradation	ko00625	258.81	2.41298	10	25.881
A09100 Metabolism	Naphthalene degradation	ko00626	5.87	0.768638	1
A09100 Metabolism	Aminobenzoate degradation	ko00627	89.07	1.94973	7
A09100 Metabolism	Glyoxylate and dicarboxylate metabolism	ko00630	669.35	2.82565	40	16.7338
A09100 Metabolism	Nitrotoluene degradation	ko00633	0		0
A09100 Metabolism	Propanoate metabolism	ko00640	652.36	2.81449	47	13.88
A09100 Metabolism	Ethylbenzene degradation	ko00642	0		0
A09100 Metabolism	Styrene degradation	ko00643	46.61	1.66848	6
A09100 Metabolism	Butanoate metabolism	ko00650	302.22	2.48032	24	12.5925
A09100 Metabolism	C5-Branched dibasic acid metabolism	ko00660	0		0
A09100 Metabolism	One carbon pool by folate	ko00670	271.22	2.43332	21	12.9152
A09100 Metabolism	Methane metabolism	ko00680	674.26	2.82883	21	32.1076
A09100 Metabolism	Carbon fixation in photosynthetic organisms	ko00710	1205.25	3.08108	33	36.5227
A09100 Metabolism	Carbon fixation pathways in prokaryotes	ko00720	246.26	2.39139	25	9.8504
A09100 Metabolism	Thiamine metabolism	ko00730	392.36	2.59368	15	26.1573
A09100 Metabolism	Riboflavin metabolism	ko00740	11.42	1.05767	3
A09100 Metabolism	Vitamin B6 metabolism	ko00750	12.22	1.08707	3
A09100 Metabolism	Nicotinate and nicotinamide metabolism	ko00760	139.82	2.14557	20	6.991
A09100 Metabolism	Pantothenate and CoA biosynthesis	ko00770	60.16	1.77931	17	3.53882
A09100 Metabolism	Biotin metabolism	ko00780	4.1	0.612784	3
A09100 Metabolism	Lipoic acid metabolism	ko00785	8.01	0.903633	4
A09100 Metabolism	Folate biosynthesis	ko00790	1376.54	3.13879	30	45.8847
A09100 Metabolism	Atrazine degradation	ko00791	0		0
A09100 Metabolism	Retinol metabolism	ko00830	76.87	1.88576	14	5.49071
A09100 Metabolism	Porphyrin and chlorophyll metabolism	ko00860	451.87	2.65501	30	15.0623
A09100 Metabolism	Terpenoid backbone biosynthesis	ko00900	458.45	2.66129	39	11.7551
A09100 Metabolism	Indole alkaloid biosynthesis	ko00901	19.59	1.29203	2
A09100 Metabolism	Monoterpenoid biosynthesis	ko00902	0		0
A09100 Metabolism	Limonene and pinene degradation	ko00903	252.94	2.40302	9
A09100 Metabolism	Diterpenoid biosynthesis	ko00904	0		0
A09100 Metabolism	Brassinosteroid biosynthesis	ko00905	0		0
A09100 Metabolism	Carotenoid biosynthesis	ko00906	0		0
A09100 Metabolism	Zeatin biosynthesis	ko00908	51.36	1.71063	4
A09100 Metabolism	Sesquiterpenoid and triterpenoid biosynthesis	ko00909	0		0
A09100 Metabolism	Nitrogen metabolism	ko00910	333.03	2.52248	8
A09100 Metabolism	Sulfur metabolism	ko00920	396.64	2.5984	14	28.3314
A09100 Metabolism	Caprolactam degradation	ko00930	168.02	2.22536	11	15.2745
A09100 Metabolism	Phenylpropanoid biosynthesis	ko00940	0		0
A09100 Metabolism	Flavonoid biosynthesis	ko00941	0		0
A09100 Metabolism	Anthocyanin biosynthesis	ko00942	0		0
A09100 Metabolism	Isoflavonoid biosynthesis	ko00943	0		0
A09100 Metabolism	Flavone and flavonol biosynthesis	ko00944	0		0
A09100 Metabolism	Stilbenoid, diarylheptanoid and gingerol biosynthesis	ko00945	0		0
A09100 Metabolism	Isoquinoline alkaloid biosynthesis	ko00950	74.63	1.87291	7
A09100 Metabolism	Tropane, piperidine and pyridine alkaloid biosynthesis	ko00960	46.68	1.66913	4
A09100 Metabolism	Betalain biosynthesis	ko00965	27.95	1.44638	3
A09100 Metabolism	Glucosinolate biosynthesis	ko00966	0		0
A09120 Genetic Information Processing	Aminoacyl-tRNA biosynthesis	ko00970	433.69	2.63718	83	5.22518
A09100 Metabolism	Metabolism of xenobiotics by cytochrome P450	ko00980	2963.18	3.47176	17	174.305
A09100 Metabolism	Insect hormone biosynthesis	ko00981	252.94	2.40302	9
A09100 Metabolism	Drug metabolism - cytochrome P450	ko00982	2897.13	3.46197	15	193.142
A09100 Metabolism	Drug metabolism - other enzymes	ko00983	2395.23	3.37935	47	50.9623
A09100 Metabolism	Steroid degradation	ko00984	0		0
A09100 Metabolism	Biosynthesis of secondary metabolites - unclassified	ko00999	0		0
A09180 Brite Hierarchies	Enzymes	ko01000	0		0
A09180 Brite Hierarchies	Protein kinases	ko01001	665.14	2.82291	205	3.24459
A09180 Brite Hierarchies	Peptidases	ko01002	10691.8	4.02905	339	31.5394
A09180 Brite Hierarchies	Glycosyltransferases	ko01003	1051.69	3.02189	126	8.34675
A09180 Brite Hierarchies	Lipid biosynthesis proteins	ko01004	934.22	2.97045	64	14.5972
A09180 Brite Hierarchies	Lipopolysaccharide biosynthesis proteins	ko01005	0		0
A09180 Brite Hierarchies	Prenyltransferases	ko01006	199.6	2.30016	23	8.67826
A09180 Brite Hierarchies	Amino acid related enzymes	ko01007	685.64	2.8361	94	7.29404
A09180 Brite Hierarchies	Polyketide biosynthesis proteins	ko01008	0		0
A09180 Brite Hierarchies	Protein phosphatase and associated proteins	ko01009	5994.59	3.77776	278	21.5633
A09180 Brite Hierarchies	Peptidoglycan biosynthesis and degradation proteins	ko01011	0		0
A09100 Metabolism	Biosynthesis of unsaturated fatty acids	ko01040	551.4	2.74147	18	30.6333
A09100 Metabolism	Biosynthesis of ansamycins	ko01051	12.68	1.10312	3
A09100 Metabolism	Type I polyketide structures	ko01052	0		0
A09100 Metabolism	Biosynthesis of siderophore group nonribosomal peptides	ko01053	0		0
A09100 Metabolism	Nonribosomal peptide structures	ko01054	0		0
A09100 Metabolism	Biosynthesis of vancomycin group antibiotics	ko01055	0		0
A09100 Metabolism	Biosynthesis of type II polyketide backbone	ko01056	0		0
A09100 Metabolism	Biosynthesis of type II polyketide products	ko01057	0		0
A09100 Metabolism	Acridone alkaloid biosynthesis	ko01058	0		0
A09100 Metabolism	Biosynthesis of enediyne antibiotics	ko01059	0		0
A09180 Brite Hierarchies	Antimicrobial resistance genes	ko01504	0		0
A09180 Brite Hierarchies	Transporters	ko02000	6515.22	3.81393	369	17.6564
A09130 Environmental Information Processing	ABC transporters	ko02010	40.13	1.60347	14	2.86643
A09130 Environmental Information Processing	Two-component system	ko02020	434.51	2.638	26	16.7119
A09180 Brite Hierarchies	Two-component system	ko02022	0		0
A09140 Cellular Processes	Quorum sensing	ko02024	79.64	1.90113	10	7.964
A09140 Cellular Processes	Biofilm formation - Pseudomonas aeruginosa	ko02025	0		0
A09140 Cellular Processes	Biofilm formation - Escherichia coli	ko02026	19.71	1.29469	1
A09140 Cellular Processes	Bacterial chemotaxis	ko02030	0		0
A09180 Brite Hierarchies	Bacterial motility proteins	ko02035	0		0
A09140 Cellular Processes	Flagellar assembly	ko02040	0		0
A09180 Brite Hierarchies	Bacterial toxins	ko02042	0		0
A09180 Brite Hierarchies	Secretion system	ko02044	1362.69	3.1344	33	41.2936
A09180 Brite Hierarchies	Prokaryotic Defense System	ko02048	42.01	1.62335	4
A09130 Environmental Information Processing	Phosphotransferase system (PTS)	ko02060	0		0
A09180 Brite Hierarchies	Transcription factors	ko03000	2270.4	3.3561	175	12.9737
A09120 Genetic Information Processing	Ribosome biogenesis in eukaryotes	ko03008	3344.45	3.52432	115	29.0822
A09180 Brite Hierarchies	Ribosome biogenesis	ko03009	9077.9	3.95799	354	25.6438
A09120 Genetic Information Processing	Ribosome	ko03010	67784.1	4.83113	249	272.225
A09180 Brite Hierarchies	Ribosome	ko03011	70044.5	4.84537	302	231.935
A09180 Brite Hierarchies	Translation factors	ko03012	5105.52	3.70804	128	39.8869
A09120 Genetic Information Processing	RNA transport	ko03013	4786.62	3.68003	196	24.4215
A09120 Genetic Information Processing	mRNA surveillance pathway	ko03015	1990.22	3.2989	125	15.9218
A09180 Brite Hierarchies	Transfer RNA biogenesis	ko03016	2754.14	3.43999	230	11.9745
A09120 Genetic Information Processing	RNA degradation	ko03018	2400.28	3.38026	84	28.5748
A09180 Brite Hierarchies	Messenger RNA Biogenesis	ko03019	13699.6	4.13671	438	31.2776
A09120 Genetic Information Processing	RNA polymerase	ko03020	1862.55	3.27011	39	47.7577
A09180 Brite Hierarchies	Transcription machinery	ko03021	7475.55	3.87364	251	29.7831
A09120 Genetic Information Processing	Basal transcription factors	ko03022	365.94	2.56341	51	7.17529
A09180 Brite Hierarchies	Mitochondrial biogenesis	ko03029	14245.6	4.15368	410	34.7453
A09120 Genetic Information Processing	DNA replication	ko03030	652.49	2.81457	58	11.2498
A09180 Brite Hierarchies	DNA replication proteins	ko03032	3498.98	3.54394	140	24.9927
A09180 Brite Hierarchies	Chromosome and associated proteins	ko03036	18487.4	4.26688	761	24.2936
A09120 Genetic Information Processing	Spliceosome	ko03040	8359.57	3.92218	223	37.4869
A09180 Brite Hierarchies	Spliceosome	ko03041	10443.6	4.01885	475	21.9866
A09120 Genetic Information Processing	Proteasome	ko03050	5531.85	3.74287	97	57.0294
A09180 Brite Hierarchies	Proteasome	ko03051	6953.27	3.84219	137	50.7538
A09120 Genetic Information Processing	Protein export	ko03060	2879.49	3.45932	50	57.5898
A09130 Environmental Information Processing	Bacterial secretion system	ko03070	8.48	0.928396	3
A09180 Brite Hierarchies	Non-coding RNAs	ko03100	0		0
A09180 Brite Hierarchies	Chaperones and folding catalysts	ko03110	14139.1	4.15042	234	60.4234
A09180 Brite Hierarchies	Viral proteins	ko03200	0		0
A09180 Brite Hierarchies	Nuclear receptors	ko03310	4.9	0.690196	7
A09150 Organismal Systems	PPAR signaling pathway	ko03320	3272.18	3.51484	36	90.8939
A09180 Brite Hierarchies	DNA repair and recombination proteins	ko03400	5985.46	3.7771	230	26.0237
A09120 Genetic Information Processing	Base excision repair	ko03410	301.07	2.47867	29	10.3817
A09120 Genetic Information Processing	Nucleotide excision repair	ko03420	904.73	2.95652	67	13.5034
A09120 Genetic Information Processing	Mismatch repair	ko03430	529.77	2.72409	32	16.5553
A09120 Genetic Information Processing	Homologous recombination	ko03440	172.23	2.23611	33	5.21909
A09120 Genetic Information Processing	Non-homologous end-joining	ko03450	19.27	1.28488	11	1.75182
A09120 Genetic Information Processing	Fanconi anemia pathway	ko03460	106.01	2.02535	37	2.86514
A09130 Environmental Information Processing	MAPK signaling pathway	ko04010	896.23	2.95242	82	10.9296
A09130 Environmental Information Processing	MAPK signaling pathway - yeast	ko04011	1604.91	3.20545	36	44.5808
A09130 Environmental Information Processing	ErbB signaling pathway	ko04012	103.84	2.01636	42	2.47238
A09130 Environmental Information Processing	MAPK signaling pathway - fly	ko04013	1192.37	3.07641	59	20.2097
A09130 Environmental Information Processing	Ras signaling pathway	ko04014	1790.88	3.25307	64	27.9825
A09130 Environmental Information Processing	Rap1 signaling pathway	ko04015	5634.39	3.75085	92	61.2434
A09130 Environmental Information Processing	MAPK signaling pathway - plant	ko04016	1693.01	3.22866	13	130.232
A09130 Environmental Information Processing	Calcium signaling pathway	ko04020	4852.08	3.68593	68	71.3541
A09130 Environmental Information Processing	cGMP - PKG signaling pathway	ko04022	5160.98	3.71273	80	64.5122
A09130 Environmental Information Processing	cAMP signaling pathway	ko04024	1751.04	3.2433	83	21.0969
A09180 Brite Hierarchies	G protein-coupled receptors	ko04030	50.51	1.70338	11	4.59182
A09180 Brite Hierarchies	GTP-binding proteins	ko04031	3870.52	3.58777	90	43.0058
A09180 Brite Hierarchies	Ion channels	ko04040	854.95	2.93194	47	18.1904
A09180 Brite Hierarchies	Cytokine receptors	ko04050	0		0
A09180 Brite Hierarchies	Cytokines and growth factors	ko04052	4.11	0.613842	3
A09180 Brite Hierarchies	Pattern recognition receptors	ko04054	11.04	1.04297	2
A09130 Environmental Information Processing	Cytokine-cytokine receptor interaction	ko04060	2.13	0.32838	2
A09150 Organismal Systems	Chemokine signaling pathway	ko04062	312.57	2.49495	57	5.48368
A09130 Environmental Information Processing	NF-kappa B signaling pathway	ko04064	198.24	2.29719	7
A09130 Environmental Information Processing	HIF-1 signaling pathway	ko04066	2058.75	3.3136	49	42.0153
A09130 Environmental Information Processing	FoxO signaling pathway	ko04068	790.73	2.89803	78	10.1376
A09130 Environmental Information Processing	Phosphatidylinositol signaling system	ko04070	1473.02	3.16821	75	19.6403
A09130 Environmental Information Processing	Sphingolipid signaling pathway	ko04071	656.78	2.81742	85	7.72682
A09130 Environmental Information Processing	Phospholipase D signaling pathway	ko04072	1444.7	3.15978	60	24.0783
A09130 Environmental Information Processing	Plant hormone signal transduction	ko04075	0		0
A09130 Environmental Information Processing	Neuroactive ligand-receptor interaction	ko04080	100.85	2.00368	12	8.40417
A09180 Brite Hierarchies	CD Molecules	ko04090	916.41	2.96209	54	16.9706
A09180 Brite Hierarchies	Lectins	ko04091	477.76	2.67921	22	21.7164
A09140 Cellular Processes	Cell cycle	ko04110	2533.69	3.40375	98	25.854
A09140 Cellular Processes	Cell cycle - yeast	ko04111	1322.24	3.12131	78	16.9518
A09140 Cellular Processes	Cell cycle - Caulobacter	ko04112	28.56	1.45576	6
A09140 Cellular Processes	Meiosis - yeast	ko04113	249.49	2.39705	61	4.09
A09140 Cellular Processes	Oocyte meiosis	ko04114	3848.27	3.58527	97	39.6729
A09140 Cellular Processes	p53 signaling pathway	ko04115	260.76	2.41624	21	12.4171
A09120 Genetic Information Processing	Ubiquitin mediated proteolysis	ko04120	2211.5	3.34469	127	17.4134
A09180 Brite Hierarchies	Ubiquitin system	ko04121	9485.02	3.97704	425	22.3177
A09120 Genetic Information Processing	Sulfur relay system	ko04122	126.27	2.1013	13	9.71308
A09120 Genetic Information Processing	SNARE interactions in vesicular transport	ko04130	494.44	2.69411	28	17.6586
A09180 Brite Hierarchies	Membrane trafficking	ko04131	21334.4	4.32908	930	22.9402
A09140 Cellular Processes	Autophagy - other eukaryotes	ko04136	522.28	2.7179	30	17.4093
A09140 Cellular Processes	Mitophagy - animal	ko04137	1389.46	3.14285	37	37.553
A09140 Cellular Processes	Autophagy - yeast	ko04138	1021.32	3.00916	86	11.8758
A09140 Cellular Processes	Mitophagy - yeast	ko04139	717.53	2.85584	27	26.5752
A09140 Cellular Processes	Autophagy - animal	ko04140	3528.16	3.54755	124	28.4529
A09120 Genetic Information Processing	Protein processing in endoplasmic reticulum	ko04141	6640.76	3.82222	194	34.2307
A09140 Cellular Processes	Lysosome	ko04142	7604.23	3.88106	159	47.8253
A09140 Cellular Processes	Endocytosis	ko04144	4931.4	3.69297	183	26.9475
A09140 Cellular Processes	Phagosome	ko04145	10428	4.0182	152	68.605
A09140 Cellular Processes	Peroxisome	ko04146	1355.74	3.13218	48	28.2446
A09180 Brite Hierarchies	Exosome	ko04147	38549.9	4.58602	671	57.4514
A09130 Environmental Information Processing	mTOR signaling pathway	ko04150	2182.63	3.33898	97	22.5013
A09130 Environmental Information Processing	PI3K-Akt signaling pathway	ko04151	4046.83	3.60711	114	35.4985
A09130 Environmental Information Processing	AMPK signaling pathway	ko04152	1390.96	3.14331	105	13.2472
A09140 Cellular Processes	Apoptosis	ko04210	7595.66	3.88057	113	67.2182
A09150 Organismal Systems	Longevity regulating pathway - mammal	ko04211	706.44	2.84908	53	13.3291
A09150 Organismal Systems	Longevity regulating pathway - worm	ko04212	1967.8	3.29398	69	28.5188
A09150 Organismal Systems	Longevity regulating pathway - multiple species	ko04213	782.34	2.8934	47	16.6455
A09140 Cellular Processes	Apoptosis - fly	ko04214	694.02	2.84137	48	14.4588
A09140 Cellular Processes	Apoptosis - multiple species	ko04215	111.48	2.0472	22	5.06727
A09140 Cellular Processes	Ferroptosis	ko04216	1427.01	3.15443	32	44.5941
A09140 Cellular Processes	Necroptosis	ko04217	4091.41	3.61187	65	62.9448
A09140 Cellular Processes	Cellular senescence	ko04218	2775.79	3.44339	97	28.6164
A09150 Organismal Systems	Cardiac muscle contraction	ko04260	2581.11	3.41181	46	56.1111
A09150 Organismal Systems	Adrenergic signaling in cardiomyocytes	ko04261	1840.82	3.26501	86	21.4049
A09150 Organismal Systems	Vascular smooth muscle contraction	ko04270	1690.02	3.22789	46	36.7396
A09130 Environmental Information Processing	Wnt signaling pathway	ko04310	522.41	2.71801	58	9.00707
A09150 Organismal Systems	Dorso-ventral axis formation	ko04320	79.23	1.89889	23	3.44478
A09130 Environmental Information Processing	Notch signaling pathway	ko04330	200.54	2.3022	27	7.42741
A09130 Environmental Information Processing	Hedgehog signaling pathway	ko04340	64.35	1.80855	20	3.2175
A09130 Environmental Information Processing	Hedgehog signaling pathway - fly	ko04341	186.72	2.27119	18	10.3733
A09130 Environmental Information Processing	TGF-beta signaling pathway	ko04350	278.68	2.44511	30	9.28933
A09150 Organismal Systems	Axon guidance	ko04360	1476.25	3.16916	67	22.0336
A09130 Environmental Information Processing	VEGF signaling pathway	ko04370	327.89	2.51573	36	9.10806
A09130 Environmental Information Processing	Apelin signaling pathway	ko04371	2130.82	3.32855	56	38.0504
A09150 Organismal Systems	Osteoclast differentiation	ko04380	413.03	2.61598	39	10.5905
A09130 Environmental Information Processing	Hippo signaling pathway	ko04390	6270.76	3.79732	95	66.008
A09130 Environmental Information Processing	Hippo signaling pathway -fly	ko04391	6538.39	3.81547	79	82.7644
A09130 Environmental Information Processing	Hippo signaling pathway - multiple species	ko04392	441.63	2.64506	16	27.6019
A09140 Cellular Processes	Focal adhesion	ko04510	4706.73	3.67272	107	43.9881
A09130 Environmental Information Processing	ECM-receptor interaction	ko04512	35.83	1.55425	12	2.98583
A09130 Environmental Information Processing	Cell adhesion molecules (CAMs)	ko04514	42.64	1.62982	14	3.04571
A09180 Brite Hierarchies	Cell adhesion molecules	ko04515	86.38	1.93641	9
A09140 Cellular Processes	Adherens junction	ko04520	4094.43	3.61219	57	71.8321
A09140 Cellular Processes	Tight junction	ko04530	5949.84	3.77451	132	45.0745
A09140 Cellular Processes	Gap junction	ko04540	682.53	2.83412	50	13.6506
A09140 Cellular Processes	Signaling pathways regulating pluripotency of stem cells	ko04550	108.68	2.03615	45	2.41511
A09150 Organismal Systems	Complement and coagulation cascades	ko04610	153.65	2.18653	15	10.2433
A09150 Organismal Systems	Platelet activation	ko04611	4491.47	3.65239	79	56.8541
A09150 Organismal Systems	Antigen processing and presentation	ko04612	3999.2	3.60197	34	117.624
A09150 Organismal Systems	Renin-angiotensin system	ko04614	887.01	2.94793	10	88.701
A09150 Organismal Systems	Toll-like receptor signaling pathway	ko04620	144.92	2.16113	24	6.03833
A09150 Organismal Systems	NOD-like receptor signaling pathway	ko04621	2889.08	3.46076	44	65.6609
A09150 Organismal Systems	RIG-I-like receptor signaling pathway	ko04622	236.32	2.3735	21	11.2533
A09150 Organismal Systems	Cytosolic DNA-sensing pathway	ko04623	1682.73	3.22601	21	80.13
A09150 Organismal Systems	Toll and Imd signaling pathway	ko04624	259.34	2.41387	17	15.2553
A09150 Organismal Systems	C-type lectin receptor signaling pathway	ko04625	1419.15	3.15203	38	37.3461
A09150 Organismal Systems	Plant-pathogen interaction	ko04626	1900.75	3.27892	14	135.768
A09130 Environmental Information Processing	Jak-STAT signaling pathway	ko04630	50.41	1.70252	24	2.10042
A09150 Organismal Systems	Hematopoietic cell lineage	ko04640	11.4	1.0569	3
A09150 Organismal Systems	Natural killer cell mediated cytotoxicity	ko04650	195.59	2.29135	31	6.30935
A09150 Organismal Systems	IL-17 signaling pathway	ko04657	804.78	2.90568	12	67.065
A09150 Organismal Systems	Th1 and Th2 cell differentiation	ko04658	157.02	2.19595	17	9.23647
A09150 Organismal Systems	Th17 cell differentiation	ko04659	700.43	2.84536	19	36.8647
A09150 Organismal Systems	T cell receptor signaling pathway	ko04660	305.01	2.48431	44	6.93205
A09150 Organismal Systems	B cell receptor signaling pathway	ko04662	201.7	2.30471	32	6.30312
A09150 Organismal Systems	Fc epsilon RI signaling pathway	ko04664	156.69	2.19504	36	4.3525
A09150 Organismal Systems	Fc gamma R-mediated phagocytosis	ko04666	2408.62	3.38177	63	38.2321
A09130 Environmental Information Processing	TNF signaling pathway	ko04668	195.95	2.29215	38	5.15658
A09150 Organismal Systems	Leukocyte transendothelial migration	ko04670	4561.43	3.6591	71	64.2455
A09150 Organismal Systems	Intestinal immune network for IgA production	ko04672	0		0
A09150 Organismal Systems	Circadian rhythm	ko04710	155.01	2.19036	13	11.9238
A09150 Organismal Systems	Circadian rhythm - fly	ko04711	6.94	0.841359	7
A09150 Organismal Systems	Circadian rhythm - plant	ko04712	109.34	2.03878	3
A09150 Organismal Systems	Circadian entrainment	ko04713	1281.55	3.10774	37	34.6365
A09150 Organismal Systems	Thermogenesis	ko04714	14122.4	4.14991	217	65.0801
A09150 Organismal Systems	Long-term potentiation	ko04720	1487.5	3.17246	38	39.1447
A09150 Organismal Systems	Synaptic vesicle cycle	ko04721	2611.01	3.41681	79	33.0508
A09150 Organismal Systems	Neurotrophin signaling pathway	ko04722	3137.4	3.49657	63	49.8
A09150 Organismal Systems	Retrograde endocannabinoid signaling	ko04723	3569.87	3.55265	88	40.5667
A09150 Organismal Systems	Glutamatergic synapse	ko04724	319.44	2.50439	44	7.26
A09150 Organismal Systems	Cholinergic synapse	ko04725	154.21	2.18811	46	3.35239
A09150 Organismal Systems	Serotonergic synapse	ko04726	112.34	2.05053	29	3.87379
A09150 Organismal Systems	GABAergic synapse	ko04727	412.43	2.61535	31	13.3042
A09150 Organismal Systems	Dopaminergic synapse	ko04728	1663.3	3.22097	85	19.5682
A09150 Organismal Systems	Long-term depression	ko04730	161.78	2.20892	28	5.77786
A09150 Organismal Systems	Olfactory transduction	ko04740	1350.15	3.13038	28	48.2196
A09150 Organismal Systems	Taste transduction	ko04742	16.59	1.21985	4
A09150 Organismal Systems	Phototransduction	ko04744	1203.33	3.08038	8
A09150 Organismal Systems	Phototransduction - fly	ko04745	5025.95	3.70122	41	122.584
A09150 Organismal Systems	Inflammatory mediator regulation of TRP channels	ko04750	1402.98	3.14705	48	29.2288
A09140 Cellular Processes	Regulation of actin cytoskeleton	ko04810	6690.39	3.82545	112	59.7356
A09180 Brite Hierarchies	Cytoskeleton proteins	ko04812	13993.7	4.14593	302	46.3368
A09150 Organismal Systems	Insulin signaling pathway	ko04910	2460.92	3.3911	85	28.952
A09150 Organismal Systems	Insulin secretion	ko04911	339.02	2.53023	47	7.21319
A09150 Organismal Systems	GnRH signaling pathway	ko04912	1429.7	3.15524	46	31.0804
A09150 Organismal Systems	Ovarian Steroidogenesis	ko04913	32.34	1.50974	10	3.234
A09150 Organismal Systems	Progesterone-mediated oocyte maturation	ko04914	723.73	2.85958	65	11.1343
A09150 Organismal Systems	Estrogen signaling pathway	ko04915	2613.31	3.41719	56	46.6662
A09150 Organismal Systems	Melanogenesis	ko04916	1332.94	3.12481	47	28.3604
A09150 Organismal Systems	Prolactin signaling pathway	ko04917	67.11	1.82679	28	2.39679
A09150 Organismal Systems	Thyroid hormone synthesis	ko04918	527.41	2.72215	41	12.8637
A09150 Organismal Systems	Thyroid hormone signaling pathway	ko04919	4120.84	3.61499	81	50.8746
A09150 Organismal Systems	Adipocytokine signaling pathway	ko04920	286.25	2.45675	32	8.94531
A09150 Organismal Systems	Oxytocin signaling pathway	ko04921	5952.86	3.77473	82	72.5959
A09150 Organismal Systems	Glucagon signaling pathway	ko04922	2182.73	3.339	83	26.298
A09150 Organismal Systems	Regulation of lipolysis in adipocyte	ko04923	414.59	2.61762	30	13.8197
A09150 Organismal Systems	Renin secretion	ko04924	1829.21	3.26226	30	60.9737
A09150 Organismal Systems	Aldosterone synthesis and secretion	ko04925	1505.55	3.1777	51	29.5206
A09150 Organismal Systems	Relaxin signaling pathway	ko04926	180.87	2.25737	53	3.41264
A09150 Organismal Systems	Cortisol synthesis and secretion	ko04927	97.41	1.9886	25	3.8964
A09150 Organismal Systems	Parathyroid hormone synthesis, secretion and action	ko04928	231.87	2.36524	45	5.15267
A09150 Organismal Systems	Aldosterone-regulated sodium reabsorption	ko04960	196.53	2.29343	31	6.33968
A09150 Organismal Systems	Endocrine and other factor-regulated calcium reabsorption	ko04961	880.53	2.94474	39	22.5777
A09150 Organismal Systems	Vasopressin-regulated water reabsorption	ko04962	5600.07	3.74819	51	109.805
A09150 Organismal Systems	Proximal tubule bicarbonate reclamation	ko04964	454.49	2.65752	20	22.7245
A09150 Organismal Systems	Collecting duct acid secretion	ko04966	2092.26	3.32062	44	47.5514
A09150 Organismal Systems	Salivary secretion	ko04970	1454.01	3.16257	43	33.8142
A09150 Organismal Systems	Gastric acid secretion	ko04971	1443.04	3.15928	42	34.3581
A09150 Organismal Systems	Pancreatic secretion	ko04972	960.63	2.98256	47	20.4389
A09150 Organismal Systems	Carbohydrate digestion and absorption	ko04973	196.92	2.29429	25	7.8768
A09150 Organismal Systems	Protein digestion and absorption	ko04974	375.11	2.57416	24	15.6296
A09150 Organismal Systems	Fat digestion and absorption	ko04975	278.19	2.44434	19	14.6416
A09150 Organismal Systems	Bile secretion	ko04976	240.88	2.3818	31	7.77032
A09150 Organismal Systems	Vitamin digestion and absorption	ko04977	27.62	1.44122	6
A09150 Organismal Systems	Mineral absorption	ko04978	653.08	2.81497	26	25.1185
A09150 Organismal Systems	Cholesterol metabolism	ko04979	1297.64	3.11315	26	49.9092
A09140 Cellular Processes	Biofilm formation - Vibrio cholerae	ko05111	0		0
A09100 Metabolism	Global maps only	no KO number	0		0
