# Supplementary material for: Eudiplozoon nipponicum (Monogenea, Diplozoidae) and its adaptation to haematophagy as revealed by transcriptome and secretome profiling
Source: BMC Genomics. 2021 Apr 15;22:274. doi: 10.1186/s12864-021-07589-z (PMC8050918; doi:10.1186/s12864-021-07589-z)
Supplement: Supplementary file 7 — Additional file 7: Table S7. Spreadsheet with a list of E. nipponicum secreted proteins (ESP) identified by LC-MS/MS analysis. Additional information for each protein is molecular weight, pI value, area, coverage, number of detected peptides (total, unique), quantification (SAF and NSAF), and annotation. [file 12864_2021_7589_MOESM7_ESM.xlsx]

## Sheet: ESP
Transcript/protein ID	MW [kDa]	calc. pI	Area	Sum(Coverage)	Sum(# Proteins)	Sum(# Peptides)	Sum(# Unique Peptides)	SAF	NSAF (%)	Annotation
E_nip_trans_00109_m.155	24	4.5	264000000	0.35	1	6	6	0.055	0.06	TrEMBL_A0A1S8X7X8_CS_domain_protein
E_nip_trans_00192_m.297	7	9.5	686000000	0.34	1	7	7	0.3621	0.41
E_nip_trans_00334_m.567	25	4.7	93600000	0.23	2	4	4	0.0469	0.05	UniRef100_E3TF21_Tropomyosin
E_nip_trans_00355_m.630	21	5.5	336000000	0.53	1	9	3	0.15	0.17	TrEMBL_A0A094ZWQ7_Tegument_antigen
E_nip_trans_00364_m.652	7	7.2	1030000000	0.74	1	14	14	0.5902	0.67
E_nip_trans_00431_m.781	9	6.5	38900000	0.22	1	2	2	0.0247	0.03	TrEMBL_A0A0R3WAB1_Uncharacterized_protein
E_nip_trans_00541_m.1035	37	5.7	12000000000	0.65	1	46	6	0.4471	0.5	nrNCBI_XP_011198527_PREDICTED:_actin,_cytoplasmic_A3a_isoform_X1
E_nip_trans_00601_m.1183	19	9.5	343000000	0.54	1	17	2	0.2531	0.29
E_nip_trans_00651_m.1258	7	4.9	3310000000	0.89	1	9	6	0.619	0.7	TrEMBL_A0A183AGP1_Uncharacterized_protein
E_nip_trans_00686_m.1385	29	8.6	47600000	0.15	2	4	3	0.042	0.05	TrEMBL_A0A183TKT4_Uncharacterized_protein
E_nip_trans_00741_m.1533	27	6.7	437000000	0.74	1	18	7	0.2203	0.25	TrEMBL_A0A183NXF7_Uncharacterized_protein
E_nip_trans_00743_m.1539	18	8.3	379000000	0.76	1	11	3	0.1887	0.21	TrEMBL_A0A183NXF7_Uncharacterized_protein
E_nip_trans_00765_m.1598	10	5.2	77000000	0.26	1	2	2	0.046	0.05	TrEMBL_G7YAJ7_Dynein_light_chain
E_nip_trans_00846_m.1763	17	8.5	67700000	0.48	1	9	9	0.1043	0.12	UniRef100_A0A2K4Z7S2_Universalminicirclesequencebindingprotein-putative
E_nip_trans_01006_m.2115	10	9.3	624000000	0.47	1	8	4	0.2273	0.26
E_nip_trans_01064_m.2387	63	5.8	33400000	0.14	3	5	5	0.0178	0.02	TrEMBL_A0A0R3WCQ7_NEDD8-activating_enzyme_E1_regulatory_subunit
E_nip_trans_01085_m.2480	11	4.1	921000000	0.37	1	3	3	0.12	0.14
E_nip_trans_01107_m.2568	35	8.8	45800000	0.16	1	5	5	0.0282	0.03	TrEMBL_A0A183Q034_Uncharacterized_protein
E_nip_trans_01143_m.2706	22	5.5	94100000	0.54	1	8	7	0.0928	0.1	TrEMBL_A0A0R3UQG7_Uncharacterized_protein
E_nip_trans_01169_m.2818	39	5.4	844000000	0.88	1	37	37	0.3324	0.37	TrEMBL_B3GQS3_Annexin
E_nip_trans_01226_m.3032	19	7	59400000	0.3	2	3	3	0.04	0.05	UniRef100_A0A1B6KAE2_Uncharacterized_protein
E_nip_trans_01236_m.3077	26	4.7	54400000	0.4	3	4	4	0.0619	0.07	TrEMBL_C1LCT0_Phosphatase_2A_inhibitor_I2PP2A
E_nip_trans_01350_m.3517	22	5.5	2240000000	0.74	1	38	2	0.5076	0.57	TrEMBL_G7Y6U9_Annexin
E_nip_trans_01400_m.3719	16	6	173000000	0.51	1	6	5	0.0956	0.11	TrEMBL_A0A2H1CAH8_Cofilin/tropomyosin-type_actin-binding_protein
E_nip_trans_01402_m.3724	8	7.8	180000000	0.59	2	5	5	0.1765	0.2	TrEMBL_C1LFI4_Uncharacterized_protein
E_nip_trans_01550_m.4177	16	7.1	61900000	0.34	2	4	4	0.05	0.06	SwissProt_P48035_Fatty_acid-binding_protein,_adipocyte
E_nip_trans_01612_m.4341	15	5.5	14100000	0.19	2	2	2	0.0303	0.03	TrEMBL_C1LHM3_SUMO-activating_enzyme_subunit_1
E_nip_trans_01777_m.4788	18	6.3	276000000	0.68	1	13	2	0.1697	0.19	TrEMBL_A0A183B888_Ferritin
E_nip_trans_01843_m.4939	10	4.6	45000000	0.26	2	2	2	0.0562	0.06	UniRef100_V9PPY0_EF-hand_1_domain-containing_protein_(Fragment)
E_nip_trans_02170_m.5642	12	6.8	256000000	0.64	1	7	6	0.2381	0.27	UniRef100_A0A2L2YXU1_Dynein_light_chain_(Fragment)
E_nip_trans_02349_m.5989	52	8.9	491000000	0.58	1	23	20	0.1231	0.14	UniRef100_C3YFS7_Elongation_factor_1-alpha
E_nip_trans_02383_m.6442	25	5.9	94200000	0.43	1	8	3	0.0856	0.1	UniRef100_A0A162CY40_Ras-related_protein_Rab-11A
E_nip_trans_02392_m.6553	61	7.2	22100000	0.05	1	2	2	0.0072	0.01
E_nip_trans_02402_m.6662	62	5.4	446000000	0.68	1	41	2	0.2322	0.26	MEROPS_MER1137681_[M49.UPW]_family_M49_unassigned_peptidases_(Schistosoma_japonicum)
E_nip_trans_02412_m.6781	40	5.6	20200000	0.09	1	2	2	0.0171	0.02	TrEMBL_G7YIX1_Nuclear_migration_protein_nudC
E_nip_trans_02422_m.6886	33	8.8	50000000	0.09	1	2	2	0.0171	0.02	TrEMBL_G4VJ83_Lipid_phosphate_phosphatase-related
E_nip_trans_02443_m.7083	37	5.5	81900000	0.34	1	7	7	0.0515	0.06	UniRef100_B4M1T4_Uncharacterized_protein
E_nip_trans_02488_m.7532	50	4.9	451000000	0.7	1	33	24	0.1869	0.21	TrEMBL_A0A267E4Q5_Tubulin_beta_chain
E_nip_trans_02501_m.7646	59	6.4	130000000	0.61	2	23	22	0.1131	0.13	TrEMBL_A0A0R3T585_Uncharacterized_protein
E_nip_trans_02591_m.8459	47	7.9	18300000	0.1	1	2	2	0.014	0.02	TrEMBL_A0A0X3PHR6_Uncharacterized_protein
E_nip_trans_02595_m.8506	38	6.1	114000000	0.28	1	8	8	0.0469	0.05	TrEMBL_A0A0X3NWZ2_Alpha-1-macroglobulin_(Fragment)
E_nip_trans_02606_m.8598	54	6.8	264000000	0.73	1	27	27	0.1506	0.17	TrEMBL_C1LFP4_Putative_aldehyde_dehydrogenase_1B1
E_nip_trans_02622_m.8738	14	8.9	18000000	0.26	1	3	2	0.0345	0.04	TrEMBL_A0A0X3Q9S1_Gamma-aminobutyric_acid_receptor-associated_protein-like_2
E_nip_trans_02652_m.8997	42	6.5	26100000	0.14	1	4	4	0.0137	0.02	TrEMBL_G4VIJ1_Putative_gelsolin
E_nip_trans_02684_m.9253	50	4.9	341000000	0.68	1	26	2	0.1535	0.17	DDBJ_HP641656_Alasmidonta_varicosa_UTP_var01226_mRNA_sequence
E_nip_trans_02690_m.9293	52	6.6	36000000	0.09	2	3	3	0.011	0.01	TrEMBL_A0A1S8WVP1_Aspartate--tRNA_ligase_(Fragment)
E_nip_trans_02724_m.9562	43	7.5	360000000	0.5	2	17	17	0.1247	0.14	DDBJ_MF346929_Eudiplozoon_nipponicum_cathepsin_B_mRNA,_complete_cds
E_nip_trans_02756_m.9810	48	5.4	62300000	0.2	2	5	5	0.0139	0.02	TrEMBL_A0A1S8X7L6_Peptidylprolyl_isomerase
E_nip_trans_02772_m.9922	44	5.3	185000000	0.66	1	19	2	0.1237	0.14	TrEMBL_A0A183QWT8_Uncharacterized_protein
E_nip_trans_02790_m.10062	41	5.4	26300000	0.12	1	3	3	0.014	0.02	nrNCBI_GAA53321_membrane-associated_phosphatidylinositol_transfer_protein_1
E_nip_trans_02814_m.10233	28	5.7	54100000	0.24	2	4	4	0.0325	0.04	TrEMBL_A0A074ZZ70_dTMP_kinase
E_nip_trans_02863_m.10581	43	5.5	15300000000	0.79	1	99	25	0.9271	1.05	DDBJ_BC064155_Xenopus_tropicalis_actin,_gamma_1,_mRNA_(cDNA_clone_MGC:75587_IMAGE:5379186),_complete_cds
E_nip_trans_02939_m.11140	44	5.8	31000000	0.2	1	5	5	0.0388	0.04	TrEMBL_A0A0X3NI18_26S_proteasome_non-ATPase_regulatory_subunit_13
E_nip_trans_02943_m.11182	44	5.5	12000000000	0.74	2	73	9	0.6481	0.73	DDBJ_U02283_Diphyllobothrium_dendriticum_clone_pDidactA_actin_mRNA,_partial_cds
E_nip_trans_02953_m.11246	34	5.4	7690000	0.08	1	2	2	0.0136	0.02	TrEMBL_A0A0V0J920_Uncharacterized_protein
E_nip_trans_02977_m.11397	27	5.3	67800000	0.22	1	3	3	0.0378	0.04	TrEMBL_A0A0X3NJP0_Uridine_diphosphate_glucose_pyrophosphatase_(Fragment)
E_nip_trans_02994_m.11506	33	6.6	96900000	0.44	1	8	8	0.068	0.08	TrEMBL_G4LVU9_F-actin_capping_protein_alpha,_putative
E_nip_trans_03110_m.12284	33	8.3	53400000	0.36	1	8	4	0.0556	0.06	MEROPS_MER0807041_[I87.UPW]_family_I87_unassigned_peptidase_inhibitors_(Helobdella_robusta)
E_nip_trans_03157_m.12573	18	6.8	45400000	0.12	1	2	2	0.0349	0.04	UniRef100_G3MN21_Uncharacterized_protein
E_nip_trans_03170_m.12657	36	7.4	3230000000	0.86	2	52	3	0.4405	0.5	TrEMBL_A0A068LJN3_Glyceraldehyde-3-phosphate_dehydrogenase
E_nip_trans_03215_m.12951	25	6	808000000	0.78	1	26	3	0.3587	0.4	TrEMBL_A0A267ERG3_Uncharacterized_protein
E_nip_trans_03270_m.13299	28	6.4	854000000	0.74	1	16	12	0.2851	0.32	UniRef100_A0A182ZBU7_Uncharacterized_protein
E_nip_trans_03372_m.13914	27	4.9	148000000	0.37	1	7	3	0.0583	0.07	TrEMBL_B3GQS3_Annexin
E_nip_trans_03373_m.13918	34	8.2	51200000	0.2	2	4	4	0.0339	0.04	MEROPS_MER1139048_[I87.UPW]_family_I87_unassigned_peptidase_inhibitors_(Schistosoma_rodhaini)
E_nip_trans_03389_m.14018	16	7	138000000	0.23	1	4	4	0.0833	0.09	TrEMBL_Q2MK72_Ubiquitin_conjugating_enzyme_variant
E_nip_trans_03454_m.14395	21	8	120000000	0.38	2	6	6	0.0737	0.08	TrEMBL_A0A183AL07_Transgelin
E_nip_trans_03489_m.14590	26	7.4	20800000	0.31	2	5	5	0.0286	0.03	TrEMBL_A0A0R3VY54_Thymidine_phosphorylase
E_nip_trans_03504_m.14662	23	5.6	69700000	0.34	1	5	5	0.0585	0.07	TrEMBL_A0A0X3PIR7_Proteasome_subunit_beta_type
E_nip_trans_03537_m.14859	34	6.1	128000000	0.36	1	6	6	0.0476	0.05	TrEMBL_Q86F38_Clone_ZZD114_mRNA_sequence
E_nip_trans_03583_m.15108	27	8.7	26800000	0.17	2	3	3	0.0258	0.03	TrEMBL_A0A068Y3C5_Cytochrome_c_oxidase_subunit_Vb:COX4
E_nip_trans_03597_m.15187	35	8.7	27100000	0.13	2	3	3	0.0222	0.02	TrEMBL_H2KQI7_Methylglutaconyl-CoA_hydratase
E_nip_trans_03735_m.15912	26	6.8	88700000	0.25	3	4	4	0.0458	0.05	MEROPS_MER1125117_[T01.UNA]_subfamily_T1A_non-peptidase_homologues_(Mesocestoides_corti)
E_nip_trans_03754_m.16012	13	4.6	120000000	0.5	1	6	6	0.1092	0.12	nrNCBI_XP_023654104_thioredoxin
E_nip_trans_03774_m.16117	24	6.8	1640000000	0.7	1	21	17	0.2944	0.33	TrEMBL_C1LCI7_Glutathione_S-Transferase
E_nip_trans_03847_m.16487	14	5.1	73000000	0.5	1	5	3	0.065	0.07	TrEMBL_A0A0R3VX09_Protein_disulfide-isomerase
E_nip_trans_03854_m.16519	32	5.5	24100000	0.21	1	5	5	0.0255	0.03	TrEMBL_A0A1S8X4Y0_SAC3/GANP_family_protein
E_nip_trans_04044_m.17482	17	5.4	89700000	0.43	1	4	4	0.0733	0.08	TrEMBL_A0A074Z8C5_Actin-related_protein_2/3_complex_subunit_5
E_nip_trans_04118_m.17843	12	4.6	179000000	0.5	1	4	4	0.0874	0.1	nrNCBI_XP_023154228_SH3_domain-binding_glutamic_acid-rich-like_protein_3
E_nip_trans_04194_m.18176	23	5.2	12800000	0.34	1	4	4	0.0343	0.04	TrEMBL_A0A075AIW9_Uncharacterized_protein
E_nip_trans_04272_m.18541	26	8.8	132000000	0.49	1	13	5	0.1447	0.16	nrNCBI_PIS87429_glucose-6-phosphate_isomerase
E_nip_trans_04286_m.18611	27	8.3	261000000	0.35	1	10	2	0.1116	0.13	TrEMBL_Q9BII4_Ferritin
E_nip_trans_04306_m.18702	18	7.1	43900000	0.19	1	3	2	0.0359	0.04	TrEMBL_A0A183MF88_Uncharacterized_protein
E_nip_trans_04355_m.18928	14	4.6	451000000	0.4	1	11	11	0.2339	0.26
E_nip_trans_04375_m.19008	22	6	539000000	0.19	2	4	2	0.1667	0.19	TrEMBL_A0A094ZWQ7_Tegument_antigen
E_nip_trans_04425_m.19215	26	11.3	16600000	0.12	2	2	2	0.0089	0.01	TrEMBL_A0A0R3S9A7_Ribosomal_protein_L15
E_nip_trans_04468_m.19411	17	4.5	11400000	0.36	2	2	2	0.039	0.04	TrEMBL_A0A1S8WJY7_Uncharacterized_protein
E_nip_trans_04489_m.19484	26	6.6	1330000000	0.7	1	24	9	0.2922	0.33	SwissProt_P26624_Glutathione_S-transferase_class-mu_28_kDa_isozyme_(Fragment)
E_nip_trans_04602_m.19943	21	4.7	79400000	0.24	3	5	5	0.0508	0.06	TrEMBL_G4LZ30_Calcium-binding_protein,_putative
E_nip_trans_04637_m.20080	8	5	370000000	0.61	1	8	4	0.2535	0.29	TrEMBL_A0A183SR79_Uncharacterized_protein
E_nip_trans_04639_m.20088	8	8.3	124000000	0.49	1	3	3	0.1235	0.14
E_nip_trans_04703_m.20313	18	8.8	1000000000	0.58	1	10	7	0.2188	0.25	DDBJ_GH242394_EST_eluc_evq_1002408_elucevq_mixed_tissue_Esox_lucius_cDNA_Esox_lucius_cDNA_clone_eluc_evq_505_072_3',_mRNA_sequence
E_nip_trans_04734_m.20428	9	7.3	40100000	0.31	1	2	2	0.05	0.06
E_nip_trans_04936_m.21157	8	7.1	22500000	0.15	2	2	2	0.0548	0.06	UniRef100_A0A023FUY7_Putative_mannose-p-dolichol_utilization_defect_1_protein_(Fragment)
E_nip_trans_05000_m.21390	15	5.4	1210000000	0.84	1	16	16	0.5556	0.63	UniRef100_A0A093IXE5_Fatty_acid-binding_protein,_adipocyte
E_nip_trans_05059_m.21626	14	7.7	2770000000	0.56	1	18	18	0.4365	0.49	TrEMBL_A0A097F1I7_CD59-like_protein
E_nip_trans_05096_m.21755	12	7.8	319000000	0.24	2	4	4	0.0952	0.11
E_nip_trans_05160_m.21995	17	5.3	1040000000	0.49	2	12	3	0.2468	0.28	TrEMBL_A0A0R3WBY1_Uncharacterized_protein
E_nip_trans_05208_m.22171	17	7.3	1870000000	0.73	1	21	3	0.3896	0.44	UniRef100_G2QTA6_Nucleoside_diphosphate_kinase
E_nip_trans_05229_m.22260	17	10.2	560000000	0.4	1	8	2	0.1959	0.22	DDBJ_HP984404_Euglossa_cordata_Contig25556.Euco_mRNA_sequence
E_nip_trans_05245_m.22316	11	4.2	1750000000	0.58	1	11	11	0.3958	0.45
E_nip_trans_05269_m.22409	16	6.3	2090000000	0.94	1	18	18	0.5253	0.59	UniRef100_A0A1Y1Z3Q5_Superoxide_dismutase_[Cu-Zn]
E_nip_trans_05306_m.22532	15	4.9	71200000	0.51	2	5	5	0.0909	0.1	TrEMBL_Q5DDH1_SJCHGC02110_protein
E_nip_trans_05336_m.22635	9	8.1	285000000	0.45	2	7	3	0.4353	0.49	TrEMBL_Q5BR23_SJCHGC09717_protein
E_nip_trans_05340_m.22648	12	4.8	37300000	0.18	3	2	2	0.041	0.05	TrEMBL_C1LWC9_Ribosomal_protein,_large_P2
E_nip_trans_05493_m.23144	14	8.9	128000000	0.46	1	6	6	0.1172	0.13	TrEMBL_Q15ES6_CDGSH-type_Zn_finger-containing_protein-like_protein
E_nip_trans_05543_m.23300	14	9.6	15800000	0.29	1	3	3	0.0336	0.04	UniRef100_A0A1L8E0A7_Putative_mitochondrial_f1f0-atp_synthase
E_nip_trans_05611_m.23506	10	6.5	195000000	0.58	1	2	2	0.0824	0.09
E_nip_trans_05647_m.23617	13	9	352000000	0.43	2	5	5	0.1083	0.12	TrEMBL_A0A0R3WNG6_Peptidylprolyl_isomerase
E_nip_trans_05672_m.23694	13	5.9	133000000	0.26	2	3	3	0.069	0.08	TrEMBL_A0A2H1CJT1_Small_ubiquitin-related_modifier
E_nip_trans_05700_m.23764	11	6.9	646000000	0.7	1	10	7	0.2755	0.31	UniRef100_A0A0S4J1R8_Dynein_light_chain
E_nip_trans_05989_m.24398	48	6.8	390000000	0.5	1	17	17	0.1048	0.12	UniRef100_R7UXC2_Uncharacterized_protein
E_nip_trans_05991_m.24411	7	5.5	544000000	0.39	3	3	3	0.1311	0.15	TrEMBL_A0A1I8I828_Synaptosomal-associated_protein
E_nip_trans_06016_m.24674	51	6.6	136000000	0.16	1	3	3	0.0177	0.02	TrEMBL_C1L8H7_Hypothetical_protein
E_nip_trans_06028_m.24828	25	8.7	33800000	0.36	3	5	5	0.0356	0.04	TrEMBL_C1LPM8_60S_acidic_ribosomal_protein_P0
E_nip_trans_06046_m.24985	117	7.7	15700000	0.04	1	2	2	0.0028	0	TrEMBL_A0A075A191_Uncharacterized_protein
E_nip_trans_06072_m.25239	30	7.9	59000000	0.34	1	5	5	0.041	0.05	TrEMBL_Q5DHC0_Proteasome_subunit_beta_type
E_nip_trans_06088_m.25386	84	4.5	30200000	0.04	2	3	3	0.0094	0.01	TrEMBL_A0A068YJM9_cAMP_dependent_protein_kinase_type_II_regulatory
E_nip_trans_06094_m.25466	40	6.7	44600000	0.29	2	6	6	0.0251	0.03	TrEMBL_H2KPA7_DnaJ_homolog_subfamily_A_member_1
E_nip_trans_06110_m.25709	27	6.5	72300000	0.28	1	4	4	0.0451	0.05	MEROPS_MER1134432_[T01.UPA]_subfamily_T1A_unassigned_peptidases_(Protopolystoma_xenopodis)
E_nip_trans_06169_m.25991	23	6	96500000	0.36	2	6	6	0.0846	0.1	UniRef100_A0A2R5LKH8_Putative_glutathione_s-transferase
E_nip_trans_06273_m.26564	49	4.9	30400000	0.25	6	6	6	0.0277	0.03	TrEMBL_A0A1I8HPU5_Uncharacterized_protein
E_nip_trans_06306_m.26834	50	5.6	388000000	0.72	1	29	24	0.1611	0.18	TrEMBL_A0A0R3U375_Rab_GDP_dissociation_inhibitor
E_nip_trans_06416_m.27292	34	9.3	41900000	0.09	5	2	2	0.0101	0.01	TrEMBL_A0A1I8GQ16_Bestrophin_homolog
E_nip_trans_06512_m.27973	21	8.9	128000000	0.48	1	6	3	0.087	0.1	DDBJ_KA293097_Camellia_sinensis_tea_rep_c13814_mRNA_sequence
E_nip_trans_06529_m.28154	8	4.6	273000000	0.76	1	14	14	0.4853	0.55
E_nip_trans_06569_m.28491	96	6.1	256000000	0.56	1	39	38	0.1101	0.12	UniRef100_V4C6I3_Uncharacterized_protein
E_nip_trans_06579_m.28597	25	6.8	70400000	0.35	2	6	6	0.0491	0.06	MEROPS_MER1116872_[T01.UNA]_subfamily_T1A_non-peptidase_homologues_(Echinococcus_multilocularis)
E_nip_trans_06587_m.28646	45	8	120000000	0.1	3	4	2	0.0147	0.02	nrNCBI_XP_019411203_PREDICTED:_annexin_A7
E_nip_trans_06596_m.28760	113	5.7	282000000	0.49	1	47	7	0.1127	0.13	MEROPS_MER0776733_[I39.UPW]_family_I39_unassigned_peptidase_inhibitors_(Opisthorchis_viverrini)
E_nip_trans_06613_m.28933	49	7.9	62700000	0.31	2	8	8	0.0459	0.05	UniRef100_E6ZHM0_'Ornithine_aminotransferase,_mitochondrial_'
E_nip_trans_06703_m.29453	22	5	537000000	0.73	1	15	15	0.25	0.28	TrEMBL_A0A1I8HCX1_Uncharacterized_protein
E_nip_trans_06720_m.29585	85	5.5	195000000	0.55	1	29	28	0.0919	0.1	MEROPS_MER0099287_[C02.023]_calpain_({Schistosoma}_sp.)_(Schistosoma_haematobium)
E_nip_trans_06761_m.29831	73	5.7	108000000	0.23	2	11	11	0.0405	0.05	TrEMBL_A0A075A320_Serine/threonine-protein_phosphatase
E_nip_trans_06779_m.30063	80	7	1550000000	0.8	1	78	77	0.3249	0.37	PDB_4woe_Taurocyamine_kinase
E_nip_trans_06809_m.30400	41	5.5	159000000	0.47	1	14	14	0.0829	0.09	PDB_4mdv_Annexin
E_nip_trans_06831_m.30590	37	5.5	34300000	0.26	2	6	6	0.0355	0.04	TrEMBL_A0A183PPX5_Uncharacterized_protein
E_nip_trans_06868_m.30935	115	5.5	1210000000	0.72	1	94	87	0.2636	0.3	TrEMBL_A0A074Z9B3_Uncharacterized_protein
E_nip_trans_06873_m.31000	55	5.7	88900000	0.45	1	13	11	0.049	0.06	TrEMBL_G4LWA8_ATP_synthase_subunit_beta_vacuolar,putative
E_nip_trans_06882_m.31053	28	8.1	35400000	0.19	3	3	3	0.027	0.03	nrNCBI_AAW26762_SJCHGC00871_protein
E_nip_trans_06888_m.31083	25	10.2	35700000	0.12	2	2	2	0.0214	0.02	TrEMBL_A0A0R3WA57_Uncharacterized_protein
E_nip_trans_06945_m.31530	43	6.3	103000000	0.43	2	16	12	0.089	0.1	nrNCBI_XP_014225896_protein_disulfide-isomerase
E_nip_trans_06958_m.31700	7	5	154000000	0.39	2	3	2	0.0938	0.11
E_nip_trans_07023_m.32229	40	5.6	917000000	0.62	1	26	2	0.2288	0.26	TrEMBL_B3GQS3_Annexin
E_nip_trans_07195_m.33905	39	8	30400000	0.12	3	4	4	0.026	0.03	TrEMBL_A0A183AX09_Uncharacterized_protein
E_nip_trans_07214_m.34070	59	5.6	105000000	0.46	1	17	17	0.0934	0.11	TrEMBL_A0A183B1P8_Uncharacterized_protein
E_nip_trans_07215_m.34082	52	5.5	286000000	0.46	2	19	19	0.0942	0.11	TrEMBL_A0A0R3VYH1_Uncharacterized_protein
E_nip_trans_07223_m.34160	40	6.6	153000000	0.37	1	10	10	0.0799	0.09	TrEMBL_A0A183NT87_Citrate_synthase
E_nip_trans_07235_m.34463	91	7.6	236000000	0.42	1	28	12	0.0841	0.09	MEROPS_MER0776733_[I39.UPW]_family_I39_unassigned_peptidase_inhibitors_(Opisthorchis_viverrini)
E_nip_trans_07236_m.34486	92	7.3	270000000	0.36	1	24	8	0.0783	0.09	MEROPS_MER1145647_[I39.UPW]_family_I39_unassigned_peptidase_inhibitors_(Taenia_asiatica)
E_nip_trans_07360_m.35464	41	8.1	70300000	0.31	1	9	9	0.0554	0.06	TrEMBL_U6HCA8_GDP_mannose_46_dehydratase
E_nip_trans_07369_m.35536	84	8.4	45400000	0.13	1	9	9	0.0192	0.02	TrEMBL_A0A0X3P529_Aconitate_hydratase,_mitochondrial_(Fragment)
E_nip_trans_07453_m.36363	53	6.7	34600000	0.32	1	9	9	0.0323	0.04	TrEMBL_A0A074Z6C1_Dihydrolipoyl_dehydrogenase
E_nip_trans_07458_m.36409	8	5.8	86800000	0.57	2	4	4	0.1892	0.21	UniRef100_A0A1I8CHA6_Uncharacterized_protein
E_nip_trans_07531_m.37135	32	7.1	468000000	0.62	1	23	4	0.2447	0.28	TrEMBL_A0A267ERG3_Uncharacterized_protein
E_nip_trans_07553_m.37299	47	6.4	1580000000	0.78	1	45	37	0.3249	0.37	TrEMBL_A0A183ARP4_Uncharacterized_protein
E_nip_trans_07591_m.37641	102	5.5	12500000	0.07	1	5	5	0.0092	0.01	TrEMBL_A0A0R3U6U6_Uncharacterized_protein
E_nip_trans_07604_m.37818	39	5	2370000000	0.76	1	59	23	0.4746	0.53	TrEMBL_G7Y6U9_Annexin
E_nip_trans_07618_m.37952	38	4.7	44300000	0.28	1	7	7	0.0378	0.04	TrEMBL_G4VNE9_Putative_uv_excision_repair_protein_rad23
E_nip_trans_07626_m.38034	41	5	236000000	0.71	2	23	22	0.1599	0.18	TrEMBL_G4VIJ1_Putative_gelsolin
E_nip_trans_07651_m.38299	36	8.8	22500000	0.18	1	3	3	0.0095	0.01	UniRef100_A0A2G8HW85_Uncharacterized_protein
E_nip_trans_07679_m.38484	58	5.8	22700000	0.05	1	2	2	0.0058	0.01	TrEMBL_C1LN31_G1_to_S_phase_transition_protein
E_nip_trans_07693_m.38743	12	4.3	181000000	0.45	2	9	5	0.2449	0.28
E_nip_trans_07702_m.38856	92	4.9	17000000	0.1	1	5	4	0.0095	0.01	TrEMBL_A0A074ZY07_AP_complex_subunit_beta
E_nip_trans_07719_m.38965	22	5.1	127000000	0.57	5	12	12	0.1558	0.18	TrEMBL_A0A183KL51_Uncharacterized_protein
E_nip_trans_07727_m.39030	28	6.4	1420000000	0.77	3	25	23	0.2817	0.32	TrEMBL_B8PXK1_Triosephosphate_isomerase
E_nip_trans_07737_m.39207	42	5.1	112000000	0.66	1	22	22	0.1545	0.17	TrEMBL_A0A0R3VUE8_Uncharacterized_protein
E_nip_trans_07813_m.40081	38	7.2	80900000	0.4	2	10	10	0.074	0.08	TrEMBL_A0A183MF38_Uncharacterized_protein
E_nip_trans_07832_m.40308	26	9	67100000	0.17	1	4	2	0.0267	0.03	UniRef100_A0A1A9XDC5_Uncharacterized_protein
E_nip_trans_07842_m.40456	7	7.5	692000000	0.63	1	7	7	0.5538	0.62
E_nip_trans_07874_m.40823	53	5.5	57500000	0.14	1	4	4	0.0193	0.02	MEROPS_MER1136405_[M20.UNA]_subfamily_M20A_non-peptidase_homologues_(Schistocephalus_solidus)
E_nip_trans_07889_m.40986	94	6.5	77800000	0.24	1	12	12	0.0387	0.04	TrEMBL_A0A158REV8_Anoctamin
E_nip_trans_07893_m.41041	56	6.6	62100000	0.26	2	9	9	0.0378	0.04	TrEMBL_A0A0X3NRQ6_Uncharacterized_protein
E_nip_trans_07994_m.41660	75	7.3	78800000	0.29	1	14	14	0.0578	0.07	TrEMBL_A0A074YWU2_Fasciclin_domain_protein
E_nip_trans_08023_m.41885	326	7.5	9310000	0.02	2	4	4	0.0024	0	TrEMBL_G7YLL7_Telomerase_protein_component_1
E_nip_trans_08041_m.42139	128	9	45000000	0.11	1	10	9	0.0142	0.02	UniRef100_A0A2T7P4G3_Uncharacterized_protein
E_nip_trans_08050_m.42267	35	7	49400000	0.13	1	2	2	0.0127	0.01	TrEMBL_I6SCD2_Guanine_nucleotide-binding_protein_subunit_beta-2-like_1
E_nip_trans_08078_m.42494	105	5.2	81700000	0.26	1	18	17	0.048	0.05	nrNCBI_XP_025103380_alpha-actinin,_sarcomeric-like_isoform_X2
E_nip_trans_08212_m.44113	37	8.2	24400000	0.19	4	5	5	0.0306	0.03	TrEMBL_A0A183TJS9_Uncharacterized_protein
E_nip_trans_08310_m.44981	16	5.2	1070000000	0.78	3	16	7	0.3525	0.4	TrEMBL_A0A0R3WBY1_Uncharacterized_protein
E_nip_trans_08338_m.45339	16	4.2	160000000	0.19	2	2	2	0.0286	0.03
E_nip_trans_08362_m.45550	37	8.7	15600000	0.08	6	2	2	0.0093	0.01	TrEMBL_A0A1S8WLN4_RhoGAP_domain_protein
E_nip_trans_08366_m.45630	31	7.1	65400000	0.26	1	4	4	0.0446	0.05	TrEMBL_A0A2I8B5V4_Serpin
E_nip_trans_08387_m.45751	105	5.6	296000000	0.63	1	45	45	0.1243	0.14	TrEMBL_A0A0V0J295_Aminopeptidase
E_nip_trans_08508_m.47039	19	4.8	52600000	0.33	1	3	3	0.024	0.03	TrEMBL_A0A094ZL48_Ubiquitin-conjugating_enzyme_E2_G2
E_nip_trans_08517_m.47136	59	5.4	37100000	0.25	1	8	7	0.0381	0.04	TrEMBL_A0A0R3T8N5_Uncharacterized_protein
E_nip_trans_08573_m.47755	14	8.1	501000000	0.73	1	9	9	0.16	0.18	TrEMBL_A0A183PIS4_Thioredoxin
E_nip_trans_08596_m.47971	131	6.4	49700000	0.09	3	6	6	0.0121	0.01	TrEMBL_A0A074ZC77_Phospholipid-transporting_ATPase
E_nip_trans_08704_m.49611	49	5.3	231000000	0.67	2	25	25	0.1549	0.17	MEROPS_MER1139271_[C19.UNW]_family_C19_non-peptidase_homologues_(Schistosoma_rodhaini)
E_nip_trans_08707_m.49644	17	5.1	39600000	0.28	3	3	3	0.0311	0.04	TrEMBL_A0A267FET8_Uncharacterized_protein
E_nip_trans_08730_m.49899	36	5.7	137000000	0.49	2	11	11	0.0997	0.11	TrEMBL_C1LZY9_Serine/threonine-protein_phosphatase
E_nip_trans_08745_m.50095	34	5.9	25400000	0.27	1	4	4	0.0403	0.05
E_nip_trans_08754_m.50191	36	8.4	28700000	0.1	2	2	2	0.0093	0.01	TrEMBL_G4LZN7_Sulfide_quinone_reductase,_putative
E_nip_trans_08763_m.50283	51	5.6	493000000	0.72	1	28	27	0.1532	0.17	UniRef100_A0A1U7SRQ0_Tubulin_alpha_chain
E_nip_trans_08769_m.50341	14	7.7	226000000	0.62	1	6	6	0.1083	0.12	TrEMBL_C1LES7_Four_and_a_half_LIM_domains_protein_3
E_nip_trans_08796_m.50464	12	4.5	52500000	0.27	3	2	2	0.0388	0.04	SwissProt_P42637_Tropomyosin-1
E_nip_trans_08818_m.50772	35	5.7	3660000	0.07	1	2	2	0.0132	0.01	TrEMBL_A0A0R3U2E1_Serine/threonine-protein_phosphatase
E_nip_trans_08822_m.50807	26	8.5	65200000	0.36	1	8	4	0.0952	0.11	MEROPS_MER1089002_[T01.UPA]_subfamily_T1A_unassigned_peptidases_(Schistosoma_haematobium)
E_nip_trans_08832_m.50902	29	8.5	56800000	0.23	4	4	4	0.0435	0.05	TrEMBL_G4VQS4_Putative_far_upstream_(Fuse)_binding_protein
E_nip_trans_08834_m.50929	42	5.5	14700000000	0.81	1	78	5	0.7606	0.86	DDBJ_LL235123_Echinostoma_caproni_strain_Egypt_genome_assembly,_scaffold:_ECPE_scaffold0002028
E_nip_trans_08838_m.50966	98	5.7	209000000	0.14	2	10	9	0.0271	0.03	TrEMBL_A0A068WQ07_Sodium/potassium-transporting_ATPase_subunit_alpha
E_nip_trans_08845_m.51084	22	6.3	313000000	0.74	1	15	15	0.2284	0.26	UniRef100_A0A164U910_Peroxiredoxin_1
E_nip_trans_08910_m.51734	60	6	80800000	0.45	1	19	17	0.0723	0.08	TrEMBL_A0A0X3Q3P6_Uncharacterized_protein
E_nip_trans_08928_m.51993	25	6.5	220000000	0.55	1	11	11	0.1186	0.13	nrNCBI_XP_012283375_dihydropteridine_reductase_isoform_X1
E_nip_trans_08985_m.52634	96	6.7	19500000	0.07	1	4	4	0.0091	0.01	TrEMBL_A0A094ZU62_Glutamine-dependent_NAD(+)_synthetase
E_nip_trans_09000_m.52798	21	7.2	172000000	0.66	1	11	5	0.1444	0.16	TrEMBL_A0A1I8J2W2_Uncharacterized_protein
E_nip_trans_09130_m.54486	38	6.8	227000000	0.56	1	14	14	0.1166	0.13	TrEMBL_Q5DFJ0_SJCHGC06706_protein
E_nip_trans_09212_m.55311	37	8.3	70600000	0.47	1	10	10	0.044	0.05	TrEMBL_G4VBJ0_Malate_dehydrogenase
E_nip_trans_09251_m.55669	42	5.3	13100000	0.1	1	2	2	0.0109	0.01	TrEMBL_A0A074Z623_Uncharacterized_protein
E_nip_trans_09257_m.55719	64	7.2	12600000	0.09	1	3	3	0.0121	0.01	TrEMBL_A0A0X3Q1G5_Cytosol_aminopeptidase
E_nip_trans_09431_m.57200	35	4.8	57700000	0.49	2	10	10	0.0577	0.07	TrEMBL_A0A074ZTR9_Uncharacterized_protein
E_nip_trans_09446_m.57332	228	6	141000000	0.38	1	48	10	0.0561	0.06	TrEMBL_A0A0X3PDR0_Uncharacterized_protein
E_nip_trans_09448_m.57401	190	5.7	141000000	0.36	1	40	2	0.0533	0.06	TrEMBL_A0A183A8Z1_Uncharacterized_protein
E_nip_trans_09524_m.58095	89	5.4	48900000	0.16	1	9	9	0.0236	0.03	TrEMBL_G7YB72_Probable_serine/threonine-protein_phosphatase_PP2A_regulatory_subunit_(Fragment)
E_nip_trans_09624_m.59068	120	5.7	43500000	0.11	2	9	9	0.0166	0.02	TrEMBL_A0A095CFY8_Lethal(2)_giant_larvae_protein_1
E_nip_trans_09650_m.59355	70	7.5	250000000	0.62	2	31	31	0.1332	0.15	TrEMBL_A0A183AAI6_Uncharacterized_protein
E_nip_trans_09692_m.59883	28	7.3	16300000	0.1	1	2	2	0.0211	0.02	nrNCBI_XP_022345805_kelch-like_protein_40a
E_nip_trans_09788_m.60924	42	5.6	106000000	0.38	1	7	7	0.0421	0.05	TrEMBL_G7YQ71_Mitogen-activated_protein_kinase
E_nip_trans_09814_m.61244	95	5.9	268000000	0.47	1	30	30	0.1056	0.12	TrEMBL_G4VA73_Putative_vacuolar_protein_sorting_26,_vps26
E_nip_trans_09815_m.61258	62	5.4	236000000	0.54	1	21	21	0.0968	0.11	TrEMBL_A0A0X3Q0T7_Uncharacterized_protein
E_nip_trans_09899_m.62088	37	5.7	193000000	0.62	1	11	11	0.0928	0.1	TrEMBL_A0A0X3PB13_Uncharacterized_protein
E_nip_trans_09903_m.62127	43	7.2	54800000	0.18	2	4	4	0.0185	0.02	TrEMBL_A0A0X3PTZ8_Dual_specificity_mitogen-activated_protein_kinase_kinase_6
E_nip_trans_09910_m.62200	7	4.9	1100000000	0.76	2	7	4	0.4444	0.5	TrEMBL_A0A183AGP1_Uncharacterized_protein
E_nip_trans_09963_m.62614	435	5.8	36000000	0.05	1	14	14	0.0051	0.01	nrNCBI_GAA56408_ubiquitin_carboxyl-terminal_hydrolase_9/24
E_nip_trans_09968_m.62746	25	6.5	601000000	0.64	1	12	12	0.1404	0.16	TrEMBL_A0A2H1CIK8_Inositol_monophosphatase_family_protein
E_nip_trans_09989_m.63004	29	4.7	37300000	0.31	2	4	4	0.0392	0.04	TrEMBL_A0A183RA75_Autophagy-related_protein_3
E_nip_trans_10005_m.63188	18	4.9	219000000	0.49	1	7	4	0.1173	0.13	TrEMBL_H2KPF9_Annexin
E_nip_trans_10129_m.64378	70	5.5	61900000	0.29	3	14	14	0.0425	0.05	TrEMBL_A0A183A775_Uncharacterized_protein
E_nip_trans_10148_m.64604	107	6.6	40500000	0.06	1	4	2	0.0082	0.01	TrEMBL_A0A0R3TJG4_Calcium-transporting_ATPase
E_nip_trans_10150_m.64625	88	8	20300000	0.05	1	2	2	0.005	0.01	TrEMBL_A0A068YJD3_Uncharacterized_protein
E_nip_trans_10189_m.64976	34	4.7	85700000	0.34	2	7	7	0.0498	0.06	TrEMBL_C1L832_Ubiquitin_thioesterase
E_nip_trans_10393_m.66976	45	6.2	118000000	0.33	1	12	12	0.0576	0.06	TrEMBL_G4V9G1_Coronin
E_nip_trans_10486_m.68052	47	7.1	134000000	0.41	1	13	5	0.104	0.12	TrEMBL_A0A2H1CIV9_Glucose-6-phosphate_isomerase
E_nip_trans_10575_m.69043	53	9.3	34300000	0.17	1	5	5	0.0222	0.02	UniRef100_V4AZG4_Uncharacterized_protein
E_nip_trans_10613_m.69412	34	4.7	49700000	0.19	2	6	6	0.0451	0.05	TrEMBL_A0A074ZZI8_Uncharacterized_protein
E_nip_trans_10681_m.70122	187	6	45500000	0.21	2	21	18	0.0268	0.03	TrEMBL_A0A0R3UH09_Clathrin_heavy_chain
E_nip_trans_10709_m.70489	56	6.2	65900000	0.39	1	12	12	0.0522	0.06	MEROPS_MER1116484_[M24.UPB]_subfamily_M24B_unassigned_peptidases_(Echinococcus_granulosus)
E_nip_trans_10726_m.70674	60	7.8	33100000	0.13	1	4	4	0.0166	0.02	TrEMBL_A0A1S8WTI9_AMP-binding_enzyme_(Fragment)
E_nip_trans_10772_m.71121	17	6.8	12100000	0.24	1	2	2	0.0377	0.04	nrNCBI_GAA51151_F-type_H+-transporting_ATPase_subunit_delta
E_nip_trans_10864_m.72114	22	7.1	39700000	0.26	3	4	3	0.0308	0.03	TrEMBL_A0A068WVC4_Adenylate_kinase
E_nip_trans_10885_m.72365	96	5.6	23800000	0.12	1	8	8	0.0172	0.02	TrEMBL_A0A183KIP5_Uncharacterized_protein
E_nip_trans_10899_m.72575	69	5.5	5550000	0.04	2	2	2	0.0032	0	TrEMBL_A0A158RA04_Integrin_beta
E_nip_trans_10936_m.72960	84	7.6	17300000	0.05	1	2	2	0.004	0	TrEMBL_H2KSP8_MICOS_complex_subunit_MIC60
E_nip_trans_10977_m.73290	87	5.4	116000000	0.22	3	14	12	0.0455	0.05	MEROPS_MER0099210_[C02.UPA]_subfamily_C2A_unassigned_peptidases_(Schistosoma_japonicum)
E_nip_trans_11085_m.74439	44	6.9	72600000	0.27	1	7	6	0.0412	0.05	TrEMBL_A0A074ZPT1_Uncharacterized_protein
E_nip_trans_11148_m.75093	28	5.9	35400000	0.44	1	7	7	0.0913	0.1	TrEMBL_G4V655_NAD(P)H-hydrate_epimerase
E_nip_trans_11228_m.75879	97	6.7	15400000	0.03	1	2	2	0.0022	0	TrEMBL_A0A0X3PD52_Calcium-transporting_ATPase
E_nip_trans_11280_m.76276	64	6.8	13200000	0.08	1	4	4	0.0105	0.01	TrEMBL_A0A0R3W5G0_Uncharacterized_protein
E_nip_trans_11318_m.76794	31	4.8	76800000	0.29	1	5	5	0.0471	0.05	TrEMBL_G4VRY6_Inositol-1-monophosphatase
E_nip_trans_11369_m.77469	29	6.4	15100000	0.07	1	2	2	0.0115	0.01	nrNCBI_XP_021196044_charged_multivesicular_body_protein_2a
E_nip_trans_11386_m.77686	66	5.2	21500000	0.17	1	4	4	0.0135	0.02	TrEMBL_C7TXX1_Serine/threonine-protein_phosphatase_2A_65_kDa_regulatory_subunit_A_alpha_isoform
E_nip_trans_11400_m.77808	28	5.9	19500000	0.3	1	4	4	0.0236	0.03	TrEMBL_A0A1S8WI82_Putative_N(G),N(G)-dimethylarginine_dimethylaminohydrolase_1
E_nip_trans_11426_m.78164	52	6.1	35300000	0.09	2	3	3	0.0153	0.02	TrEMBL_B5G4Y3_Peptidase_M16
E_nip_trans_11433_m.78261	19	5.3	105000000	0.5	2	7	7	0.1124	0.13	TrEMBL_A0A183VSH4_Uncharacterized_protein
E_nip_trans_11436_m.78280	15	8.5	61700000	0.18	2	2	2	0.0219	0.02	TrEMBL_A0A2H1BWL2_ATP_synthase_subunit_d,_mitochondrial
E_nip_trans_11450_m.78425	55	5.1	20200000	0.11	1	3	3	0.0103	0.01	TrEMBL_C7TXY1_Putative_phosphoglucomutase_2
E_nip_trans_11470_m.78694	48	6	60200000	0.11	1	4	4	0.0235	0.03	nrNCBI_XP_005410450_PREDICTED:_fumarylacetoacetase_isoform_X1
E_nip_trans_11498_m.79034	28	8.4	56700000	0.28	1	5	5	0.0397	0.04	TrEMBL_A0A074ZXD3_Uncharacterized_protein
E_nip_trans_11622_m.80547	32	5.1	5270000	0.09	1	2	2	0.0067	0.01	TrEMBL_A0A0X3P9W9_Uncharacterized_protein
E_nip_trans_11672_m.81217	46	7.1	50800000	0.07	2	2	2	0.0098	0.01	UniRef100_A0A224Z2M8_Isocitrate_dehydrogenase_[NADP]
E_nip_trans_11687_m.81356	65	7.9	88800000	0.34	1	13	13	0.0654	0.07	TrEMBL_A0A183AWP4_Pyruvate_kinase
E_nip_trans_11868_m.83491	43	7.1	21900000	0.2	2	5	5	0.0284	0.03	UniRef100_A0A1S3H4M8_programmed_cell_death_6-interacting_protein_isoform_X2
E_nip_trans_11997_m.84824	46	6.1	9440000	0.08	1	2	2	0.0073	0.01	TrEMBL_G4VIK5_Putative_geranylgeranyl_transferase_type_I_beta_subunit
E_nip_trans_12068_m.85513	75	5.3	23900000	0.05	1	2	2	0.0059	0.01	TrEMBL_G4VRP9_T-cell_immunomodulatory_protein
E_nip_trans_12070_m.85547	228	5.5	80600000	0.29	2	42	40	0.04	0.05	TrEMBL_G7YNH2_Myosin_heavy_chain
E_nip_trans_12235_m.87111	20	5.6	43300000	0.29	2	4	4	0.0333	0.04	TrEMBL_G4VHA9_Putative_nedd8-conjugating_enzyme_nce2
E_nip_trans_12302_m.87806	67	8.9	44900000	0.17	1	5	5	0.0211	0.02	TrEMBL_G7YW38_Enoyl-CoA_hydratase_/_long-chain_3-hydroxyacyl-CoA_dehydrogenase_(Fragment)
E_nip_trans_12347_m.88367	64	8.4	54500000	0.11	1	3	3	0.0136	0.02	TrEMBL_A0A2H1C470_LIM_domain_protein
E_nip_trans_12552_m.90515	41	8.1	78000000	0.12	2	2	2	0.0168	0.02	TrEMBL_A0A094ZIU0_Arf-GAP_with_dual_PH_domain-containing_protein_1
E_nip_trans_12556_m.90540	52	5.2	117000000	0.52	1	17	17	0.0981	0.11	MEROPS_MER1117289_[C19.UNW]_family_C19_non-peptidase_homologues_(Echinostoma_caproni)
E_nip_trans_12617_m.91107	20	8.5	416000000	0.29	1	7	7	0.0811	0.09	TrEMBL_A0A074ZWL6_LIM_domain_protein
E_nip_trans_12647_m.91437	47	7.8	22800000	0.09	1	2	2	0.0138	0.02	TrEMBL_A0A0X3NH04_Isocitrate_dehydrogenase_[NAD]_subunit,_mitochondrial_(Fragment)
E_nip_trans_12759_m.92612	78	7.4	95100000	0.14	1	7	6	0.0156	0.02	MEROPS_MER1137850_[M08.UPW]_family_M8_unassigned_peptidases_(Schistosoma_japonicum)
E_nip_trans_12880_m.94028	18	6	34800000	0.06	1	2	2	0.026	0.03	TrEMBL_A0A183W1S4_Uncharacterized_protein
E_nip_trans_12966_m.94939	44	5.1	31500000	0.19	1	5	5	0.0258	0.03	TrEMBL_Q4W7B5_Peptidylglycine_a-hydroxylating_monooxygenase
E_nip_trans_13168_m.96968	40	5.7	7630000	0.06	1	2	2	0.0082	0.01	TrEMBL_A0A0X3PW38_Pyruvate_dehydrogenase_E1_component_subunit_beta
E_nip_trans_13211_m.97465	70	6.4	10300000	0.03	1	2	2	0.0032	0	TrEMBL_A0A0R3SCN1_Uncharacterized_protein
E_nip_trans_13534_m.100527	46	6.4	57200000	0.33	1	10	10	0.0528	0.06	TrEMBL_A0A0X3NXZ0_Sarcoplasmic_calcium-binding_protein
E_nip_trans_13766_m.102987	112	5.8	47300000	0.07	1	5	3	0.0128	0.01	TrEMBL_H2KSK6_Calcium-transporting_ATPase
E_nip_trans_13864_m.103985	133	5.3	19900000	0.08	1	6	6	0.0084	0.01	UniRef100_A0A0N8ERX7_Putative_ubiquitin_specific_protease_9/faf_(Fragment)
E_nip_trans_13882_m.104147	45	6.3	21100000	0.18	2	4	4	0.0202	0.02	TrEMBL_C7TY45_Thioredoxin_domain-containing_protein_4
E_nip_trans_14111_m.106308	88	4.8	201000000	0.25	2	14	8	0.0501	0.06	TrEMBL_C1LIX6_Loss_of_heterozygosity_11_chromosomal_region_2_gene_A_protein_homolog
E_nip_trans_14207_m.107232	27	9	16900000	0.15	1	2	2	0.0166	0.02	TrEMBL_G7YPL0_Sideroflexin_(Fragment)
E_nip_trans_14212_m.107285	101	5.5	38700000	0.16	1	11	11	0.0253	0.03	TrEMBL_A0A183AHX7_Uncharacterized_protein
E_nip_trans_14238_m.107565	70	6.1	24100000	0.06	1	2	2	0.0065	0.01	TrEMBL_C1LGM4_Asparaginyl-tRNA_synthetase
E_nip_trans_14325_m.108408	8	4.7	147000000	0.8	1	5	4	0.169	0.19	nrNCBI_ABN41559_calmodulin
E_nip_trans_14412_m.109278	22	6.6	14800000	0.23	1	2	2	0.0206	0.02	TrEMBL_Q5DBH2_SJCHGC05484_protein
E_nip_trans_14432_m.109503	133	6.6	3670000	0.02	1	2	2	0.0025	0	TrEMBL_A0A0X3PTX5_Lon_protease_homolog_(Fragment)
E_nip_trans_14496_m.110063	28	9	288000000	0.41	1	9	9	0.0833	0.09	TrEMBL_A0A183ADQ4_Ferritin
E_nip_trans_14716_m.112278	16	6	23600000	0.27	1	3	3	0.047	0.05	TrEMBL_G7YHQ7_dUTP_pyrophosphatase
E_nip_trans_14724_m.112331	35	8.9	93000000	0.4	1	9	9	0.0852	0.1	nrNCBI_KFP73557_Poly(U)-specific_endoribonuclease,_partial
E_nip_trans_14750_m.112584	26	4.7	40100000	0.16	1	2	2	0.0245	0.03	TrEMBL_A0A0R3UAR0_Eukaryotic_translation_initiation_factor_6
E_nip_trans_14872_m.113673	33	6.2	209000000	0.65	1	15	15	0.1448	0.16	TrEMBL_H2KSW8_PCTP-like_protein
E_nip_trans_15188_m.116665	24	7.4	751000000	0.5	1	9	5	0.1215	0.14	TrEMBL_C1LY31_Glutathione_S-Transferase
E_nip_trans_15202_m.116786	42	5.5	14700000000	0.82	1	77	6	0.7633	0.86	DDBJ_HP601820_Ictalurus_punctatus_Contig23006.Icpu_mRNA_sequence
E_nip_trans_15219_m.117036	42	5.5	14700000000	0.82	1	74	3	0.7181	0.81	DDBJ_JR934189_Taenia_multiceps_Unigene17451.Tamuadhe_mRNA_sequence
E_nip_trans_15311_m.117896	38	8.1	32700000	0.14	3	6	6	0.0422	0.05	TrEMBL_A0A183B1M0_Uncharacterized_protein
E_nip_trans_15392_m.118731	11	6	148000000	0.63	2	5	5	0.1237	0.14	UniRef100_A0A1B0AIX7_Peptidyl-prolyl_cis-trans_isomerase
E_nip_trans_15458_m.119276	71	6	23000000	0.2	1	6	6	0.0141	0.02	TrEMBL_A0A1S8WII9_5'-nucleotidase_protein_(Fragment)
E_nip_trans_15652_m.121056	106	5.7	28500000	0.06	1	4	4	0.0066	0.01	TrEMBL_G7Y532_Actinin_alpha
E_nip_trans_15746_m.122003	37	7.4	10900000	0.08	2	2	2	0.009	0.01	TrEMBL_B3GUS9_NIF3-like_protein_1
E_nip_trans_15976_m.124101	110	5.8	41200000	0.23	1	13	13	0.0255	0.03	MEROPS_MER0814324_[M01.UPW]_family_M1_unassigned_peptidases_(Opisthorchis_viverrini)
E_nip_trans_16550_m.129183	14	5.4	91200000	0.19	1	2	2	0.0465	0.05	TrEMBL_G7YUH6_Uncharacterized_protein
E_nip_trans_16616_m.129883	71	6.3	10300000	0.05	1	2	2	0.0047	0.01	TrEMBL_G7YKS6_Beta-lactamase-like_protein_2_homolog
E_nip_trans_16701_m.130584	42	5.4	264000000	0.41	1	11	11	0.0682	0.08	TrEMBL_A0A183B2K2_Uncharacterized_protein
E_nip_trans_16726_m.130792	39	8.8	44900000	0.07	1	2	2	0.011	0.01	TrEMBL_A0A183LU57_Uncharacterized_protein
E_nip_trans_16950_m.132763	34	7.2	226000000	0.41	1	10	3	0.0836	0.09	TrEMBL_C1L8H7_Hypothetical_protein
E_nip_trans_17043_m.133489	48	6.4	116000000	0.33	1	12	12	0.0625	0.07	TrEMBL_A0A0R3U332_Adenosylhomocysteinase
E_nip_trans_17418_m.136304	9	4.9	139000000	0.53	2	3	3	0.1325	0.15	UniRef100_A0A287LPF1_Uncharacterized_protein
E_nip_trans_17771_m.139007	34	6.1	34100000	0.25	1	4	4	0.0257	0.03	TrEMBL_A0A0X3Q1V8_Caspase-3
E_nip_trans_18042_m.140894	13	10.7	1860000000	0.5	3	11	8	0.2712	0.31	DDBJ_JK763190_lccob-6p6.fp0_b1.ab1_lccob_Gadus_morhua_cDNA,_mRNA_sequence
E_nip_trans_18131_m.141576	37	8.3	328000000	0.51	1	16	8	0.1146	0.13	UniRef100_A0A0V0U271_Dipeptidyl_peptidase_1
E_nip_trans_18335_m.143087	74	7.6	22800000	0.05	1	2	2	0.0061	0.01	nrNCBI_XP_016316776_PREDICTED:_bifunctional_3'-phosphoadenosine_5'-phosphosulfate_synthase_2-like
E_nip_trans_18829_m.146549	36	6.4	28500000	0.13	2	2	2	0.0119	0.01	TrEMBL_A0A0V0J2P0_Lectin_C-type_domain
E_nip_trans_19543_m.151143	78	6.5	142000000	0.17	2	7	7	0.0244	0.03	TrEMBL_A0A094ZTR3_Titin
E_nip_trans_20332_m.156045	104	9.1	1810000	0.03	1	2	2	0.0033	0	TrEMBL_A0A075A2B9_Uncharacterized_protein
E_nip_trans_20837_m.158844	105	7	12900000	0.06	1	5	5	0.0052	0.01
E_nip_trans_22263_m.166252	51	5.3	20600000	0.11	2	3	3	0.0086	0.01	TrEMBL_A0A0X3PL55_Uncharacterized_protein
E_nip_trans_26988_m.182994	34	6.6	39700000	0.11	2	3	3	0.0168	0.02	nrNCBI_XP_012793432_Anoctamin-1
E_nip_trans_26998_m.183129	23	8.8	26300000	0.19	3	4	4	0.0341	0.04	TrEMBL_A0A1S8WK60_Uncharacterized_protein
E_nip_trans_27045_m.183436	39	5	359000000	0.68	1	24	22	0.1802	0.2	UniRef100_K1RAI3_Annexin
E_nip_trans_27185_m.184240	24	5.8	1470000000	0.78	2	33	19	0.4211	0.47	TrEMBL_O97096_28_kDa_glutathione_S-transferase
E_nip_trans_27219_m.184438	11	5	1030000000	0.69	1	8	8	0.3191	0.36	UniRef100_A0A091XUG0_Fatty_acid-binding_protein,_adipocyte
E_nip_trans_27235_m.184581	137	5.9	47000000	0.06	1	6	6	0.009	0.01	TrEMBL_G4LVS4_Saposin_containing_protein
E_nip_trans_27296_m.185137	108	5.3	93000000	0.2	1	14	14	0.0387	0.04	TrEMBL_G7YFM9_Uncharacterized_protein
E_nip_trans_27327_m.185484	16	5	30600000	0.35	2	3	3	0.0278	0.03	TrEMBL_A0A095AVD3_Ubiquitin-conjugating_enzyme_E2_K
E_nip_trans_27361_m.185702	40	5.4	261000000	0.62	1	22	22	0.1634	0.18	TrEMBL_B3GQS3_Annexin
E_nip_trans_27372_m.185749	41	5.8	58200000	0.14	1	4	4	0.0245	0.03	TrEMBL_A0A0X3NLK4_Obg-like_ATPase_1
E_nip_trans_27421_m.186088	70	6.5	249000000	0.38	1	20	20	0.087	0.1	TrEMBL_A0A094ZR39_1,4-alpha-glucan-branching_enzyme
E_nip_trans_27468_m.186403	9	8	165000000	0.65	3	4	4	0.1481	0.17	MEROPS_MER1133394_[M41.UPW]_family_M41_unassigned_peptidases_(Parastrongyloides_trichosuri)
E_nip_trans_27591_m.187141	8	4.8	2540000000	0.85	1	9	9	0.507	0.57	TrEMBL_A0A183AGP1_Uncharacterized_protein
E_nip_trans_27594_m.187159	102	9.4	14300000	0.05	3	4	4	0.0066	0.01	TrEMBL_A0A0X3NYE9_Protein_argonaute-3_(Fragment)
E_nip_trans_27606_m.187295	58	7.6	92300000	0.36	2	15	14	0.0557	0.06	TrEMBL_A0A068X880_T-complex_protein_1_subunit_delta
E_nip_trans_27610_m.187332	43	7.1	74000000	0.45	1	10	10	0.0729	0.08	TrEMBL_G4VSS2_Uroporphyrinogen_decarboxylase
E_nip_trans_27612_m.187352	39	4.9	46000000	0.18	3	5	5	0.0237	0.03	nrNCBI_PAA63676_hypothetical_protein_BOX15_Mlig013267g1
E_nip_trans_27630_m.187481	28	4.6	105000000	0.47	1	10	3	0.0905	0.1	SwissProt_P42638_Tropomyosin-2
E_nip_trans_27642_m.187620	29	5.2	77700000	0.33	1	6	6	0.0661	0.07	TrEMBL_G7YL29_Tumor_protein_p63-regulated_gene_1_protein
E_nip_trans_27651_m.187687	57	7.8	63200000	0.19	2	5	5	0.0312	0.04	TrEMBL_A0A094ZGU7_Calcium/calmodulin-dependent_protein_kinase_type_II_subunit_delta
E_nip_trans_27671_m.187956	13	5.5	58400000	0.42	2	4	4	0.0583	0.07	UniRef100_A0A0P5LWV0_Putative_Polyubiquitin-C_(Fragment)
E_nip_trans_27677_m.188014	7	4.8	79900000	0.42	3	3	3	0.1452	0.16	UniRef100_A0A024TN67_Uncharacterized_protein
E_nip_trans_27691_m.188161	32	8.6	1320000000	0.45	1	18	7	0.1697	0.19	SwissProt_P26624_Glutathione_S-transferase_class-mu_28_kDa_isozyme_(Fragment)
E_nip_trans_27753_m.188658	7	9.3	124000000	0.24	1	2	2	0.0635	0.07
E_nip_trans_27784_m.188904	24	4.6	44000000	0.25	4	3	3	0.0459	0.05	TrEMBL_I6T8V5_40S_ribosomal_protein_SA
E_nip_trans_27868_m.189576	42	9.4	26200000	0.18	1	3	3	0.0239	0.03	TrEMBL_A0A2H1CFM8_Isocitrate_dehydrogenase_[NAD]_subunit,_mitochondrial
E_nip_trans_27971_m.190452	63	8.9	42500000	0.19	2	7	7	0.0306	0.03	TrEMBL_A0A183A6P7_Uncharacterized_protein
E_nip_trans_28024_m.190951	19	6.9	57600000	0.39	1	6	6	0.0765	0.09	UniRef100_A0A0B7BTQ8_Uncharacterized_protein
E_nip_trans_28071_m.191268	6	4.7	418000000	0.3	1	2	2	0.1321	0.15
E_nip_trans_28084_m.191419	100	6.4	28200000	0.07	2	4	4	0.0111	0.01	TrEMBL_G4VGJ9_AP-2_complex_subunit_alpha
E_nip_trans_28118_m.191650	29	7.8	162000000	0.65	1	14	14	0.1157	0.13	TrEMBL_G4VFX0_Putative_tropinone_reductase
E_nip_trans_28189_m.192345	60	7.6	111000000	0.42	1	15	14	0.0608	0.07	TrEMBL_A0A074ZMD9_T-complex_protein_1_subunit_gamma_(Fragment)
E_nip_trans_28209_m.192523	41	5.3	39800000	0.24	3	5	5	0.0275	0.03	TrEMBL_A0A183KP67_Uncharacterized_protein
E_nip_trans_28219_m.192576	37	5.5	188000000	0.46	1	14	14	0.0967	0.11	TrEMBL_A0A0X3PJ02_Transaldolase_(Fragment)
E_nip_trans_28243_m.192803	74	6.8	66700000	0.21	2	12	12	0.0403	0.05	TrEMBL_G7YVH1_Oxysterol-binding_protein
E_nip_trans_28273_m.193131	22	5.3	404000000	0.71	1	14	14	0.1633	0.18	TrEMBL_A0A183B267_Inosine_triphosphate_pyrophosphatase
E_nip_trans_28342_m.193675	8	6.6	60500000	0.57	3	2	2	0.058	0.07	TrEMBL_A0A2H1C448_Uncharacterized_protein
E_nip_trans_28364_m.193892	85	8.3	80500000	0.18	1	14	4	0.0433	0.05	UniRef100_A0A183IMU9_Uncharacterized_protein
E_nip_trans_28368_m.193927	63	5.1	23800000	0.09	1	4	4	0.0152	0.02	TrEMBL_G4M0X2_Ubiquilin_1,2,_putative
E_nip_trans_28382_m.194164	550	6.3	83700000	0.06	1	16	15	0.0072	0.01	TrEMBL_A0A1S8X8M4_ATPase_family_protein
E_nip_trans_28413_m.194526	137	5.5	42900000	0.08	2	7	7	0.0123	0.01
E_nip_trans_28458_m.194874	89	5.5	94800000	0.29	4	16	4	0.0414	0.05	TrEMBL_G4VA73_Putative_vacuolar_protein_sorting_26,_vps26
E_nip_trans_28465_m.194922	14	8.4	18300000	0.31	2	3	3	0.0259	0.03	TrEMBL_A0A183TDA2_Uncharacterized_protein
E_nip_trans_28502_m.195258	32	8.1	36400000	0.24	1	5	5	0.0569	0.06	MEROPS_MER1139048_[I87.UPW]_family_I87_unassigned_peptidase_inhibitors_(Schistosoma_rodhaini)
E_nip_trans_28552_m.195795	43	6.7	87500000	0.38	1	10	9	0.0568	0.06	TrEMBL_C7TZT2_Proliferation-associated_protein_2G4_(Fragment)
E_nip_trans_28747_m.197661	61	6.9	227000000	0.66	1	29	29	0.1282	0.14	TrEMBL_Q5DAM7_Pyruvate_kinase
E_nip_trans_28779_m.198046	13	7.7	28200000	0.46	2	3	3	0.05	0.06
E_nip_trans_28818_m.198397	30	7.3	51300000	0.33	3	7	7	0.0564	0.06	TrEMBL_C1LEH1_Four_and_a_half_LIM_domains_protein_2
E_nip_trans_28824_m.198437	14	7.1	21900000	0.27	2	2	2	0.0397	0.04	TrEMBL_A0A2H1CTC2_EF_hand
E_nip_trans_29007_m.199980	28	7.2	215000000	0.61	2	13	10	0.1388	0.16	TrEMBL_G4VJD5_Phosphoglycerate_mutase
E_nip_trans_29093_m.200809	46	7.9	10600000	0.08	2	3	3	0.0122	0.01	MEROPS_MER1134557_[S09.UPC]_subfamily_S9C_unassigned_peptidases_(Protopolystoma_xenopodis)
E_nip_trans_29270_m.202309	31	6	45600000	0.24	2	4	4	0.0286	0.03	TrEMBL_A0A074ZDV3_Uncharacterized_protein
E_nip_trans_29343_m.203014	26	9.4	7060000	0.13	1	3	3	0.0263	0.03	UniRef100_A0A0K8TLZ3_Glycylpeptide_N-tetradecanoyltransferase_(Fragment)
E_nip_trans_29442_m.203956	8	11.1	24000000	0.33	2	2	2	0.0725	0.08	TrEMBL_A0A068YNK1_40S_ribosomal_protein_S28
E_nip_trans_29513_m.204645	70	5.6	100000000	0.22	1	10	10	0.0481	0.05	MEROPS_MER0811921_[M01.004]_leukotriene_A4_hydrolase_(Opisthorchis_viverrini)
E_nip_trans_29533_m.204889	48	5.6	31000000	0.07	1	2	2	0.0095	0.01	UniRef100_A0A0T6AZ22_SH3_domain-containing_protein
E_nip_trans_29609_m.205588	28	5.7	47000000	0.25	1	3	3	0.0198	0.02	TrEMBL_A0A0V0J731_Metallo-beta-lactamase_domain-containing_protein_1
E_nip_trans_29620_m.205658	25	5.7	78100000	0.37	1	7	7	0.0685	0.08	TrEMBL_C1LEU6_Glutathione_dehydrogenase
E_nip_trans_29642_m.205838	36	8.4	35200000	0.24	2	5	5	0.027	0.03	UniRef100_A0A1L8HRZ3_Uncharacterized_protein
E_nip_trans_29680_m.206195	19	7.2	28500000	0.17	1	2	2	0.0231	0.03	TrEMBL_A0A183NTJ2_Uncharacterized_protein
E_nip_trans_29689_m.206292	35	8.5	58100000	0.21	2	4	4	0.0284	0.03	TrEMBL_A0A094ZHV1_Isocitrate_dehydrogenase_[NAD]_subunit,_mitochondrial_(Fragment)
E_nip_trans_29693_m.206380	24	5.2	13500000	0.13	1	3	3	0.0187	0.02	MEROPS_MER1112901_[C12.UPW]_family_C12_unassigned_peptidases_(Capitella_teleta)
E_nip_trans_29695_m.206388	46	6.7	46800000	0.38	2	9	9	0.0405	0.05	TrEMBL_G4VN20_Putative_aldehyde_dehydrogenase
E_nip_trans_29724_m.206555	30	6.5	32700000	0.31	2	4	4	0.0341	0.04	TrEMBL_A0A183B817_Uncharacterized_protein
E_nip_trans_29831_m.207470	99	6.9	137000000	0.53	1	33	30	0.0888	0.1	TrEMBL_A0A095AGK7_Alpha-1,4_glucan_phosphorylase
E_nip_trans_30247_m.211708	88	5.4	54900000	0.24	1	14	14	0.039	0.04	TrEMBL_C7TZH4_Kinesin-like_protein_(Fragment)
E_nip_trans_30287_m.211982	41	7.6	121000000	0.3	1	7	3	0.056	0.06	UniRef100_A0A034WTW0_Kunitz_domain-containing_protein_1
E_nip_trans_30523_m.214036	38	5.7	51700000	0.14	3	3	3	0.0225	0.03	TrEMBL_A0A0X3NVD2_Uncharacterized_protein
E_nip_trans_30798_m.216394	44	8.3	25200000	0.07	3	2	2	0.0074	0.01	TrEMBL_H2KP23_Fumarate_hydratase_class_I_(Fragment)
E_nip_trans_30877_m.217132	4	9.1	27400000	0.54	1	2	2	0.0976	0.11	UniRef100_D1MG59_Superoxide_dismutase_[Cu-Zn]
E_nip_trans_30967_m.217850	16	6.1	217000000	0.6	1	5	5	0.1007	0.11	TrEMBL_A0A183QXD4_Uncharacterized_protein
E_nip_trans_31165_m.219491	76	6.8	18400000	0.05	2	2	2	0.0058	0.01	MEROPS_MER0443579_[C26.950]_guanine_5'-monophosphate_synthetase_(Clonorchis_sinensis)
E_nip_trans_31388_m.221595	84	6.6	32500000	0.11	1	5	5	0.0151	0.02	TrEMBL_A0A075A0V7_Uncharacterized_protein
E_nip_trans_31409_m.221766	52	6.4	36100000	0.18	2	6	6	0.0177	0.02	TrEMBL_A0A074ZNG9_Glucose-6-phosphate_1-dehydrogenase
E_nip_trans_31900_m.225832	124	5.6	47400000	0.18	2	13	13	0.0255	0.03	MEROPS_MER0390109_[M16.005]_nardilysin_(Clonorchis_sinensis)
E_nip_trans_32034_m.226823	50	5.8	22800000	0.25	2	6	6	0.0251	0.03	TrEMBL_A0A1I8GI44_Uncharacterized_protein
E_nip_trans_32377_m.229492	55	6.6	20300000	0.14	1	3	3	0.0103	0.01	TrEMBL_A0A1S8WYD3_Adenylosuccinate_lyase
E_nip_trans_32501_m.230516	26	7.9	313000000	0.64	1	11	3	0.146	0.16	TrEMBL_A0A2H1CIQ6_Ferritin
E_nip_trans_32649_m.231633	11	4.9	140000000	0.64	2	5	5	0.1099	0.12
E_nip_trans_33786_m.239331	30	4.8	119000000	0.2	2	4	4	0.0362	0.04	nrNCBI_XP_012799033_Titin
E_nip_trans_34005_m.240734	47	7.9	15100000	0.15	2	3	3	0.0116	0.01	MEROPS_MER0805067_[I87.UPW]_family_I87_unassigned_peptidase_inhibitors_(Schistosoma_japonicum)
E_nip_trans_34074_m.241201	21	5.5	42400000	0.38	1	4	4	0.0608	0.07	TrEMBL_A0A0R3WCS8_Uncharacterized_protein
E_nip_trans_35584_m.249122	191	6.6	31000000	0.1	1	11	11	0.013	0.01	TrEMBL_A0A1S8WJC5_Glycogen_debranching_enzyme
E_nip_trans_36916_m.254403	55	7	17200000	0.1	1	3	3	0.014	0.02	TrEMBL_A0A0X3NUH9_Uncharacterized_protein
E_nip_trans_37917_m.257549	82	6	36600000	0.2	1	9	9	0.021	0.02	TrEMBL_A0A0X3NNY5_Uncharacterized_protein_(Fragment)
E_nip_trans_37926_m.257658	18	7.4	326000000	0.71	1	12	4	0.2331	0.26	TrEMBL_A0A1I8J620_Uncharacterized_protein
E_nip_trans_37950_m.257878	52	7.1	169000000	0.5	1	18	18	0.0882	0.1	UniRef100_E9GB01_Adenylyl_cyclase-associated_protein
E_nip_trans_38140_m.258853	98	6.6	1120000000	0.58	1	56	56	0.1995	0.22	UniRef100_Q6AZM9_Eft-2-prov_protein
E_nip_trans_38155_m.258957	64	7.3	22200000	0.1	2	3	3	0.0154	0.02	TrEMBL_G4VKA5_ATP-dependent_6-phosphofructokinase
E_nip_trans_38164_m.259011	12	5.2	1350000000	0.45	4	11	9	0.265	0.3	TrEMBL_A0A097F1L7_CD59-like_protein
E_nip_trans_38169_m.259052	19	6.7	72100000	0.19	2	4	4	0.0542	0.06	TrEMBL_A0A2H1C4Z4_Receptor_expression-enhancing_protein
E_nip_trans_38174_m.259094	133	6.6	125000000	0.3	2	23	23	0.0509	0.06	TrEMBL_A0A267FDY5_Uncharacterized_protein
E_nip_trans_38176_m.259133	45	4.6	9290000	0.13	1	3	3	0.01	0.01	TrEMBL_A0A2H1C8R7_ZPR1_zinc_finger_domain_protein
E_nip_trans_38185_m.259171	39	8.6	191000000	0.45	1	12	4	0.1149	0.13	TrEMBL_A0A0X3PGI2_Uncharacterized_protein
E_nip_trans_38186_m.259181	23	5.7	122000000	0.64	3	9	9	0.0888	0.1	TrEMBL_A0A1S8WKZ3_Putative_acyl-protein_thioesterase_1
E_nip_trans_38190_m.259212	85	5.5	446000000	0.67	1	56	17	0.2129	0.24	MEROPS_MER1137681_[M49.UPW]_family_M49_unassigned_peptidases_(Schistosoma_japonicum)
E_nip_trans_38196_m.259305	39	5.6	1930000000	0.79	1	47	46	0.4282	0.48	TrEMBL_H2KPF9_Annexin
E_nip_trans_38197_m.259313	70	5.7	648000000	0.19	2	10	6	0.0378	0.04	TrEMBL_G8JF14_Glucose-regulated_protein_78
E_nip_trans_38293_m.259800	37	9	72400000	0.22	2	6	6	0.037	0.04	MEROPS_MER1119022_[S01.UNA]_subfamily_S1A_non-peptidase_homologues_(Fasciola_hepatica)
E_nip_trans_38311_m.259912	29	4.9	1640000000	0.65	1	24	21	0.252	0.28	UniRef100_A0A1S3SYW4_14-3-3_protein_epsilon-like_isoform_X1
E_nip_trans_38335_m.260129	18	4.3	227000000	0.46	1	5	5	0.1438	0.16	nrNCBI_XP_012596666_calmodulin-alpha-like
E_nip_trans_38354_m.260271	16	8.2	7790000000	0.82	1	40	7	1.2518	1.41	nrNCBI_XP_025103886_neuroglobin-like_isoform_X3
E_nip_trans_38386_m.260499	11	4.6	156000000	0.27	1	2	2	0.0625	0.07
E_nip_trans_38453_m.261012	39	4.7	70400000	0.14	11	5	5	0.033	0.04	TrEMBL_C1LHF9_NAP-1-related_protein
E_nip_trans_38568_m.261302	49	5.2	62900000	0.27	2	10	5	0.039	0.04	UniRef100_A0A0B7B1E8_Tubulin_alpha_chain
E_nip_trans_38591_m.261512	77	5.4	76100000	0.26	1	14	14	0.0519	0.06	UniRef100_A0A1B0AXK4_Uncharacterized_protein
E_nip_trans_38592_m.261518	40	5.5	73000000	0.17	1	4	4	0.0195	0.02	TrEMBL_C7TZF8_Uncharacterized_protein
E_nip_trans_38596_m.261567	39	5.9	135000000	0.5	3	13	11	0.0831	0.09	TrEMBL_C1LNL9_Eukaryotic_initiation_factor_4A
E_nip_trans_38604_m.261665	29	4.9	3380000000	0.9	1	49	12	0.5929	0.67	TrEMBL_A0A1I8II35_Uncharacterized_protein
E_nip_trans_38606_m.261683	72	5.3	94300000	0.29	1	12	12	0.0467	0.05	TrEMBL_A0A0R3X0G5_Uncharacterized_protein
E_nip_trans_38661_m.262157	43	6.4	143000000	0.36	6	12	2	0.0746	0.08	UniRef100_A0A0P5HV52_Tubulin_alpha_chain
E_nip_trans_38673_m.262246	11	4.4	776000000	0.17	1	4	4	0.2	0.23
E_nip_trans_38730_m.262640	16	4.6	59900000	0.61	1	6	6	0.0753	0.08	nrNCBI_XP_005109900_PREDICTED:_myosin-2_essential_light_chain-like
E_nip_trans_38766_m.262899	13	8	2500000000	0.58	2	15	15	0.3934	0.44
E_nip_trans_38809_m.263202	36	6.6	74900000	0.14	1	4	4	0.0274	0.03	TrEMBL_A0A1I8GHQ3_Uncharacterized_protein
E_nip_trans_38811_m.263229	26	5.6	156000000	0.32	1	4	4	0.0508	0.06	MEROPS_MER0185205_[C12.008]_ubiquitinyl_hydrolase_UCH-D_(Scylla_serrata)
E_nip_trans_38812_m.263239	39	5	28200000	0.09	3	2	2	0.0226	0.03	TrEMBL_A0A2H1CMI2_Kinase,_PfkB_family
E_nip_trans_38821_m.263339	10	4.4	45600000	0.49	3	2	2	0.0594	0.07	TrEMBL_H2KQZ8_Large_subunit_ribosomal_protein_LP1
E_nip_trans_38834_m.263410	67	5.6	105000000	0.26	1	11	11	0.0435	0.05	UniRef100_A0A224Z4M6_Moesin/ezrin/radixin_protein_1
E_nip_trans_38854_m.263585	104	6.2	249000000	0.56	1	42	28	0.1255	0.14	UniRef100_V4C6I3_Uncharacterized_protein
E_nip_trans_38943_m.264216	88	6.5	133000000	0.24	1	12	12	0.035	0.04	TrEMBL_A0A068XI78_Echinoderm_microtubule_associated_protein1
E_nip_trans_38952_m.264290	20	10	14000000	0.13	3	2	2	0.0112	0.01	TrEMBL_A0A0X3NRX7_60S_ribosomal_protein_L11
E_nip_trans_38960_m.264359	90	5.6	5250000	0.07	2	3	3	0.0062	0.01	TrEMBL_G4VTK3_Uncharacterized_protein
E_nip_trans_38995_m.264681	89	5.6	307000000	0.68	1	48	48	0.1521	0.17	TrEMBL_A0A1S8WPB3_Cell_division_control_protein_48
E_nip_trans_39058_m.265038	48	5.9	26200000	0.22	1	5	5	0.027	0.03	TrEMBL_A0A0V0J4L5_Cysteine--tRNA_ligase
E_nip_trans_39116_m.265458	53	6.9	40800000	0.4	1	11	10	0.0406	0.05	UniRef100_A0A0L8FZA7_Protein_disulfide-isomerase
E_nip_trans_39127_m.265572	57	6	60100000	0.07	2	2	2	0.0099	0.01	TrEMBL_A0A0V0J789_Random_slug_protein_5
E_nip_trans_39256_m.266830	35	4.8	37900000	0.09	2	2	2	0.0154	0.02	TrEMBL_A0A267DNP8_Uncharacterized_protein
E_nip_trans_39378_m.267628	117	5.7	84600000	0.18	1	13	2	0.0304	0.03
E_nip_trans_39430_m.268052	12	8.7	44500000	0.38	3	3	3	0.0673	0.08	nrNCBI_XP_020480257_NEDD8
E_nip_trans_39439_m.268115	42	6.5	45000000	0.24	2	5	5	0.024	0.03	TrEMBL_G4LUP0_26S_proteasome_subunit_S9,_putative
E_nip_trans_39545_m.269219	64	6.1	311000000	0.6	1	27	27	0.1222	0.14	TrEMBL_A0A1S8WH45_WD_domain,_G-beta_repeat_protein
E_nip_trans_39624_m.270167	63	6.5	68900000	0.17	2	8	8	0.032	0.04
E_nip_trans_39671_m.270579	48	4.9	126000000	0.31	1	9	8	0.0671	0.08
E_nip_trans_39684_m.270672	21	8.3	49900000	0.19	3	2	2	0.0107	0.01	TrEMBL_A0A0R3UM11_Uncharacterized_protein
E_nip_trans_39727_m.271115	143	6.9	15900000	0.03	1	3	3	0.0039	0	TrEMBL_A0A183B8N3_Uncharacterized_protein
E_nip_trans_39728_m.271141	57	5.5	23800000	0.06	1	3	2	0.014	0.02	TrEMBL_A0A0R3T8N5_Uncharacterized_protein
E_nip_trans_39732_m.271158	92	6.1	72700000	0.14	1	7	7	0.0191	0.02
E_nip_trans_39744_m.271338	39	6.7	18100000	0.17	2	4	4	0.0256	0.03	TrEMBL_A0A0R3S7T7_Uncharacterized_protein
E_nip_trans_39768_m.271512	56	6.3	149000000	0.37	1	13	13	0.0546	0.06
E_nip_trans_39812_m.271866	85	5.4	94800000	0.28	1	14	2	0.0407	0.05	TrEMBL_G4VA73_Putative_vacuolar_protein_sorting_26,_vps26
E_nip_trans_39853_m.272210	9	6	32200000	0.19	3	2	2	0.0513	0.06
E_nip_trans_40141_m.274939	41	5.5	162000000	0.35	1	9	8	0.0613	0.07	TrEMBL_C1LJL2_Actin-like_protein_3
E_nip_trans_40223_m.275664	92	5.9	110000000	0.38	1	21	21	0.0868	0.1	TrEMBL_X2D553_Fasciclin-1
E_nip_trans_40299_m.276345	32	5.1	459000000	0.82	1	24	5	0.2043	0.23	TrEMBL_A0A068X9F8_Inorganic_pyrophosphatase
E_nip_trans_40310_m.276411	63	5.7	31100000	0.14	1	5	5	0.0152	0.02	TrEMBL_A0A183WHZ6_Uncharacterized_protein
E_nip_trans_40328_m.276550	25	9.5	36300000	0.2	4	2	2	0.0223	0.03	TrEMBL_A0A0R3U7B5_Uncharacterized_protein
E_nip_trans_40340_m.276659	21	7.6	45400000	0.13	3	2	2	0.0265	0.03	TrEMBL_A0A1S8WH04_Peptidase,_T1_family
E_nip_trans_40372_m.276939	33	9.9	59200000	0.34	1	9	7	0.0676	0.08	MEROPS_MER0808680_[I87.UPW]_family_I87_unassigned_peptidase_inhibitors_(Schistosoma_mansoni)
E_nip_trans_40399_m.277106	56	8.9	195000000	0.39	2	18	17	0.0787	0.09	TrEMBL_A0A0R3T1Y6_ATP_synthase_subunit_alpha
E_nip_trans_40437_m.277428	16	7.3	209000000	0.51	3	5	5	0.1064	0.12	TrEMBL_A0A183WWI6_Uncharacterized_protein
E_nip_trans_40459_m.277617	40	5.6	917000000	0.62	1	25	2	0.2175	0.25	TrEMBL_B3GQS3_Annexin
E_nip_trans_40615_m.279182	79	6.7	172000000	0.4	1	19	6	0.0812	0.09	MEROPS_MER1137850_[M08.UPW]_family_M8_unassigned_peptidases_(Schistosoma_japonicum)
E_nip_trans_40649_m.279459	32	7.3	35200000	0.22	1	3	3	0.0378	0.04	TrEMBL_G7YWA6_Oxalate:formate_antiporter
E_nip_trans_40738_m.280314	31	8.4	30200000	0.1	2	3	3	0.0245	0.03	nrNCBI_XP_008320160_enoyl-CoA_hydratase,_mitochondrial
E_nip_trans_40744_m.280350	18	4.7	90400000	0.56	1	10	10	0.1534	0.17	TrEMBL_A0A267GJW3_Uncharacterized_protein
E_nip_trans_40753_m.280408	30	7.5	679000000	0.58	2	11	7	0.1033	0.12	UniRef100_A0A182ZBU7_Uncharacterized_protein
E_nip_trans_40780_m.280547	42	6.7	65200000	0.22	2	6	6	0.0364	0.04	TrEMBL_A0A074Z4N1_Lissencephaly-1_homolog
E_nip_trans_40817_m.280830	18	5.7	24000000	0.17	1	2	2	0.024	0.03	TrEMBL_A0A183A568_Uncharacterized_protein
E_nip_trans_40858_m.281103	17	9	35600000	0.16	3	2	2	0.0325	0.04	TrEMBL_A0A1S8X599_Transcription_factor_BTF3
E_nip_trans_40891_m.281367	54	6.7	71100000	0.24	1	6	6	0.0284	0.03	UniRef100_W5MI18_6-phosphogluconate_dehydrogenase,_decarboxylating
E_nip_trans_40897_m.281451	8	4.6	58400000	0.55	1	3	2	0.0986	0.11	UniRef100_M3Z782_Calmodulin_like_5
E_nip_trans_40911_m.281591	23	5.7	24700000	0.26	1	4	4	0.0457	0.05	nrNCBI_XP_012257963_synaptobrevin_homolog_YKT6
E_nip_trans_41070_m.282924	15	4.9	435000000	0.84	3	8	8	0.2015	0.23	UniRef100_A0A2B4RVD0_Ribonuclease_UK114
E_nip_trans_41230_m.284384	207	6.3	40200000	0.08	1	10	10	0.0114	0.01	MEROPS_MER1138749_[I39.UPW]_family_I39_unassigned_peptidase_inhibitors_(Schistosoma_mattheei)
E_nip_trans_41392_m.285802	73	6.9	25800000	0.07	1	2	2	0.0076	0.01	TrEMBL_A0A1S8WZ06_Succinate_dehydrogenase_[ubiquinone]_flavoprotein_subunit,_mitochondrial
E_nip_trans_41550_m.287147	39	8.7	600000000	0.51	2	18	18	0.1365	0.15	TrEMBL_A0A094ZR28_Calponin
E_nip_trans_41553_m.287171	24	6	393000000	0.88	2	17	17	0.2406	0.27	TrEMBL_Q5DA50_Platelet-activating_factor_acetylhydrolase,_isoform_Ib,_beta_subunit
E_nip_trans_41646_m.288029	32	9.5	5260000	0.17	1	2	2	0.007	0.01	TrEMBL_W6UKG0_Mitochondrial_carrier_protein
E_nip_trans_41659_m.288161	25	8.4	95300000	0.46	1	6	2	0.067	0.08	TrEMBL_Q5BS69_SJCHGC05825_protein_(Fragment)
E_nip_trans_41703_m.288527	20	4.4	33600000	0.5	1	4	3	0.0426	0.05
E_nip_trans_41707_m.288552	27	10.1	29000000	0.12	4	2	2	0.0169	0.02	TrEMBL_A0A183WE07_40S_ribosomal_protein_S4
E_nip_trans_41767_m.289165	524	6.6	58400000	0.01	2	2	2	0.0011	0	TrEMBL_A0A1I8IEM6_Uncharacterized_protein
E_nip_trans_41833_m.289916	8	4.8	441000000	0.59	1	6	6	0.16	0.18	UniRef100_A0A287NM83_Uncharacterized_protein
E_nip_trans_41905_m.290614	45	8.1	53700000	0.28	3	9	9	0.0479	0.05	TrEMBL_C1LG69_Sorting_nexin-18
E_nip_trans_41964_m.291208	238	5.6	197000000	0.45	2	64	64	0.0784	0.09	TrEMBL_A0A094ZTM9_Dysferlin
E_nip_trans_42001_m.291588	64	6.2	159000000	0.54	1	20	20	0.0973	0.11	TrEMBL_A0A095A2F7_Phosphoglucomutase-1
E_nip_trans_42067_m.292132	53	6.5	149000000	0.61	1	18	2	0.1111	0.13	TrEMBL_A0A0X3PJF5_Transketolase
E_nip_trans_42108_m.292494	39	5.1	23700000	0.13	2	2	2	0.0115	0.01	TrEMBL_A0A074ZJQ4_Mannose-6-phosphate_isomerase
E_nip_trans_42185_m.293104	60	5.6	44400000	0.18	2	5	5	0.0204	0.02	TrEMBL_A0A0V0J4Z8_Ubiquitin_carboxyl-terminal_hydrolase_14_(Fragment)
E_nip_trans_42229_m.293455	37	6.2	179000000	0.58	2	13	13	0.1003	0.11	TrEMBL_A0A074Z180_Glycerol-3-phosphate_dehydrogenase_[NAD(+)]
E_nip_trans_42262_m.293735	69	7.4	186000000	0.42	1	17	17	0.0617	0.07	TrEMBL_A0A0K1NZF7_Thioredoxin-glutathione_reductase_2
E_nip_trans_42274_m.293800	36	5	61100000	0.29	2	6	6	0.0475	0.05	TrEMBL_A0A074ZDY1_Uncharacterized_protein
E_nip_trans_42309_m.294132	21	5.7	19500000	0.11	1	2	2	0.0207	0.02
E_nip_trans_42410_m.295191	45	6.7	12200000	0.07	1	2	2	0.01	0.01	TrEMBL_A0A158QS47_Uncharacterized_protein
E_nip_trans_42464_m.295680	56	5	117000000	0.41	1	15	15	0.0789	0.09	TrEMBL_A0A0V0J5G3_Amine_oxidase
E_nip_trans_42640_m.297045	23	8.9	5370000	0.2	2	2	2	0.0098	0.01	TrEMBL_A0A183L327_Uncharacterized_protein
E_nip_trans_43125_m.300637	13	6.5	145000000	0.64	3	6	6	0.1273	0.14	TrEMBL_A0A075A0C9_Putative_4a-hydroxytetrahydrobiopterin_dehydratase
E_nip_trans_43550_m.304071	51	6.5	21100000	0.12	1	3	3	0.0129	0.01	TrEMBL_A0A0X3Q3P9_Alanine_aminotransferase_2_(Fragment)
E_nip_trans_43638_m.304769	40	6.2	19900000	0.08	1	2	2	0.0082	0.01	TrEMBL_A0A075AD40_Uncharacterized_protein
E_nip_trans_43703_m.305303	67	6	9400000	0.05	2	2	2	0.0066	0.01	TrEMBL_A0A1S8X8G3_Phosphoglucomutase/phosphomannomutase,_alpha/beta/alpha_domain_I_(Fragment)
E_nip_trans_44026_m.307719	10	5.9	80400000	0.53	4	5	5	0.1364	0.15	UniRef100_A0A061J078_Dynein_light_chain
E_nip_trans_44297_m.309683	15	8.5	46400000	0.48	1	3	2	0.0511	0.06
E_nip_trans_44375_m.310190	34	6.1	53300000	0.21	3	4	4	0.0203	0.02	TrEMBL_H2KUP3_Serine/threonine-protein_phosphatase_2A_activator
E_nip_trans_44602_m.311835	42	5.3	38500000	0.13	1	3	3	0.023	0.03	TrEMBL_G4VFA5_Putative_programmed_cell_death_6-interacting_protein
E_nip_trans_44723_m.312765	27	5.5	279000000	0.65	1	14	9	0.1857	0.21	MEROPS_MER0345185_[C01.UPA]_subfamily_C1A_unassigned_peptidases_(Clonorchis_sinensis)
E_nip_trans_44735_m.312853	47	7.4	440000000	0.61	2	24	3	0.1501	0.17	TrEMBL_C1L8H7_Hypothetical_protein
E_nip_trans_45535_m.318243	68	7.1	6090000	0.07	1	3	3	0.0065	0.01	TrEMBL_A0A074ZUJ4_Uncharacterized_protein
E_nip_trans_46264_m.322429	17	6.8	94200000	0.31	1	6	6	0.1103	0.12	MEROPS_MER1139879_[C01.UPA]_subfamily_C1A_unassigned_peptidases_(Schmidtea_mediterranea)
E_nip_trans_46832_m.325491	27	6.7	74600000	0.28	1	6	4	0.0625	0.07	TrEMBL_A0A074ZKZ6_Ras_family_protein
E_nip_trans_49122_m.334495	22	8	31200000	0.22	1	4	4	0.025	0.03	TrEMBL_A0A0R3X4Y4_Uncharacterized_protein
E_nip_trans_49869_m.336718	43	7.4	41400000	0.1	1	2	2	0.008	0.01	TrEMBL_A0A183MEX4_Uncharacterized_protein
E_nip_trans_50004_m.337489	83	5	610000000	0.56	1	55	53	0.1637	0.18	TrEMBL_A0A074Z7V0_Hsp90_protein
E_nip_trans_50050_m.338042	59	6.4	112000000	0.47	1	18	16	0.0799	0.09	TrEMBL_C1LIN3_Chaperonin_containing_TCP1,_subunit_7_(Eta)
E_nip_trans_50063_m.338182	60	7.5	107000000	0.58	1	21	19	0.0836	0.09	TrEMBL_H2KV87_T-complex_protein_1_subunit_zeta
E_nip_trans_50085_m.338414	53	8.9	105000000	0.2	1	6	6	0.0338	0.04	UniRef100_A0A0H4KC31_Cathepsin_D
E_nip_trans_50108_m.338660	36	6.7	305000000	0.74	2	15	15	0.125	0.14	nrNCBI_XP_002731568_PREDICTED:_malate_dehydrogenase,_cytoplasmic-like
E_nip_trans_50112_m.338696	23	6.1	35400000	0.15	1	3	3	0.035	0.04	MEROPS_MER1134512_[T01.UNA]_subfamily_T1A_non-peptidase_homologues_(Protopolystoma_xenopodis)
E_nip_trans_50119_m.338761	39	7.4	1360000000	0.88	2	34	34	0.2755	0.31	TrEMBL_A0A2H1C7F2_Fructose-bisphosphate_aldolase
E_nip_trans_50128_m.338847	23	5.2	20200000	0.38	2	3	3	0.0193	0.02	TrEMBL_A0A183T3T0_Uncharacterized_protein
E_nip_trans_50137_m.338936	45	8.2	34000000	0.14	2	3	3	0.0149	0.02	TrEMBL_A0A1S8WQH5_Elongation_factor_Tu_(Fragment)
E_nip_trans_50141_m.338974	41	6.1	413000000	0.64	1	23	4	0.1598	0.18	TrEMBL_A0A068X9F8_Inorganic_pyrophosphatase
E_nip_trans_50215_m.339641	25	5.5	1100000000	0.68	1	24	24	0.3059	0.34	TrEMBL_A0A0X3PXB4_Glutathione_S-transferase_Mu_1
E_nip_trans_50220_m.339687	33	8.4	191000000	0.46	1	10	2	0.1074	0.12	nrNCBI_XP_022049271_saccharopine_dehydrogenase-like_oxidoreductase
E_nip_trans_50222_m.339707	33	6.3	619000000	0.85	2	22	22	0.1933	0.22	TrEMBL_A0A2H1CI25_L-lactate_dehydrogenase
E_nip_trans_50231_m.339798	32	4.6	32200000	0.23	3	3	3	0.035	0.04	TrEMBL_A0A0R3UQD6_Uncharacterized_protein
E_nip_trans_50245_m.339930	31	5.1	299000000	0.78	1	18	2	0.1769	0.2	DDBJ_EU878031_Clonorchis_sinensis_beta-tubulin_(TB1)_mRNA,_complete_cds
E_nip_trans_50246_m.339943	39	5.8	52200000	0.07	2	2	2	0.0116	0.01	TrEMBL_A0A0X3P918_Activator_of_heat_shock_protein_ATPase_homolog_1
E_nip_trans_50254_m.340008	29	5.7	1930000000	0.66	1	33	2	0.3152	0.36	TrEMBL_A0A267FT99_Uncharacterized_protein
E_nip_trans_50262_m.340075	43	8.5	199000000	0.19	1	4	2	0.0272	0.03	DDBJ_FX809996_Bdellocephala_annandalei_mRNA,_contig:_contig_5754
E_nip_trans_50343_m.340726	21	8.1	56000000	0.2	2	3	3	0.0481	0.05	nrNCBI_XP_014204774_cdc42_homolog
E_nip_trans_50346_m.340741	44	6.2	159000000	0.49	1	11	2	0.085	0.1	MEROPS_MER1136886_[M08.UPW]_family_M8_unassigned_peptidases_(Schistosoma_curassoni)
E_nip_trans_50391_m.341082	39	6.8	8310000	0.09	2	2	2	0.0111	0.01	nrNCBI_XP_024113505_delta-aminolevulinic_acid_dehydratase
E_nip_trans_50510_m.341947	34	9.5	294000000	0.39	1	14	14	0.1097	0.12	TrEMBL_A0A0H3YKC3_Slc25a-30
E_nip_trans_50512_m.341957	30	6	56200000	0.28	1	5	5	0.0511	0.06	MEROPS_MER0806856_[I87.UPW]_family_I87_unassigned_peptidase_inhibitors_(Echinococcus_multilocularis)
E_nip_trans_50576_m.342380	34	6.7	172000000	0.39	1	9	9	0.0693	0.08	TrEMBL_G4VRK1_Putative_glyoxalase_II_(Hydroxyacylglutathione_hydrolase)
E_nip_trans_50715_m.343183	24	4.9	612000000	0.67	1	11	3	0.1667	0.19	MEROPS_MER0225242_[C12.003]_ubiquitinyl_hydrolase-L3_(Amphimedon_queenslandica)
E_nip_trans_50725_m.343252	31	4.1	26200000	0.09	3	2	2	0.0105	0.01	TrEMBL_W6UBH3_Uncharacterized_protein
E_nip_trans_50728_m.343277	19	7.6	161000000	0.38	1	6	6	0.1086	0.12	TrEMBL_A0A1I8IQL7_Uncharacterized_protein
E_nip_trans_50737_m.343318	29	7.2	808000000	0.78	1	27	2	0.332	0.37	TrEMBL_A0A267ERG3_Uncharacterized_protein
E_nip_trans_50746_m.343363	18	4.7	36600000	0.13	2	2	2	0.0263	0.03	TrEMBL_C1LH49_Protein_archease
E_nip_trans_50755_m.343413	27	6.5	547000000	0.78	1	25	25	0.2941	0.33	nrNCBI_XP_020383952_ES1_protein_homolog,_mitochondrial-like
E_nip_trans_50779_m.343550	27	6.3	52900000	0.35	1	6	6	0.061	0.07	MEROPS_MER1125215_[T01.UPA]_subfamily_T1A_unassigned_peptidases_(Mesocestoides_corti)
E_nip_trans_50786_m.343591	20	5.8	134000000	0.53	1	5	5	0.0656	0.07	MEROPS_MER1118952_[C56.UNW]_family_C56_non-peptidase_homologues_(Fasciola_hepatica)
E_nip_trans_50793_m.343638	27	5.1	127000000	0.24	1	4	4	0.0325	0.04	MEROPS_MER0000504_[T01.UNA]_subfamily_T1A_non-peptidase_homologues_(Schistosoma_mansoni)
E_nip_trans_50838_m.343899	24	7.9	116000000	0.4	1	9	5	0.0888	0.1	TrEMBL_A0A094ZYL8_GTP-binding_nuclear_protein
E_nip_trans_50923_m.344345	18	5.6	75200000	0.56	1	6	4	0.0659	0.07	TrEMBL_A0A183MF88_Uncharacterized_protein
E_nip_trans_50999_m.344720	26	7.5	51700000	0.34	2	6	6	0.0742	0.08	MEROPS_MER0165974_[T01.990]_similar_to_splicing_factor_U2AF_homolog_({Mus_musculus})_(Clonorchis_sinensis)
E_nip_trans_51007_m.344755	19	7.9	47000000	0.41	1	4	4	0.0727	0.08	TrEMBL_W6UMF9_SUMO-conjugating_enzyme_UBC9
E_nip_trans_51045_m.344948	23	8.1	82000000	0.31	1	4	3	0.0573	0.06	TrEMBL_A0A094ZWQ7_Tegument_antigen
E_nip_trans_51123_m.345326	19	5	128000000	0.38	2	4	4	0.0599	0.07	TrEMBL_C1LJN5_Ubiquitin-conjugating_enzyme_E2G_2
E_nip_trans_51218_m.345775	18	10	74200000	0.21	1	3	2	0.0545	0.06	TrEMBL_A0A183B9X0_Uncharacterized_protein
E_nip_trans_51346_m.346399	18	8.2	82700000	0.29	3	5	3	0.0621	0.07	UniRef100_V4A6W8_Uncharacterized_protein
E_nip_trans_51418_m.346746	18	7.7	323000000	0.23	2	2	2	0.037	0.04	UniRef100_A7SZV1_Predicted_protein
E_nip_trans_51592_m.347514	10	5.2	79000000	0.54	3	3	3	0.1034	0.12	nrNCBI_XP_018424658_PREDICTED:_acyl-CoA-binding_domain-containing_protein_6
E_nip_trans_51608_m.347588	12	4.2	361000000	0.33	2	3	3	0.0792	0.09
E_nip_trans_51617_m.347636	18	7.3	28200000	0.13	1	2	2	0.0127	0.01	UniRef100_A0A2C9L7P1_Acyl_carrier_protein
E_nip_trans_51652_m.347783	9	8.1	712000000	0.44	3	4	4	0.1744	0.2	TrEMBL_Q5BR23_SJCHGC09717_protein
E_nip_trans_51756_m.348230	22	5.8	17300000	0.25	1	3	2	0.0412	0.05	TrEMBL_A0A1I8HEI5_Uncharacterized_protein
E_nip_trans_51887_m.348756	17	7.9	1870000000	0.69	1	20	2	0.3636	0.41	UniRef100_G2QTA6_Nucleoside_diphosphate_kinase
E_nip_trans_52425_m.350778	18	4.4	91700000	0.57	1	10	5	0.2129	0.24
E_nip_trans_52700_m.351822	14	7.5	112000000	0.28	3	2	2	0.0476	0.05	TrEMBL_A0A183LQ31_Uncharacterized_protein
E_nip_trans_53713_m.355314	8	4.8	1850000000	0.8	1	8	7	0.4085	0.46	TrEMBL_A0A183AGP1_Uncharacterized_protein
E_nip_trans_54442_m.357314	12	7.6	15800000	0.26	1	2	2	0.0177	0.02	DDBJ_MF346930_Eudiplozoon_nipponicum_KT1_mRNA,_complete_cds
E_nip_trans_55522_m.359697	47	5	259000000	0.88	2	24	21	0.1517	0.17	TrEMBL_A0A1I8GYI9_ATP_synthase_subunit_beta
E_nip_trans_55745_m.361767	30	6.9	167000000	0.48	1	10	2	0.1318	0.15	nrNCBI_AAB21173_glutathione_S-transferase,_GST
E_nip_trans_55817_m.362265	18	7.7	34700000	0.25	1	3	3	0.0309	0.03	UniRef100_A0A146SED6_Universal_stress_protein_F
E_nip_trans_55888_m.362678	12	6	807000000	0.38	1	6	3	0.2075	0.23	DDBJ_FX833598_Bdellocephala_annandalei_mRNA,_contig:_contig_29356
E_nip_trans_56176_m.364070	19	6.7	20400000	0.11	1	2	2	0.0301	0.03	TrEMBL_A0A0R3TVT9_Uncharacterized_protein
E_nip_trans_57765_m.368631	9	8	29300000	0.28	3	2	2	0.0617	0.07	TrEMBL_Q5DH48_Heterogeneous_nuclear_ribonucleoprotein_D0
E_nip_trans_58612_m.370179	74	6.3	39800000	0.25	2	12	12	0.0332	0.04	TrEMBL_G4LVD1_Uncharacterized_protein
E_nip_trans_58616_m.370266	96	5.4	277000000	0.38	3	24	24	0.0687	0.08
E_nip_trans_58619_m.370302	17	4.3	878000000	0.58	1	10	5	0.2013	0.23	DDBJ_JV637408_Macaca_mulatta_Mamu_460359_mRNA_sequence
E_nip_trans_58675_m.370999	18	6.6	238000000	0.75	1	9	8	0.1429	0.16	nrNCBI_XP_015774523_PREDICTED:_ubiquitin-conjugating_enzyme_E2_L3-like
E_nip_trans_58710_m.371320	34	9	71900000	0.17	1	4	4	0.0336	0.04	TrEMBL_A0A075A326_Succinate--CoA_ligase_[ADP/GDP-forming]_subunit_alpha,_mitochondrial
E_nip_trans_58723_m.371438	51	6.6	21400000	0.2	1	5	5	0.0179	0.02	TrEMBL_C1L5L4_Proteasome_(Prosome,_macropain)_26S_subunit,_ATPase,_3
E_nip_trans_58736_m.371541	32	9.1	194000000	0.45	2	12	12	0.1099	0.12	MEROPS_MER1139048_[I87.UPW]_family_I87_unassigned_peptidase_inhibitors_(Schistosoma_rodhaini)
E_nip_trans_58738_m.371559	24	5.9	37900000	0.2	3	3	3	0.0372	0.04	TrEMBL_A0A074ZCZ5_Uncharacterized_protein
E_nip_trans_58741_m.371590	21	9.3	42000000	0.14	5	2	2	0.016	0.02	TrEMBL_Q86EC5_Clone_ZZD545_mRNA_sequence
E_nip_trans_58753_m.371700	18	5.8	7790000000	0.91	1	39	6	0.8364	0.94	nrNCBI_XP_025103885_neuroglobin-like_isoform_X2
E_nip_trans_58759_m.371742	45	5.9	378000000	0.67	1	26	26	0.1729	0.19	DDBJ_MF288891_Eudiplozoon_nipponicum_serpin_mRNA,_complete_cds
E_nip_trans_58808_m.372114	35	6.3	9340000000	0.88	1	73	62	0.9842	1.11	DDBJ_KP793605_Eudiplozoon_nipponicum_cathepsin_L1_mRNA,_complete_cds
E_nip_trans_58881_m.372619	29	6.4	66700000	0.23	3	4	4	0.043	0.05	TrEMBL_K7XWZ4_Proteasome_subunit_alpha_type
E_nip_trans_58911_m.372806	29	5	1430000000	0.77	1	30	27	0.374	0.42	TrEMBL_A0A1I8II35_Uncharacterized_protein
E_nip_trans_59007_m.373320	14	8.9	156000000	0.34	2	6	6	0.1066	0.12	TrEMBL_A0A2H4LI92_Type_I_cysteine_peptidase_inhibitor
E_nip_trans_59096_m.373773	17	5.2	19800000	0.23	1	2	2	0.026	0.03	nrNCBI_XP_003487745_glycine_cleavage_system_H_protein,_mitochondrial
E_nip_trans_59155_m.374058	8	7.2	345000000	0.76	1	12	12	0.5882	0.66	TrEMBL_A0A2H1C448_Uncharacterized_protein
E_nip_trans_59243_m.374426	18	5	97300000	0.5	1	5	5	0.0679	0.08	UniRef100_A0A2C9JZE2_Eukaryotic_translation_initiation_factor_5A
E_nip_trans_59376_m.374972	16	10	20300000	0.19	3	2	2	0.0352	0.04	TrEMBL_G4VR71_Putative_40s_ribosomal_protein_S19
E_nip_trans_59393_m.375025	18	11	46900000	0.15	1	2	2	0.0265	0.03	TrEMBL_Q5DDM8_40S_ribosomal_protein_S24
E_nip_trans_59529_m.375527	14	5.8	58900000	0.32	1	2	2	0.0496	0.06	UniRef100_B3S469_Uncharacterized_protein
E_nip_trans_59540_m.375562	12	9.3	140000000	0.48	1	4	4	0.0762	0.09	nrNCBI_XP_019622570_PREDICTED:_histidine_triad_nucleotide-binding_protein_1-like
E_nip_trans_60480_m.378475	29	8.1	309000000	0.58	1	13	5	0.1333	0.15	DDBJ_HP509846_Apis_mellifera_isotig00346.Amelembr_mRNA_sequence
E_nip_trans_60497_m.378679	16	4.8	255000000	0.35	1	6	6	0.1156	0.13	UniRef100_B7SHS5_Coactosin-like_protein
E_nip_trans_60535_m.379060	23	7.6	482000000	0.22	3	4	4	0.0512	0.06	UniRef100_R7VH74_Tetraspanin
E_nip_trans_60547_m.379181	26	8.8	343000000	0.62	2	19	4	0.207	0.23	nrNCBI_AAK35224_yolk_ferritin
E_nip_trans_60602_m.379673	46	7.1	9770000	0.08	2	2	2	0.0075	0.01	TrEMBL_A0A074ZXF7_Uncharacterized_protein
E_nip_trans_60675_m.380282	40	5.3	917000000	0.66	1	24	3	0.2203	0.25	TrEMBL_H2KPF9_Annexin
E_nip_trans_60805_m.381260	35	5	11900000	0.13	5	2	2	0.0101	0.01	TrEMBL_A0A0R3WJP1_Uncharacterized_protein
E_nip_trans_60828_m.381417	21	4.9	68900000	0.19	3	4	2	0.0331	0.04	TrEMBL_A0A1S8WLG4_Ras_family_protein_(Fragment)
E_nip_trans_60971_m.382352	22	9.4	40800000	0.23	2	4	4	0.0406	0.05	TrEMBL_A0A1S8WWH3_Eukaryotic_porin
E_nip_trans_61019_m.382619	24	6.2	69700000	0.31	1	6	6	0.0602	0.07	UniRef100_V3ZS30_Uncharacterized_protein
E_nip_trans_61040_m.382740	14	7.5	169000000	0.29	2	6	6	0.12	0.14	TrEMBL_A0A075F9M7_CD59-like_protein
E_nip_trans_61164_m.383422	13	4.9	241000000	0.64	1	6	6	0.1532	0.17	TrEMBL_A0A0R3W1D7_Tubulin-specific_chaperone_A
E_nip_trans_61223_m.383726	20	8.1	85800000	0.35	2	5	4	0.0599	0.07	TrEMBL_A0A075ACN9_Uncharacterized_protein_(Fragment)
E_nip_trans_61232_m.383769	13	7.4	31000000	0.56	2	4	4	0.075	0.08	TrEMBL_A0A0R3UQ60_Uncharacterized_protein
E_nip_trans_61307_m.384134	25	6.8	1040000000	0.58	1	17	2	0.1911	0.22	TrEMBL_A0A0X3PFD5_Carbonyl_reductase_[NADPH]_1_(Fragment)
E_nip_trans_61329_m.384265	23	7.3	46200000	0.23	2	3	3	0.0448	0.05	UniRef100_A0A1S3JN88_uncharacterized_protein_LOC106174718
E_nip_trans_61337_m.384309	19	8.1	1810000000	0.69	2	24	12	0.8208	0.93	UniRef100_D3WFS2_Peptidyl-prolyl_cis-trans_isomerase
E_nip_trans_61499_m.385077	11	8.1	48300000	0.48	2	4	4	0.0784	0.09	TrEMBL_G4VML2_Putative_groes_chaperonin
E_nip_trans_61841_m.386520	18	7.3	20700000	0.22	3	3	3	0.0248	0.03	TrEMBL_A0A0X3PA25_Methionine_aminopeptidase_1
E_nip_trans_62062_m.387424	13	4.5	627000000	0.18	1	5	5	0.1532	0.17
E_nip_trans_62826_m.390187	6	8.2	635000000	0.31	1	7	7	0.3818	0.43	DDBJ_FX848028_Bdellocephala_annandalei_mRNA,_contig:_contig_43786
E_nip_trans_62875_m.390361	8	4.5	42800000	0.35	3	2	2	0.0882	0.1	TrEMBL_A0A183AGP1_Uncharacterized_protein
E_nip_trans_62981_m.390697	17	4.7	33400000	0.19	2	2	2	0.013	0.01	nrNCBI_OON23303_fibronectin_type_III_domain_protein,_partial
E_nip_trans_63616_m.392536	10	5.6	68600000	0.16	1	2	2	0.046	0.05
E_nip_trans_65344_m.396284	9	4.5	1760000000	0.2	2	6	6	0.3784	0.43	TrEMBL_A0A1I8I828_Synaptosomal-associated_protein
E_nip_trans_65348_m.396325	113	6.2	19500000	0.03	1	3	3	0.0059	0.01	TrEMBL_A0A0X3NIH9_UPF0577_protein_KIAA1324-like_homolog
E_nip_trans_65354_m.396401	71	5.8	336000000	0.53	1	33	33	0.1274	0.14	TrEMBL_A0A183AP65_Uncharacterized_protein
E_nip_trans_65366_m.396538	72	5.6	796000000	0.64	2	51	33	0.1927	0.22	TrEMBL_A0A0X3PU49_Heat_shock_cognate_protein
E_nip_trans_65378_m.396731	40	6	196000000	0.36	2	17	4	0.1348	0.15	TrEMBL_A0A0K1L8K1_Cathepsin_L1
E_nip_trans_65393_m.396872	28	5	2070000000	0.78	1	30	29	0.3426	0.39	TrEMBL_A0A267DBP9_Uncharacterized_protein
E_nip_trans_65405_m.396959	20	9.1	32800000	0.38	3	5	5	0.0629	0.07	TrEMBL_G7YBG3_Carbonic_anhydrase
E_nip_trans_65421_m.397181	34	5.5	35700000	0.2	1	4	4	0.0341	0.04	UniRef100_A0A1I7U741_Serine/threonine-protein_phosphatase
E_nip_trans_65512_m.397862	87	5.5	176000000	0.42	1	26	25	0.0794	0.09	MEROPS_MER0347898_[C02.023]_calpain_({Schistosoma}_sp.)_(Clonorchis_sinensis)
E_nip_trans_65535_m.398118	8	4.7	195000000	0.49	1	5	2	0.194	0.22
E_nip_trans_65568_m.398438	10	5.2	465000000	0.35	3	5	3	0.1287	0.15	TrEMBL_A0A097F1I7_CD59-like_protein
E_nip_trans_65700_m.399961	22	5.5	216000000	0.64	1	12	12	0.1633	0.18	TrEMBL_C1L4W2_Guanylate_kinase
E_nip_trans_65702_m.400002	125	6.1	30400000	0.05	2	4	3	0.0096	0.01	TrEMBL_A0A183TCV1_26S_proteasome_non-ATPase_regulatory_subunit_2
E_nip_trans_65706_m.400058	58	8.6	479000000	0.69	1	34	31	0.1717	0.19	TrEMBL_G7YLC0_Glutamate_dehydrogenase_(NAD(P)+)
E_nip_trans_65715_m.400147	36	7.7	146000000	0.25	1	7	7	0.0497	0.06	TrEMBL_Q5DF47_Uncharacterized_protein
E_nip_trans_65725_m.400275	42	8.8	117000000	0.4	1	10	10	0.0854	0.1
E_nip_trans_65753_m.400480	484	5.5	54200000	0.11	1	28	28	0.0142	0.02	UniRef100_R7TDS1_Uncharacterized_protein
E_nip_trans_65765_m.400683	24	6.3	32100000	0.24	1	4	4	0.0369	0.04	TrEMBL_A0A0R3SJ22_Uncharacterized_protein
E_nip_trans_65843_m.401459	19	7.1	134000000	0.34	3	4	4	0.0529	0.06	UniRef100_A0A1A8CR58_Cell_division_cycle_42_like_2
E_nip_trans_65868_m.401674	10	6.5	834000000	0.47	1	11	11	0.4352	0.49
E_nip_trans_65896_m.401958	118	5.7	206000000	0.22	1	16	12	0.0379	0.04	TrEMBL_A0A074Z9B3_Uncharacterized_protein
E_nip_trans_65973_m.403075	38	7.9	95800000	0.44	2	13	13	0.0858	0.1	nrNCBI_XP_019338832_PREDICTED:_actin-related_protein_2/3_complex_subunit_2
E_nip_trans_65982_m.403237	39	7	921000000	0.7	2	31	3	0.2832	0.32	nrNCBI_XP_011427049_PREDICTED:_gelsolin-like_protein_2
E_nip_trans_65995_m.403419	71	6.2	23900000	0.17	1	8	7	0.0198	0.02	TrEMBL_A0A074ZIC7_Uncharacterized_protein
E_nip_trans_66144_m.405712	9	8.4	63800000	0.25	1	2	2	0.0526	0.06	TrEMBL_G7Y2M9_LIM_and_SH3_domain_protein_F42H10.3
E_nip_trans_66294_m.407364	102	6	18700000	0.07	1	4	4	0.0044	0	TrEMBL_U6JME9_Expressed_protein
E_nip_trans_66316_m.407577	179	5.3	37100000	0.08	1	9	9	0.0091	0.01	TrEMBL_A0A0V0J9I2_Uncharacterized_protein
E_nip_trans_66411_m.408834	33	5.5	162000000	0.48	1	11	11	0.1024	0.12	UniRef100_A0A1S3I647_ADP-ribose_pyrophosphatase,_mitochondrial
E_nip_trans_66483_m.409828	365	6.2	244000000	0.25	1	62	51	0.0464	0.05	nrNCBI_XP_018917680_PREDICTED:_uncharacterized_protein_LOC109044421_isoform_X2
E_nip_trans_66516_m.410492	41	7.6	76800000	0.36	2	8	8	0.0637	0.07	TrEMBL_A0A0X3PD08_Actin-related_protein_2/3_complex_subunit
E_nip_trans_66536_m.410685	44	5.6	185000000	0.65	1	19	2	0.1272	0.14	TrEMBL_A0A183QWT8_Uncharacterized_protein
E_nip_trans_66547_m.410763	104	6.2	481000000	0.54	1	43	43	0.1265	0.14
E_nip_trans_66553_m.410867	48	6.1	99200000	0.29	1	8	8	0.0487	0.05	TrEMBL_A0A0X3NXW5_Uncharacterized_protein
E_nip_trans_66604_m.411676	226	5.5	350000000	0.45	1	84	81	0.1065	0.12	MEROPS_MER1113779_[I39.UPW]_family_I39_unassigned_peptidase_inhibitors_(Clonorchis_sinensis)
E_nip_trans_66624_m.411977	46	5.5	486000000	0.57	2	23	23	0.1435	0.16	TrEMBL_C1LAJ2_Phosphoglycerate_kinase
E_nip_trans_66640_m.412144	29	5.8	70600000	0.34	5	6	6	0.0577	0.07	TrEMBL_A0A0X3NWC5_Lupus_La_protein_homolog
E_nip_trans_66726_m.413331	61	9.1	15700000	0.05	3	2	2	0.0075	0.01	TrEMBL_A0A068XYB7_SPRY_domain_containing_protein
E_nip_trans_66743_m.413562	46	7.1	148000000	0.49	1	13	13	0.0716	0.08	TrEMBL_A0A075AAB3_Aspartate_aminotransferase
E_nip_trans_66792_m.414413	20	4.9	65000000	0.13	1	3	3	0.0526	0.06	TrEMBL_A0A0X3NX37_Dynein_light_chain
E_nip_trans_66903_m.415923	91	7.3	43100000	0.22	1	11	11	0.0297	0.03	TrEMBL_A0A0X3P4Y2_Dynamin-1
E_nip_trans_66910_m.416045	22	7.7	55100000	0.19	1	2	2	0.0309	0.03	UniRef100_A0A0K2UP27_Rasrelated_C3_botulinum_toxin_substrate_1_(Rho_family,_small_GTP_binding_protein_Rac1)_[Ceratitis_capitata]
E_nip_trans_66912_m.416069	31	6.4	30300000	0.13	1	3	3	0.0181	0.02	TrEMBL_A0A183QR55_Uncharacterized_protein
E_nip_trans_66979_m.417147	143	6.6	44000000	0.11	1	9	5	0.0191	0.02	TrEMBL_G4VFC6_Putative_transient_receptor_potential_cation_channel,subfamily_m,_member
E_nip_trans_67019_m.417586	22	5.1	22900000	0.15	4	2	2	0.0201	0.02	nrNCBI_PIS81867_26S_proteasome_subunit_P45_family_protein
E_nip_trans_67036_m.417758	60	5.5	143000000	0.5	1	19	19	0.1013	0.11	TrEMBL_A0A074Z4B4_Uncharacterized_protein
E_nip_trans_67037_m.417763	280	5.4	31000000	0.05	1	8	8	0.0086	0.01	TrEMBL_A0A075A6I1_Spectrin_beta_chain
E_nip_trans_67051_m.418165	69	5	23600000	0.09	1	4	4	0.0147	0.02	TrEMBL_C1L6P9_Calnexin
E_nip_trans_67080_m.418847	32	5.8	1430000000	0.82	1	35	35	0.4118	0.46	TrEMBL_A0A095AV00_ADP-ribose_pyrophosphatase,_mitochondrial
E_nip_trans_67225_m.420933	10	5.9	512000000	0.4	2	6	2	0.1548	0.17	PDB_2aao_Calcium-dependent_protein_kinase,_isoform_AK1
E_nip_trans_67264_m.421585	51	5.4	368000000	0.55	2	20	3	0.1104	0.12	TrEMBL_A0A0V0J966_Kelch-like_protein_24
E_nip_trans_67335_m.422707	7	7.6	331000000	0.66	2	8	4	0.6563	0.74	TrEMBL_G4VTQ0_SmKK7
E_nip_trans_67382_m.423316	40	6.1	44600000	0.18	1	3	2	0.0227	0.03	TrEMBL_B3GQS3_Annexin
E_nip_trans_67383_m.423325	27	7	71700000	0.33	1	4	3	0.0606	0.07	TrEMBL_B3GQS3_Annexin
E_nip_trans_67419_m.423830	32	4.9	138000000	0.42	1	7	7	0.0676	0.08	TrEMBL_G7YWN0_Capping_protein_(Actin_filament)_muscle_Z-line_beta
E_nip_trans_67501_m.425173	27	9.7	29100000	0.1	8	2	2	0.0202	0.02	TrEMBL_A0A2H1BSY3_Uncharacterized_protein
E_nip_trans_67661_m.427314	54	5.3	38900000	0.1	2	2	2	0.0084	0.01	TrEMBL_A0A075A1J3_Uncharacterized_protein
E_nip_trans_67724_m.428176	16	9.1	21700000	0.22	1	2	2	0.0142	0.02	TrEMBL_A0A183MJK2_Uncharacterized_protein
E_nip_trans_67729_m.428270	125	8.2	19200000	0.05	3	3	3	0.0054	0.01	TrEMBL_A0A158QWA4_Phospholipid-transporting_ATPase
E_nip_trans_67741_m.428482	31	6	96500000	0.51	1	8	8	0.0777	0.09	TrEMBL_A0A0R3WB77_Purine_nucleoside_phosphorylase
E_nip_trans_67778_m.429186	131	4.8	113000000	0.35	1	28	28	0.057	0.06	TrEMBL_G4VSF4_Putative_importin-beta_3
E_nip_trans_67862_m.430175	21	8.9	54000000	0.47	1	6	6	0.0714	0.08	TrEMBL_C1L5L1_Actin-related_protein_2/3_complex_subunit_3
E_nip_trans_67881_m.430327	82	6.8	40800000	0.07	1	3	3	0.0069	0.01	TrEMBL_G4VFP9_Putative_glycyl-tRNA_synthetase
E_nip_trans_67949_m.431236	47	6.3	99100000	0.48	2	15	15	0.0946	0.11	TrEMBL_A0A0X3PZP8_Uncharacterized_protein
E_nip_trans_68068_m.432659	9	6.5	901000000	0.8	1	14	2	1.2195	1.37	UniRef100_A0A0A1MZN9_Peptidyl-prolyl_cis-trans_isomerase
E_nip_trans_68311_m.435724	44	7.2	39100000	0.31	1	7	7	0.0347	0.04	UniRef100_V4BI69_Uncharacterized_protein
E_nip_trans_68363_m.436296	41	5.1	192000000	0.2	1	5	2	0.0282	0.03	TrEMBL_B3GQS3_Annexin
E_nip_trans_68376_m.436488	48	6.4	31300000	0.08	1	2	2	0.0161	0.02	SwissProt_Q5D8V5_Adenylosuccinate_synthetase
E_nip_trans_68421_m.437143	28	6.5	224000000	0.41	1	10	10	0.1176	0.13	TrEMBL_G4VP62_Putative_carbonic_anhydrase_II_(Carbonate_dehydratase_II)
E_nip_trans_68425_m.437195	21	6.3	31500000	0.27	1	4	4	0.0635	0.07	UniRef100_H2SQX3_DnaJ_(Hsp40)_homolog,_subfamily_C,_member_5_gamma_b
E_nip_trans_68498_m.438129	20	6	38000000	0.32	3	4	4	0.0565	0.06	TrEMBL_W6VAB9_Pleckstriny_domain-containing_family_A_member
E_nip_trans_68605_m.439652	23	8.3	44100000	0.53	1	7	7	0.0469	0.05	UniRef100_A0A1X9WEK9_Peptidyl-prolyl_cis-trans_isomerase_(Fragment)
E_nip_trans_68609_m.439681	42	5.1	8160000	0.06	1	2	2	0.0184	0.02	TrEMBL_A0A1S8X186_Uncharacterized_protein_(Fragment)
E_nip_trans_68779_m.442065	41	5.7	58700000	0.21	2	5	5	0.0385	0.04	TrEMBL_A0A068XXL1_Diphthine_synthase
E_nip_trans_68916_m.443793	28	6.5	52600000	0.42	3	5	5	0.0625	0.07	TrEMBL_G4VK44_Protein-L-isoaspartate_O-methyltransferase
E_nip_trans_69002_m.445087	47	6	41300000	0.23	1	5	5	0.0251	0.03	TrEMBL_A0A0X3P2T8_Succinate--CoA_ligase_[ADP-forming]_subunit_beta,_mitochondrial
E_nip_trans_69126_m.447305	109	6	107000000	0.27	1	19	19	0.0445	0.05	TrEMBL_A0A074Z6S6_Uncharacterized_protein
E_nip_trans_69134_m.447453	31	6.6	21700000	0.09	1	2	2	0.0146	0.02	TrEMBL_C1L8J4_Chloride_intracellular_channel_4
E_nip_trans_69496_m.451991	32	5.4	27700000	0.12	2	2	2	0.0172	0.02	TrEMBL_G4VQH7_Putative_microtubule-associated_protein,_rp/eb_family
E_nip_trans_69527_m.452421	41	9	24700000	0.21	1	7	7	0.0282	0.03	TrEMBL_C7DPD5_cAMP-dependent_protein_kinase_catalytic_subunit
E_nip_trans_69554_m.452777	44	8.7	31500000	0.09	1	2	2	0.0152	0.02	UniRef100_A0A023ES24_Aspartate_aminotransferase
E_nip_trans_69693_m.454820	38	5.7	6690000	0.08	1	2	2	0.006	0.01	nrNCBI_XP_005092256_PREDICTED:_twinfilin-2-A-like
E_nip_trans_69801_m.456115	33	5.3	47100000	0.13	1	2	2	0.0211	0.02	TrEMBL_C1LFM2_Phosphatidylinositol_transfer_protein_alpha_isoform
E_nip_trans_69831_m.456596	150	5.1	17800000	0.07	1	5	4	0.0058	0.01	TrEMBL_A0A095BUL3_Calsyntenin-2
E_nip_trans_69842_m.456735	71	6.6	10800000	0.08	2	3	3	0.0111	0.01	TrEMBL_C1LEY9_Dynamin_1-like_protein
E_nip_trans_69869_m.457082	69	6.5	9010000	0.09	1	3	3	0.0079	0.01	TrEMBL_A0A095C575_3-hydroxy-3-methylglutaryl_coenzyme_A_synthase
E_nip_trans_69904_m.457544	51	7.6	76700000	0.21	2	12	2	0.0568	0.06	UniRef100_A0A183IMU9_Uncharacterized_protein
E_nip_trans_70016_m.459060	63	6	37900000	0.27	1	8	8	0.033	0.04	TrEMBL_A0A074Z9L0_Malic_enzyme
E_nip_trans_70147_m.460532	64	6.1	40300000	0.13	1	5	5	0.0175	0.02	UniRef100_A0A1S3IBG2_long-chain-fatty-acid--CoA_ligase_1_isoform_X2
E_nip_trans_70198_m.461314	60	6.6	249000000	0.26	1	9	9	0.0445	0.05	TrEMBL_C1LHA1_Glutamine_synthase
E_nip_trans_70377_m.463548	111	6.1	82000000	0.27	1	18	18	0.0342	0.04	nrNCBI_XP_025094601_insulin-degrading_enzyme-like
E_nip_trans_70386_m.463674	26	8.2	272000000	0.71	1	15	10	0.1886	0.21	TrEMBL_Q9BII4_Ferritin
E_nip_trans_70627_m.466475	185	6.3	18800000	0.06	1	5	5	0.0047	0.01	TrEMBL_A0A074ZZ14_Uncharacterized_protein
E_nip_trans_70725_m.467527	27	5.5	40500000	0.15	2	2	2	0.0163	0.02	TrEMBL_H2KR87_6-phosphogluconolactonase
E_nip_trans_70899_m.469280	19	5.7	17400000	0.2	1	2	2	0.0182	0.02	TrEMBL_A0A074ZIN5_Ubiquitin-fold_modifier-conjugating_enzyme_1
E_nip_trans_71087_m.470906	59	7.2	48200000	0.2	2	8	8	0.0301	0.03	TrEMBL_C1LG62_1-pyrroline-5-carboxylate_dehydrogenase
E_nip_trans_71500_m.475491	27	8.8	223000000	0.65	1	19	2	0.2112	0.24	TrEMBL_A0A183B6F5_Ferritin
E_nip_trans_71564_m.476127	49	6.4	440000000	0.54	1	23	2	0.1399	0.16	TrEMBL_C1L8H7_Hypothetical_protein
E_nip_trans_72248_m.481771	44	6.4	121000000	0.56	1	15	6	0.0909	0.1	UniRef100_A0A210PRQ4_4-hydroxyphenylpyruvate_dioxygenase
